# Supplementary material for: Proteomic Profiling, Transcription Factor Modeling, and Genomics of Evolved Tolerant Strains Elucidate Mechanisms of Vanillin Toxicity in Escherichia coli
Source: mSystems. 2019 Jun 11;4(4):e00163-19. doi: 10.1128/mSystems.00163-19 (PMC6561319; doi:10.1128/mSystems.00163-19)
Supplement: TABLE S2 [file mSystems.00163-19-st002.xlsx]

## Sheet: Protein Groups
Protein IDs	Majority protein IDs	Peptide counts (all)	Peptide counts (razor+unique)	Peptide counts (unique)	Fasta headers	UniProt Acc	Protein name	Gene name	Number of proteins	Peptides	Razor + unique peptides	Unique peptides	Peptides 0 mM - A	Peptides 0 mM - B	Peptides 0 mM - C	Peptides 0 mM - D	Peptides 15 mM - A	Peptides 15 mM - B	Peptides 15 mM - C	Peptides 15 mM - D	Razor + unique peptides 0 mM - A	Razor + unique peptides 0 mM - B	Razor + unique peptides 0 mM - C	Razor + unique peptides 0 mM - D	Razor + unique peptides 15 mM - A	Razor + unique peptides 15 mM - B	Razor + unique peptides 15 mM - C	Razor + unique peptides 15 mM - D	Unique peptides 0 mM - A	Unique peptides 0 mM - B	Unique peptides 0 mM - C	Unique peptides 0 mM - D	Unique peptides 15 mM - A	Unique peptides 15 mM - B	Unique peptides 15 mM - C	Unique peptides 15 mM - D	Sequence coverage [%]	Unique + razor sequence coverage [%]	Unique sequence coverage [%]	Mol. weight [kDa]	Sequence length	Sequence lengths	Fraction average	Fraction 1	Fraction 2	Fraction 3	Fraction 4	Fraction 5	Fraction 6
sp|P0CE47|EFTU1_ECOLI;sp|P0CE48|EFTU2_ECOLI	sp|P0CE47|EFTU1_ECOLI;sp|P0CE48|EFTU2_ECOLI	42;41	42;41	42;41	>sp|P0CE47|EFTU1_ECOLI Elongation factor Tu 1 OS=Escherichia coli (strain K12) GN=tufA PE=1 SV=1;>sp|P0CE48|EFTU2_ECOLI Elongation factor Tu 2 OS=Escherichia coli (strain K12) GN=tufB PE=1 SV=1	EFTU1_ECOLI	Elongation factor Tu 1	tufA	2	42	42	42	33	31	26	31	29	33	35	39	33	31	26	31	29	33	35	39	33	31	26	31	29	33	35	39	95.9	95.9	95.9	43.283	394	394;394	3.6	170	272	951	628	461	232
sp|P0A910|OMPA_ECOLI	sp|P0A910|OMPA_ECOLI	26	26	26	>sp|P0A910|OMPA_ECOLI Outer membrane protein A OS=Escherichia coli (strain K12) GN=ompA PE=1 SV=1	OMPA_ECOLI	Outer membrane protein A	ompA	1	26	26	26	18	18	22	22	17	19	22	24	18	18	22	22	17	19	22	24	18	18	22	22	17	19	22	24	80.9	80.9	80.9	37.2	346	346	2.97	183	295	98	68	109	115
sp|P0A9B2|G3P1_ECOLI;sp|P33898|G3P3_ECOLI	sp|P0A9B2|G3P1_ECOLI	40;1	40;1	40;1	>sp|P0A9B2|G3P1_ECOLI Glyceraldehyde-3-phosphate dehydrogenase A OS=Escherichia coli (strain K12) GN=gapA PE=1 SV=2	G3P1_ECOLI	Glyceraldehyde-3-phosphate dehydrogenase A	gapA	2	40	40	40	25	19	28	24	23	26	28	31	25	19	28	24	23	26	28	31	25	19	28	24	23	26	28	31	93.4	93.4	93.4	35.532	331	331;333	3.15	70	546	172	129	248	81
sp|P0A853|TNAA_ECOLI	sp|P0A853|TNAA_ECOLI	41	41	41	>sp|P0A853|TNAA_ECOLI Tryptophanase OS=Escherichia coli (strain K12) GN=tnaA PE=1 SV=1	TNAA_ECOLI	Tryptophanase	tnaA	1	41	41	41	37	34	27	30	33	30	34	37	37	34	27	30	33	30	34	37	37	34	27	30	33	30	34	37	87.5	87.5	87.5	52.773	471	471	3.62	24	65	460	409	145	39
sp|P0A799|PGK_ECOLI	sp|P0A799|PGK_ECOLI	31	31	31	>sp|P0A799|PGK_ECOLI Phosphoglycerate kinase OS=Escherichia coli (strain K12) GN=pgk PE=1 SV=2	PGK_ECOLI	Phosphoglycerate kinase	pgk	1	31	31	31	22	24	23	21	25	24	22	30	22	24	23	21	25	24	22	30	22	24	23	21	25	24	22	30	78.6	78.6	78.6	41.118	387	387	3.46	22	297	212	165	219	62
sp|P06996|OMPC_ECOLI;sp|P76335|YEDS_ECOLI;sp|P77519|YDDL_ECOLI	sp|P06996|OMPC_ECOLI	36;2;1	36;2;1	33;0;0	>sp|P06996|OMPC_ECOLI Outer membrane protein C OS=Escherichia coli (strain K12) GN=ompC PE=1 SV=1	OMPC_ECOLI	Outer membrane protein C	ompC	3	36	36	33	18	14	24	24	13	15	19	25	18	14	24	24	13	15	19	25	15	12	21	21	11	13	16	22	96.2	96.2	96.2	40.368	367	367;397;96	3.01	31	315	100	58	106	37
sp|P0A6F5|CH60_ECOLI	sp|P0A6F5|CH60_ECOLI	59	59	59	>sp|P0A6F5|CH60_ECOLI 60 kDa chaperonin OS=Escherichia coli (strain K12) GN=groL PE=1 SV=2	CH60_ECOLI	60 kDa chaperonin	groL	1	59	59	59	39	33	42	42	38	42	41	51	39	33	42	42	38	42	41	51	39	33	42	42	38	42	41	51	92.7	92.7	92.7	57.328	548	548	4	11	62	415	1080	290	138
sp|P0A7V3|RS3_ECOLI	sp|P0A7V3|RS3_ECOLI	20	20	20	>sp|P0A7V3|RS3_ECOLI 30S ribosomal protein S3 OS=Escherichia coli (strain K12) GN=rpsC PE=1 SV=2	RS3_ECOLI	30S ribosomal protein S3	rpsC	1	20	20	20	12	12	14	16	9	10	13	16	12	12	14	16	9	10	13	16	12	12	14	16	9	10	13	16	73	73	73	25.983	233	233	2.89	163	115	70	58	34	85
sp|P0A6M8|EFG_ECOLI	sp|P0A6M8|EFG_ECOLI	59	59	59	>sp|P0A6M8|EFG_ECOLI Elongation factor G OS=Escherichia coli (strain K12) GN=fusA PE=1 SV=2	EFG_ECOLI	Elongation factor G	fusA	1	59	59	59	46	43	48	47	41	45	52	48	46	43	48	47	41	45	52	48	46	43	48	47	41	45	52	48	82.8	82.8	82.8	77.58	704	704	4.19	18	258	400	228	831	260
sp|P61175|RL22_ECOLI	sp|P61175|RL22_ECOLI	14	14	14	>sp|P61175|RL22_ECOLI 50S ribosomal protein L22 OS=Escherichia coli (strain K12) GN=rplV PE=1 SV=1	RL22_ECOLI	50S ribosomal protein L22	rplV	1	14	14	14	9	8	8	12	6	8	9	13	9	8	8	12	6	8	9	13	9	8	8	12	6	8	9	13	65.5	65.5	65.5	12.226	110	110	2.22	137	22	4	5	3	40
sp|P0A7L0|RL1_ECOLI	sp|P0A7L0|RL1_ECOLI	21	21	21	>sp|P0A7L0|RL1_ECOLI 50S ribosomal protein L1 OS=Escherichia coli (strain K12) GN=rplA PE=1 SV=2	RL1_ECOLI	50S ribosomal protein L1	rplA	1	21	21	21	7	8	13	14	8	6	12	15	7	8	13	14	8	6	12	15	7	8	13	14	8	6	12	15	78.2	78.2	78.2	24.729	234	234	2.21	243	116	38	21	25	48
sp|P60422|RL2_ECOLI	sp|P60422|RL2_ECOLI	23	23	23	>sp|P60422|RL2_ECOLI 50S ribosomal protein L2 OS=Escherichia coli (strain K12) GN=rplB PE=1 SV=2	RL2_ECOLI	50S ribosomal protein L2	rplB	1	23	23	23	12	10	18	20	10	10	15	20	12	10	18	20	10	10	15	20	12	10	18	20	10	10	15	20	65.6	65.6	65.6	29.86	273	273	3.27	93	216	85	70	98	105
sp|P61889|MDH_ECOLI	sp|P61889|MDH_ECOLI	27	27	27	>sp|P61889|MDH_ECOLI Malate dehydrogenase OS=Escherichia coli (strain K12) GN=mdh PE=1 SV=1	MDH_ECOLI	Malate dehydrogenase	mdh	1	27	27	27	23	18	18	19	24	25	22	27	23	18	18	19	24	25	22	27	23	18	18	19	24	25	22	27	84	84	84	32.337	312	312	3.36	16	273	74	43	166	51
sp|P0A6P9|ENO_ECOLI	sp|P0A6P9|ENO_ECOLI	38	38	38	>sp|P0A6P9|ENO_ECOLI Enolase OS=Escherichia coli (strain K12) GN=eno PE=1 SV=2	ENO_ECOLI	Enolase	eno	1	38	38	38	22	24	26	26	28	25	32	34	22	24	26	26	28	25	32	34	22	24	26	26	28	25	32	34	88.9	88.9	88.9	45.654	432	432	3.63	21	51	447	272	134	56
sp|P0A9Q7|ADHE_ECOLI	sp|P0A9Q7|ADHE_ECOLI	80	80	80	>sp|P0A9Q7|ADHE_ECOLI Aldehyde-alcohol dehydrogenase OS=Escherichia coli (strain K12) GN=adhE PE=1 SV=2	ADHE_ECOLI	Aldehyde-alcohol dehydrogenase	adhE	1	80	80	80	54	55	54	56	51	53	64	66	54	55	54	56	51	53	64	66	54	55	54	56	51	53	64	66	90.7	90.7	90.7	96.126	891	891	4.13	49	449	228	220	910	319
sp|P0A9P0|DLDH_ECOLI	sp|P0A9P0|DLDH_ECOLI	39	39	39	>sp|P0A9P0|DLDH_ECOLI Dihydrolipoyl dehydrogenase OS=Escherichia coli (strain K12) GN=lpdA PE=1 SV=2	DLDH_ECOLI	Dihydrolipoyl dehydrogenase	lpdA	1	39	39	39	29	29	26	32	35	31	35	39	29	29	26	32	35	31	35	39	29	29	26	32	35	31	35	39	68.4	68.4	68.4	50.688	474	474	3.53	21	84	471	398	114	33
sp|P0AA10|RL13_ECOLI	sp|P0AA10|RL13_ECOLI	18	18	18	>sp|P0AA10|RL13_ECOLI 50S ribosomal protein L13 OS=Escherichia coli (strain K12) GN=rplM PE=1 SV=1	RL13_ECOLI	50S ribosomal protein L13	rplM	1	18	18	18	10	9	10	10	5	5	11	13	10	9	10	10	5	5	11	13	10	9	10	10	5	5	11	13	83.1	83.1	83.1	16.018	142	142	2.28	125	27	4	6	6	37
sp|P0AG67|RS1_ECOLI	sp|P0AG67|RS1_ECOLI	63	63	63	>sp|P0AG67|RS1_ECOLI 30S ribosomal protein S1 OS=Escherichia coli (strain K12) GN=rpsA PE=1 SV=1	RS1_ECOLI	30S ribosomal protein S1	rpsA	1	63	63	63	37	37	42	39	28	36	34	45	37	37	42	39	28	36	34	45	37	37	42	39	28	36	34	45	81.5	81.5	81.5	61.157	557	557	3.83	28	78	357	612	223	69
sp|P0A850|TIG_ECOLI	sp|P0A850|TIG_ECOLI	55	55	55	>sp|P0A850|TIG_ECOLI Trigger factor OS=Escherichia coli (strain K12) GN=tig PE=1 SV=1	TIG_ECOLI	Trigger factor	tig	1	55	55	55	38	36	39	39	37	32	42	48	38	36	39	39	37	32	42	48	38	36	39	39	37	32	42	48	79.6	79.6	79.6	48.192	432	432	3.52	31	34	542	432	95	24
sp|P0A953|FABB_ECOLI	sp|P0A953|FABB_ECOLI	22	22	22	>sp|P0A953|FABB_ECOLI 3-oxoacyl-[acyl-carrier-protein] synthase 1 OS=Escherichia coli (strain K12) GN=fabB PE=1 SV=1	FABB_ECOLI	3-oxoacyl-[acyl-carrier-protein] synthase 1	fabB	1	22	22	22	17	15	13	14	14	16	17	17	17	15	13	14	14	16	17	17	17	15	13	14	14	16	17	17	71.9	71.9	71.9	42.613	406	406	3.7	10	39	246	170	108	31
sp|P0AG55|RL6_ECOLI	sp|P0AG55|RL6_ECOLI	15	15	15	>sp|P0AG55|RL6_ECOLI 50S ribosomal protein L6 OS=Escherichia coli (strain K12) GN=rplF PE=1 SV=2	RL6_ECOLI	50S ribosomal protein L6	rplF	1	15	15	15	10	10	11	12	8	8	11	13	10	10	11	12	8	8	11	13	10	10	11	12	8	8	11	13	79.1	79.1	79.1	18.904	177	177	2.69	128	58	19	8	22	57
sp|P02413|RL15_ECOLI	sp|P02413|RL15_ECOLI	14	14	14	>sp|P02413|RL15_ECOLI 50S ribosomal protein L15 OS=Escherichia coli (strain K12) GN=rplO PE=1 SV=1	RL15_ECOLI	50S ribosomal protein L15	rplO	1	14	14	14	5	7	11	11	3	6	12	11	5	7	11	11	3	6	12	11	5	7	11	11	3	6	12	11	64.6	64.6	64.6	14.98	144	144	2.62	110	34	14	19	18	37
sp|P0AFG8|ODP1_ECOLI	sp|P0AFG8|ODP1_ECOLI	81	81	81	>sp|P0AFG8|ODP1_ECOLI Pyruvate dehydrogenase E1 component OS=Escherichia coli (strain K12) GN=aceE PE=1 SV=2	ODP1_ECOLI	Pyruvate dehydrogenase E1 component	aceE	1	81	81	81	51	53	56	50	51	56	69	63	51	53	56	50	51	56	69	63	51	53	56	50	51	56	69	63	76.6	76.6	76.6	99.667	887	887	4.12	49	416	140	173	727	307
sp|P0C8J8|GATZ_ECOLI	sp|P0C8J8|GATZ_ECOLI	30	30	29	>sp|P0C8J8|GATZ_ECOLI D-tagatose-1,6-bisphosphate aldolase subunit GatZ OS=Escherichia coli (strain K12) GN=gatZ PE=1 SV=1	GATZ_ECOLI	D-tagatose-1,6-bisphosphate aldolase subunit GatZ	gatZ	1	30	30	29	23	20	16	18	16	18	17	23	23	20	16	18	16	18	17	23	22	19	15	17	15	17	16	22	91.4	91.4	89	47.108	420	420	3.66	13	30	242	165	86	31
sp|P62399|RL5_ECOLI	sp|P62399|RL5_ECOLI	24	24	24	>sp|P62399|RL5_ECOLI 50S ribosomal protein L5 OS=Escherichia coli (strain K12) GN=rplE PE=1 SV=2	RL5_ECOLI	50S ribosomal protein L5	rplE	1	24	24	24	16	17	17	20	12	13	16	19	16	17	17	20	12	13	16	19	16	17	17	20	12	13	16	19	83.2	83.2	83.2	20.301	179	179	2.55	256	52	22	22	20	97
sp|P0AG63|RS17_ECOLI	sp|P0AG63|RS17_ECOLI	6	6	6	>sp|P0AG63|RS17_ECOLI 30S ribosomal protein S17 OS=Escherichia coli (strain K12) GN=rpsQ PE=1 SV=2	RS17_ECOLI	30S ribosomal protein S17	rpsQ	1	6	6	6	2	2	4	5	2	2	4	5	2	2	4	5	2	2	4	5	2	2	4	5	2	2	4	5	64.3	64.3	64.3	9.7043	84	84	2.29	40	4	1			14
sp|P02359|RS7_ECOLI	sp|P02359|RS7_ECOLI	20	20	20	>sp|P02359|RS7_ECOLI 30S ribosomal protein S7 OS=Escherichia coli (strain K12) GN=rpsG PE=1 SV=3	RS7_ECOLI	30S ribosomal protein S7	rpsG	1	20	20	20	16	17	14	17	11	9	13	16	16	17	14	17	11	9	13	16	16	17	14	17	11	9	13	16	78.2	78.2	78.2	20.019	179	179	2.81	145	36	13	13	11	78
sp|P0A7W1|RS5_ECOLI	sp|P0A7W1|RS5_ECOLI	14	14	14	>sp|P0A7W1|RS5_ECOLI 30S ribosomal protein S5 OS=Escherichia coli (strain K12) GN=rpsE PE=1 SV=2	RS5_ECOLI	30S ribosomal protein S5	rpsE	1	14	14	14	11	11	12	13	9	10	12	13	11	11	12	13	9	10	12	13	11	11	12	13	9	10	12	13	88	88	88	17.603	167	167	2.34	233	70	19	13	12	74
sp|P0A7V8|RS4_ECOLI	sp|P0A7V8|RS4_ECOLI	19	19	19	>sp|P0A7V8|RS4_ECOLI 30S ribosomal protein S4 OS=Escherichia coli (strain K12) GN=rpsD PE=1 SV=2	RS4_ECOLI	30S ribosomal protein S4	rpsD	1	19	19	19	12	12	12	13	9	11	11	15	12	12	12	13	9	11	11	15	12	12	12	13	9	11	11	15	76.2	76.2	76.2	23.469	206	206	3.08	119	51	24	32	25	78
sp|P0ADY7|RL16_ECOLI	sp|P0ADY7|RL16_ECOLI	7	7	7	>sp|P0ADY7|RL16_ECOLI 50S ribosomal protein L16 OS=Escherichia coli (strain K12) GN=rplP PE=1 SV=1	RL16_ECOLI	50S ribosomal protein L16	rplP	1	7	7	7	3	4	3	3	3	1	3	6	3	4	3	3	3	1	3	6	3	4	3	3	3	1	3	6	51.5	51.5	51.5	15.281	136	136	2.5	62	13	2	7	7	20
sp|P0ABB4|ATPB_ECOLI	sp|P0ABB4|ATPB_ECOLI	38	38	38	>sp|P0ABB4|ATPB_ECOLI ATP synthase subunit beta OS=Escherichia coli (strain K12) GN=atpD PE=1 SV=2	ATPB_ECOLI	ATP synthase subunit beta	atpD	1	38	38	38	25	25	25	26	23	22	27	31	25	25	25	26	23	22	27	31	25	25	25	26	23	22	27	31	94.1	94.1	94.1	50.325	460	460	3.46	13	62	402	318	56	20
sp|P06959|ODP2_ECOLI	sp|P06959|ODP2_ECOLI	55	55	55	>sp|P06959|ODP2_ECOLI Dihydrolipoyllysine-residue acetyltransferase component of pyruvate dehydrogenase complex OS=Escherichia coli (strain K12) GN=aceF PE=1 SV=3	ODP2_ECOLI	Dihydrolipoyllysine-residue acetyltransferase component of pyruvate dehydrogenase complex	aceF	1	55	55	55	32	32	39	37	32	37	41	45	32	32	39	37	32	37	41	45	32	32	39	37	32	37	41	45	81.4	81.4	81.4	66.095	630	630	4.04	67	165	275	320	539	166
sp|P0ADY3|RL14_ECOLI	sp|P0ADY3|RL14_ECOLI	8	8	8	>sp|P0ADY3|RL14_ECOLI 50S ribosomal protein L14 OS=Escherichia coli (strain K12) GN=rplN PE=1 SV=1	RL14_ECOLI	50S ribosomal protein L14	rplN	1	8	8	8	5	6	7	7	3	6	7	7	5	6	7	7	3	6	7	7	5	6	7	7	3	6	7	7	58.5	58.5	58.5	13.541	123	123	2.35	109	44	8	4	13	32
sp|P0AE08|AHPC_ECOLI	sp|P0AE08|AHPC_ECOLI	16	16	16	>sp|P0AE08|AHPC_ECOLI Alkyl hydroperoxide reductase subunit C OS=Escherichia coli (strain K12) GN=ahpC PE=1 SV=2	AHPC_ECOLI	Alkyl hydroperoxide reductase subunit C	ahpC	1	16	16	16	12	11	11	13	12	13	15	16	12	11	11	13	12	13	15	16	12	11	11	13	12	13	15	16	73.3	73.3	73.3	20.761	187	187	2.99	150	50	24	13	43	82
sp|P09373|PFLB_ECOLI	sp|P09373|PFLB_ECOLI	72	72	69	>sp|P09373|PFLB_ECOLI Formate acetyltransferase 1 OS=Escherichia coli (strain K12) GN=pflB PE=1 SV=2	PFLB_ECOLI	Formate acetyltransferase 1	pflB	1	72	72	69	52	50	51	49	41	46	51	57	52	50	51	49	41	46	51	57	50	48	48	47	39	44	48	54	84.5	84.5	81.2	85.356	760	760	4.06	21	206	349	394	658	135
sp|P0A7V0|RS2_ECOLI	sp|P0A7V0|RS2_ECOLI	25	25	25	>sp|P0A7V0|RS2_ECOLI 30S ribosomal protein S2 OS=Escherichia coli (strain K12) GN=rpsB PE=1 SV=2	RS2_ECOLI	30S ribosomal protein S2	rpsB	1	25	25	25	19	16	17	18	13	16	14	19	19	16	17	18	13	16	14	19	19	16	17	18	13	16	14	19	80.9	80.9	80.9	26.743	241	241	2.66	192	109	23	25	16	93
sp|P0A7R1|RL9_ECOLI	sp|P0A7R1|RL9_ECOLI	18	18	18	>sp|P0A7R1|RL9_ECOLI 50S ribosomal protein L9 OS=Escherichia coli (strain K12) GN=rplI PE=1 SV=1	RL9_ECOLI	50S ribosomal protein L9	rplI	1	18	18	18	12	13	16	17	11	10	14	17	12	13	16	17	11	10	14	17	12	13	16	17	11	10	14	17	87.9	87.9	87.9	15.769	149	149	2.42	161	20			9	60
sp|P0A7J7|RL11_ECOLI	sp|P0A7J7|RL11_ECOLI	9	9	9	>sp|P0A7J7|RL11_ECOLI 50S ribosomal protein L11 OS=Escherichia coli (strain K12) GN=rplK PE=1 SV=2	RL11_ECOLI	50S ribosomal protein L11	rplK	1	9	9	9	6	6	7	8	3	4	8	8	6	6	7	8	3	4	8	8	6	6	7	8	3	4	8	8	48.6	48.6	48.6	14.875	142	142	2.27	120	49	11	13	10	29
sp|P0A6P1|EFTS_ECOLI	sp|P0A6P1|EFTS_ECOLI	34	34	34	>sp|P0A6P1|EFTS_ECOLI Elongation factor Ts OS=Escherichia coli (strain K12) GN=tsf PE=1 SV=2	EFTS_ECOLI	Elongation factor Ts	tsf	1	34	34	34	20	16	23	25	20	19	22	29	20	16	23	25	20	19	22	29	20	16	23	25	20	19	22	29	88	88	88	30.423	283	283	3.03	16	262	37	13	106	28
sp|P0A7X3|RS9_ECOLI	sp|P0A7X3|RS9_ECOLI	11	11	11	>sp|P0A7X3|RS9_ECOLI 30S ribosomal protein S9 OS=Escherichia coli (strain K12) GN=rpsI PE=1 SV=2	RS9_ECOLI	30S ribosomal protein S9	rpsI	1	11	11	11	3	4	6	8	3	2	7	8	3	4	6	8	3	2	7	8	3	4	6	8	3	2	7	8	66.9	66.9	66.9	14.856	130	130	2.47	63	16	8	3	7	21
sp|P0A7R5|RS10_ECOLI	sp|P0A7R5|RS10_ECOLI	11	11	11	>sp|P0A7R5|RS10_ECOLI 30S ribosomal protein S10 OS=Escherichia coli (strain K12) GN=rpsJ PE=1 SV=1	RS10_ECOLI	30S ribosomal protein S10	rpsJ	1	11	11	11	6	6	7	9	6	6	8	9	6	6	7	9	6	6	8	9	6	6	7	9	6	6	8	9	60.2	60.2	60.2	11.735	103	103	2.35	84	12	2			32
sp|P0A6F3|GLPK_ECOLI	sp|P0A6F3|GLPK_ECOLI	44	44	44	>sp|P0A6F3|GLPK_ECOLI Glycerol kinase OS=Escherichia coli (strain K12) GN=glpK PE=1 SV=2	GLPK_ECOLI	Glycerol kinase	glpK	1	44	44	44	28	27	27	29	30	29	36	37	28	27	27	29	30	29	36	37	28	27	27	29	30	29	36	37	81.7	81.7	81.7	56.23	502	502	3.52	14	61	391	346	86	16
sp|P0A870|TALB_ECOLI	sp|P0A870|TALB_ECOLI	34	34	32	>sp|P0A870|TALB_ECOLI Transaldolase B OS=Escherichia coli (strain K12) GN=talB PE=1 SV=2	TALB_ECOLI	Transaldolase B	talB	1	34	34	32	19	16	22	21	20	22	28	27	19	16	22	21	20	22	28	27	18	15	21	20	19	21	26	25	89.9	89.9	84.9	35.219	317	317	3.09	12	250	47	20	121	18
sp|P0A7K6|RL19_ECOLI	sp|P0A7K6|RL19_ECOLI	11	11	11	>sp|P0A7K6|RL19_ECOLI 50S ribosomal protein L19 OS=Escherichia coli (strain K12) GN=rplS PE=1 SV=2	RL19_ECOLI	50S ribosomal protein L19	rplS	1	11	11	11	6	6	7	8	5	5	6	7	6	6	7	8	5	5	6	7	6	6	7	8	5	5	6	7	62.6	62.6	62.6	13.133	115	115	2.7	81	27	3	7	8	39
sp|P0A7R9|RS11_ECOLI	sp|P0A7R9|RS11_ECOLI	9	9	9	>sp|P0A7R9|RS11_ECOLI 30S ribosomal protein S11 OS=Escherichia coli (strain K12) GN=rpsK PE=1 SV=2	RS11_ECOLI	30S ribosomal protein S11	rpsK	1	9	9	9	4	4	6	6	4	4	6	7	4	4	6	6	4	4	6	7	4	4	6	6	4	4	6	7	61.2	61.2	61.2	13.845	129	129	2.4	72	22	9	2	3	26
sp|P0ABB0|ATPA_ECOLI	sp|P0ABB0|ATPA_ECOLI	37	37	37	>sp|P0ABB0|ATPA_ECOLI ATP synthase subunit alpha OS=Escherichia coli (strain K12) GN=atpA PE=1 SV=1	ATPA_ECOLI	ATP synthase subunit alpha	atpA	1	37	37	37	25	27	27	27	24	26	28	30	25	27	27	27	24	26	28	30	25	27	27	27	24	26	28	30	75.6	75.6	75.6	55.221	513	513	3.57	4	18	318	305	44	10
sp|P60624|RL24_ECOLI	sp|P60624|RL24_ECOLI	14	14	14	>sp|P60624|RL24_ECOLI 50S ribosomal protein L24 OS=Escherichia coli (strain K12) GN=rplX PE=1 SV=2	RL24_ECOLI	50S ribosomal protein L24	rplX	1	14	14	14	7	6	13	13	4	3	12	13	7	6	13	13	4	3	12	13	7	6	13	13	4	3	12	13	79.8	79.8	79.8	11.316	104	104	1.77	123	14	2		4	18
sp|P0AG44|RL17_ECOLI	sp|P0AG44|RL17_ECOLI	7	7	7	>sp|P0AG44|RL17_ECOLI 50S ribosomal protein L17 OS=Escherichia coli (strain K12) GN=rplQ PE=1 SV=1	RL17_ECOLI	50S ribosomal protein L17	rplQ	1	7	7	7	5	5	7	7	3	4	5	7	5	5	7	7	3	4	5	7	5	5	7	7	3	4	5	7	40.2	40.2	40.2	14.364	127	127	3.07	59	12	9	11	13	34
sp|P12758|UDP_ECOLI	sp|P12758|UDP_ECOLI	15	15	15	>sp|P12758|UDP_ECOLI Uridine phosphorylase OS=Escherichia coli (strain K12) GN=udp PE=1 SV=3	UDP_ECOLI	Uridine phosphorylase	udp	1	15	15	15	10	11	9	9	9	9	11	13	10	11	9	9	9	9	11	13	10	11	9	9	9	9	11	13	90.1	90.1	90.1	27.159	253	253	2.32	154	78	6	1	7	55
sp|P0AG59|RS14_ECOLI	sp|P0AG59|RS14_ECOLI	6	6	6	>sp|P0AG59|RS14_ECOLI 30S ribosomal protein S14 OS=Escherichia coli (strain K12) GN=rpsN PE=1 SV=2	RS14_ECOLI	30S ribosomal protein S14	rpsN	1	6	6	6	1	1	4	5	1	1	3	6	1	1	4	5	1	1	3	6	1	1	4	5	1	1	3	6	46.5	46.5	46.5	11.58	101	101	2.19	32	6	3	2	5	5
sp|P00350|6PGD_ECOLI	sp|P00350|6PGD_ECOLI	44	44	44	>sp|P00350|6PGD_ECOLI 6-phosphogluconate dehydrogenase, decarboxylating OS=Escherichia coli (strain K12) GN=gnd PE=1 SV=2	6PGD_ECOLI	6-phosphogluconate dehydrogenase, decarboxylating	gnd	1	44	44	44	25	26	27	32	30	28	35	36	25	26	27	32	30	28	35	36	25	26	27	32	30	28	35	36	80.1	80.1	80.1	51.481	468	468	3.44	7	24	353	242	37	5
sp|P60438|RL3_ECOLI	sp|P60438|RL3_ECOLI	19	19	19	>sp|P60438|RL3_ECOLI 50S ribosomal protein L3 OS=Escherichia coli (strain K12) GN=rplC PE=1 SV=1	RL3_ECOLI	50S ribosomal protein L3	rplC	1	19	19	19	7	7	12	12	3	4	11	14	7	7	12	12	3	4	11	14	7	7	12	12	3	4	11	14	72.7	72.7	72.7	22.243	209	209	2.06	136	34	10	3	4	30
sp|P0A7J3|RL10_ECOLI	sp|P0A7J3|RL10_ECOLI	14	14	14	>sp|P0A7J3|RL10_ECOLI 50S ribosomal protein L10 OS=Escherichia coli (strain K12) GN=rplJ PE=1 SV=2	RL10_ECOLI	50S ribosomal protein L10	rplJ	1	14	14	14	12	11	10	9	7	7	9	10	12	11	10	9	7	7	9	10	12	11	10	9	7	7	9	10	67.3	67.3	67.3	17.711	165	165	2.6	105	28	9	7	6	46
sp|P0AB71|ALF_ECOLI	sp|P0AB71|ALF_ECOLI	20	20	20	>sp|P0AB71|ALF_ECOLI Fructose-bisphosphate aldolase class 2 OS=Escherichia coli (strain K12) GN=fbaA PE=1 SV=2	ALF_ECOLI	Fructose-bisphosphate aldolase class 2	fbaA	1	20	20	20	14	15	11	12	17	17	11	19	14	15	11	12	17	17	11	19	14	15	11	12	17	17	11	19	58.8	58.8	58.8	39.147	359	359	3.44	13	131	83	70	100	24
sp|P0A7S9|RS13_ECOLI	sp|P0A7S9|RS13_ECOLI	15	15	15	>sp|P0A7S9|RS13_ECOLI 30S ribosomal protein S13 OS=Escherichia coli (strain K12) GN=rpsM PE=1 SV=2	RS13_ECOLI	30S ribosomal protein S13	rpsM	1	15	15	15	7	7	11	12	7	7	9	13	7	7	11	12	7	7	9	13	7	7	11	12	7	7	9	13	69.5	69.5	69.5	13.099	118	118	2.77	103	40	19	16	14	49
sp|Q46856|YQHD_ECOLI	sp|Q46856|YQHD_ECOLI	29	29	29	>sp|Q46856|YQHD_ECOLI Alcohol dehydrogenase YqhD OS=Escherichia coli (strain K12) GN=yqhD PE=1 SV=1	YQHD_ECOLI	Alcohol dehydrogenase YqhD	yqhD	1	29	29	29	7	3	8	10	26	27	18	25	7	3	8	10	26	27	18	25	7	3	8	10	26	27	18	25	80.1	80.1	80.1	42.097	387	387	3.43	8	194	59	27	128	41
sp|P0AD61|KPYK1_ECOLI	sp|P0AD61|KPYK1_ECOLI	46	46	46	>sp|P0AD61|KPYK1_ECOLI Pyruvate kinase I OS=Escherichia coli (strain K12) GN=pykF PE=1 SV=1	KPYK1_ECOLI	Pyruvate kinase I	pykF	1	46	46	46	26	24	29	31	32	31	39	41	26	24	29	31	32	31	39	41	26	24	29	31	32	31	39	41	81.1	81.1	81.1	50.729	470	470	3.62	6	26	420	438	65	27
sp|P0A917|OMPX_ECOLI	sp|P0A917|OMPX_ECOLI	10	10	10	>sp|P0A917|OMPX_ECOLI Outer membrane protein X OS=Escherichia coli (strain K12) GN=ompX PE=1 SV=1	OMPX_ECOLI	Outer membrane protein X	ompX	1	10	10	10	4	4	8	8	4	5	9	10	4	4	8	8	4	5	9	10	4	4	8	8	4	5	9	10	55	55	55	18.602	171	171	1.66	140	22	2	1	2	17
sp|P0A7S3|RS12_ECOLI	sp|P0A7S3|RS12_ECOLI	6	6	6	>sp|P0A7S3|RS12_ECOLI 30S ribosomal protein S12 OS=Escherichia coli (strain K12) GN=rpsL PE=1 SV=2	RS12_ECOLI	30S ribosomal protein S12	rpsL	1	6	6	6	3	2	4	4	2	2	5	5	3	2	4	4	2	2	5	5	3	2	4	4	2	2	5	5	37.9	37.9	37.9	13.737	124	124	3.13	34	14	10	11	12	20
sp|P68679|RS21_ECOLI	sp|P68679|RS21_ECOLI	8	8	8	>sp|P68679|RS21_ECOLI 30S ribosomal protein S21 OS=Escherichia coli (strain K12) GN=rpsU PE=1 SV=2	RS21_ECOLI	30S ribosomal protein S21	rpsU	1	8	8	8	1	0	7	8	0	1	8	8	1	0	7	8	0	1	8	8	1	0	7	8	0	1	8	8	46.5	46.5	46.5	8.4999	71	71	1.48	69	7	2	1	3	3
sp|P0A7Z4|RPOA_ECOLI	sp|P0A7Z4|RPOA_ECOLI	31	31	31	>sp|P0A7Z4|RPOA_ECOLI DNA-directed RNA polymerase subunit alpha OS=Escherichia coli (strain K12) GN=rpoA PE=1 SV=1	RPOA_ECOLI	DNA-directed RNA polymerase subunit alpha	rpoA	1	31	31	31	23	13	19	19	25	26	20	25	23	13	19	19	25	26	20	25	23	13	19	19	25	26	20	25	93.9	93.9	93.9	36.511	329	329	3.18	21	225	66	22	138	19
sp|P60723|RL4_ECOLI	sp|P60723|RL4_ECOLI	16	16	16	>sp|P60723|RL4_ECOLI 50S ribosomal protein L4 OS=Escherichia coli (strain K12) GN=rplD PE=1 SV=1	RL4_ECOLI	50S ribosomal protein L4	rplD	1	16	16	16	9	10	12	12	5	6	11	14	9	10	12	12	5	6	11	14	9	10	12	12	5	6	11	14	61.7	61.7	61.7	22.086	201	201	2.26	142	38	14	6	7	40
sp|P08200|IDH_ECOLI	sp|P08200|IDH_ECOLI	33	33	33	>sp|P08200|IDH_ECOLI Isocitrate dehydrogenase [NADP] OS=Escherichia coli (strain K12) GN=icd PE=1 SV=1	IDH_ECOLI	Isocitrate dehydrogenase [NADP]	icd	1	33	33	33	22	22	17	24	27	26	30	31	22	22	17	24	27	26	30	31	22	22	17	24	27	26	30	31	76	76	76	45.756	416	416	3.69	8	14	330	218	107	29
sp|P0A6Y8|DNAK_ECOLI	sp|P0A6Y8|DNAK_ECOLI	57	57	57	>sp|P0A6Y8|DNAK_ECOLI Chaperone protein DnaK OS=Escherichia coli (strain K12) GN=dnaK PE=1 SV=2	DNAK_ECOLI	Chaperone protein DnaK	dnaK	1	57	57	57	35	37	42	39	41	45	48	52	35	37	42	39	41	45	48	52	35	37	42	39	41	45	48	52	76.2	76.2	76.2	69.114	638	638	4.01	17	51	309	515	285	97
sp|P0A9G6|ACEA_ECOLI	sp|P0A9G6|ACEA_ECOLI	27	27	27	>sp|P0A9G6|ACEA_ECOLI Isocitrate lyase OS=Escherichia coli (strain K12) GN=aceA PE=1 SV=1	ACEA_ECOLI	Isocitrate lyase	aceA	1	27	27	27	21	22	6	17	25	24	26	26	21	22	6	17	25	24	26	26	21	22	6	17	25	24	26	26	67.7	67.7	67.7	47.521	434	434	3.76	11	35	209	209	87	42
sp|P0ABH7|CISY_ECOLI	sp|P0ABH7|CISY_ECOLI	24	24	24	>sp|P0ABH7|CISY_ECOLI Citrate synthase OS=Escherichia coli (strain K12) GN=gltA PE=1 SV=1	CISY_ECOLI	Citrate synthase	gltA	1	24	24	24	13	12	13	12	17	17	22	22	13	12	13	12	17	17	22	22	13	12	13	12	17	17	22	22	74.2	74.2	74.2	48.014	427	427	3.53	3	72	245	91	96	25
sp|P0A6Q3|FABA_ECOLI	sp|P0A6Q3|FABA_ECOLI	14	14	14	>sp|P0A6Q3|FABA_ECOLI 3-hydroxydecanoyl-[acyl-carrier-protein] dehydratase OS=Escherichia coli (strain K12) GN=fabA PE=1 SV=2	FABA_ECOLI	3-hydroxydecanoyl-[acyl-carrier-protein] dehydratase	fabA	1	14	14	14	7	8	9	9	8	7	11	9	7	8	9	9	8	7	11	9	7	8	9	9	8	7	11	9	57	57	57	18.969	172	172	2.37	126	29	2		3	48
sp|P0ADZ4|RS15_ECOLI	sp|P0ADZ4|RS15_ECOLI	8	8	8	>sp|P0ADZ4|RS15_ECOLI 30S ribosomal protein S15 OS=Escherichia coli (strain K12) GN=rpsO PE=1 SV=2	RS15_ECOLI	30S ribosomal protein S15	rpsO	1	8	8	8	4	4	4	4	3	1	4	4	4	4	4	4	3	1	4	4	4	4	4	4	3	1	4	4	70.8	70.8	70.8	10.269	89	89	2.51	29	4		1	1	12
sp|P0A7T3|RS16_ECOLI	sp|P0A7T3|RS16_ECOLI	7	7	7	>sp|P0A7T3|RS16_ECOLI 30S ribosomal protein S16 OS=Escherichia coli (strain K12) GN=rpsP PE=1 SV=1	RS16_ECOLI	30S ribosomal protein S16	rpsP	1	7	7	7	4	4	2	4	4	3	2	3	4	4	2	4	4	3	2	3	4	4	2	4	4	3	2	3	58.5	58.5	58.5	9.1904	82	82	2.8	28	5	1			17
sp|P08839|PT1_ECOLI	sp|P08839|PT1_ECOLI	45	45	45	>sp|P08839|PT1_ECOLI Phosphoenolpyruvate-protein phosphotransferase OS=Escherichia coli (strain K12) GN=ptsI PE=1 SV=1	PT1_ECOLI	Phosphoenolpyruvate-protein phosphotransferase	ptsI	1	45	45	45	27	27	29	26	25	25	32	38	27	27	29	26	25	25	32	38	27	27	29	26	25	25	32	38	82.1	82.1	82.1	63.561	575	575	4	16	17	187	463	138	65
sp|P38489|NFNB_ECOLI	sp|P38489|NFNB_ECOLI	24	24	24	>sp|P38489|NFNB_ECOLI Oxygen-insensitive NAD(P)H nitroreductase OS=Escherichia coli (strain K12) GN=nfnB PE=1 SV=1	NFNB_ECOLI	Oxygen-insensitive NAD(P)H nitroreductase	nfnB	1	24	24	24	8	9	10	13	16	15	15	21	8	9	10	13	16	15	15	21	8	9	10	13	16	15	15	21	74.7	74.7	74.7	23.905	217	217	2.28	179	21	3	2		62
sp|P0AEK4|FABI_ECOLI	sp|P0AEK4|FABI_ECOLI	16	16	16	>sp|P0AEK4|FABI_ECOLI Enoyl-[acyl-carrier-protein] reductase [NADH] FabI OS=Escherichia coli (strain K12) GN=fabI PE=1 SV=2	FABI_ECOLI	Enoyl-[acyl-carrier-protein] reductase [NADH] FabI	fabI	1	16	16	16	10	8	11	13	10	11	15	15	10	8	11	13	10	11	15	15	10	8	11	13	10	11	15	15	63	63	63	27.864	262	262	2.69	105	151	19	22	53	38
sp|P0A6T1|G6PI_ECOLI	sp|P0A6T1|G6PI_ECOLI	40	40	39	>sp|P0A6T1|G6PI_ECOLI Glucose-6-phosphate isomerase OS=Escherichia coli (strain K12) GN=pgi PE=1 SV=1	G6PI_ECOLI	Glucose-6-phosphate isomerase	pgi	1	40	40	39	23	20	23	29	26	27	29	35	23	20	23	29	26	27	29	35	22	19	22	28	25	26	28	34	65.2	65.2	63.8	61.529	549	549	3.86		11	137	437	51	10
sp|P0A7U7|RS20_ECOLI	sp|P0A7U7|RS20_ECOLI	8	8	8	>sp|P0A7U7|RS20_ECOLI 30S ribosomal protein S20 OS=Escherichia coli (strain K12) GN=rpsT PE=1 SV=2	RS20_ECOLI	30S ribosomal protein S20	rpsT	1	8	8	8	1	1	6	6	0	0	7	7	1	1	6	6	0	0	7	7	1	1	6	6	0	0	7	7	46	46	46	9.6843	87	87	1.61	62	14	3	2	3	3
sp|P05055|PNP_ECOLI	sp|P05055|PNP_ECOLI	49	49	49	>sp|P05055|PNP_ECOLI Polyribonucleotide nucleotidyltransferase OS=Escherichia coli (strain K12) GN=pnp PE=1 SV=3	PNP_ECOLI	Polyribonucleotide nucleotidyltransferase	pnp	1	49	49	49	31	32	38	42	27	32	40	35	31	32	38	42	27	32	40	35	31	32	38	42	27	32	40	35	71	71	71	77.1	711	711	4.23	4	70	174	176	385	73
sp|P0ABP8|DEOD_ECOLI	sp|P0ABP8|DEOD_ECOLI	20	20	20	>sp|P0ABP8|DEOD_ECOLI Purine nucleoside phosphorylase DeoD-type OS=Escherichia coli (strain K12) GN=deoD PE=1 SV=2	DEOD_ECOLI	Purine nucleoside phosphorylase DeoD-type	deoD	1	20	20	20	14	13	13	15	13	12	14	15	14	13	13	15	13	12	14	15	14	13	13	15	13	12	14	15	88.7	88.7	88.7	25.95	239	239	2.56	198	30	8	3	11	85
sp|P0AFG6|ODO2_ECOLI	sp|P0AFG6|ODO2_ECOLI	25	25	25	>sp|P0AFG6|ODO2_ECOLI Dihydrolipoyllysine-residue succinyltransferase component of 2-oxoglutarate dehydrogenase complex OS=Escherichia coli (strain K12) GN=sucB PE=1 SV=2	ODO2_ECOLI	Dihydrolipoyllysine-residue succinyltransferase component of 2-oxoglutarate dehydrogenase complex	sucB	1	25	25	25	17	16	18	17	17	17	21	22	17	16	18	17	17	17	21	22	17	16	18	17	17	17	21	22	57	57	57	44.011	405	405	3.36	8	49	213	176	26	3
sp|P0A7M2|RL28_ECOLI	sp|P0A7M2|RL28_ECOLI	5	5	5	>sp|P0A7M2|RL28_ECOLI 50S ribosomal protein L28 OS=Escherichia coli (strain K12) GN=rpmB PE=1 SV=2	RL28_ECOLI	50S ribosomal protein L28	rpmB	1	5	5	5	3	3	3	3	2	2	3	3	3	3	3	3	2	2	3	3	3	3	3	3	2	2	3	3	35.9	35.9	35.9	9.0064	78	78	2.61	26	12	4	3	4	10
sp|P0ABK5|CYSK_ECOLI	sp|P0ABK5|CYSK_ECOLI	26	26	26	>sp|P0ABK5|CYSK_ECOLI Cysteine synthase A OS=Escherichia coli (strain K12) GN=cysK PE=1 SV=2	CYSK_ECOLI	Cysteine synthase A	cysK	1	26	26	26	20	17	15	16	21	22	22	24	20	17	15	16	21	22	22	24	20	17	15	16	21	22	22	24	89.2	89.2	89.2	34.489	323	323	3.28	1	214	30	7	128	22
sp|P0A7W7|RS8_ECOLI	sp|P0A7W7|RS8_ECOLI	7	7	7	>sp|P0A7W7|RS8_ECOLI 30S ribosomal protein S8 OS=Escherichia coli (strain K12) GN=rpsH PE=1 SV=2	RS8_ECOLI	30S ribosomal protein S8	rpsH	1	7	7	7	4	3	5	5	2	3	5	6	4	3	5	5	2	3	5	6	4	3	5	5	2	3	5	6	50.8	50.8	50.8	14.126	130	130	2.22	65	26	1		7	17
sp|P0AG51|RL30_ECOLI	sp|P0AG51|RL30_ECOLI	8	8	8	>sp|P0AG51|RL30_ECOLI 50S ribosomal protein L30 OS=Escherichia coli (strain K12) GN=rpmD PE=1 SV=2	RL30_ECOLI	50S ribosomal protein L30	rpmD	1	8	8	8	4	3	5	5	2	2	5	7	4	3	5	5	2	2	5	7	4	3	5	5	2	2	5	7	81.4	81.4	81.4	6.5417	59	59	1.99	60	9			1	14
sp|P02931|OMPF_ECOLI	sp|P02931|OMPF_ECOLI	19	19	18	>sp|P02931|OMPF_ECOLI Outer membrane protein F OS=Escherichia coli (strain K12) GN=ompF PE=1 SV=1	OMPF_ECOLI	Outer membrane protein F	ompF	1	19	19	18	8	4	14	14	2	3	10	13	8	4	14	14	2	3	10	13	7	4	13	13	1	2	9	12	64.1	64.1	62.2	39.333	362	362	2.66	5	116	29	13	22	2
sp|P0AC38|ASPA_ECOLI	sp|P0AC38|ASPA_ECOLI	33	33	33	>sp|P0AC38|ASPA_ECOLI Aspartate ammonia-lyase OS=Escherichia coli (strain K12) GN=aspA PE=1 SV=1	ASPA_ECOLI	Aspartate ammonia-lyase	aspA	1	33	33	33	24	22	23	22	19	16	19	21	24	22	23	22	19	16	19	21	24	22	23	22	19	16	19	21	69.2	69.2	69.2	52.356	478	478	3.48	1	13	227	201	18
sp|P0A7T7|RS18_ECOLI	sp|P0A7T7|RS18_ECOLI	4	4	4	>sp|P0A7T7|RS18_ECOLI 30S ribosomal protein S18 OS=Escherichia coli (strain K12) GN=rpsR PE=1 SV=2	RS18_ECOLI	30S ribosomal protein S18	rpsR	1	4	4	4	3	3	4	4	2	3	4	4	3	3	4	4	2	3	4	4	3	3	4	4	2	3	4	4	40	40	40	8.9863	75	75	2.39	34	14	1	1		14
sp|P37095|PEPB_ECOLI	sp|P37095|PEPB_ECOLI	38	38	38	>sp|P37095|PEPB_ECOLI Peptidase B OS=Escherichia coli (strain K12) GN=pepB PE=3 SV=2	PEPB_ECOLI	Peptidase B	pepB	1	38	38	38	18	18	12	19	29	29	31	32	18	18	12	19	29	29	31	32	18	18	12	19	29	29	31	32	82.2	82.2	82.2	46.18	427	427	3.61	9	37	276	144	91	28
sp|P0A836|SUCC_ECOLI	sp|P0A836|SUCC_ECOLI	31	31	31	>sp|P0A836|SUCC_ECOLI Succinyl-CoA ligase [ADP-forming] subunit beta OS=Escherichia coli (strain K12) GN=sucC PE=1 SV=1	SUCC_ECOLI	Succinyl-CoA ligase [ADP-forming] subunit beta	sucC	1	31	31	31	20	19	19	22	22	23	27	28	20	19	19	22	22	23	27	28	20	19	19	22	22	23	27	28	78.1	78.1	78.1	41.392	388	388	3.2	26	183	169	89	108	16
sp|P27302|TKT1_ECOLI	sp|P27302|TKT1_ECOLI	33	33	31	>sp|P27302|TKT1_ECOLI Transketolase 1 OS=Escherichia coli (strain K12) GN=tktA PE=1 SV=5	TKT1_ECOLI	Transketolase 1	tktA	1	33	33	31	19	21	27	26	17	19	25	28	19	21	27	26	17	19	25	28	19	19	25	24	15	17	23	26	60	60	56.7	72.211	663	663	4.02		6	123	319	96	25
sp|P0A862|TPX_ECOLI	sp|P0A862|TPX_ECOLI	9	9	9	>sp|P0A862|TPX_ECOLI Thiol peroxidase OS=Escherichia coli (strain K12) GN=tpx PE=1 SV=2	TPX_ECOLI	Thiol peroxidase	tpx	1	9	9	9	8	8	6	7	8	8	8	8	8	8	6	7	8	8	8	8	8	8	6	7	8	8	8	8	59.5	59.5	59.5	17.835	168	168	2.76	75	30	5	3	6	42
sp|P0A796|PFKA_ECOLI	sp|P0A796|PFKA_ECOLI	19	19	19	>sp|P0A796|PFKA_ECOLI ATP-dependent 6-phosphofructokinase isozyme 1 OS=Escherichia coli (strain K12) GN=pfkA PE=1 SV=1	PFKA_ECOLI	ATP-dependent 6-phosphofructokinase isozyme 1	pfkA	1	19	19	19	12	9	15	17	12	12	15	17	12	9	15	17	12	12	15	17	12	9	15	17	12	12	15	17	62.8	62.8	62.8	34.842	320	320	2.77	2	226	20	3	71	3
sp|P0A7N9|RL33_ECOLI	sp|P0A7N9|RL33_ECOLI	3	3	3	>sp|P0A7N9|RL33_ECOLI 50S ribosomal protein L33 OS=Escherichia coli (strain K12) GN=rpmG PE=1 SV=2	RL33_ECOLI	50S ribosomal protein L33	rpmG	1	3	3	3	0	0	1	1	0	0	1	1	0	0	1	1	0	0	1	1	0	0	1	1	0	0	1	1	47.3	47.3	47.3	6.3715	55	55	1	14
sp|P0A8N5|SYK2_ECOLI	sp|P0A8N5|SYK2_ECOLI	43	30	30	>sp|P0A8N5|SYK2_ECOLI Lysine--tRNA ligase, heat inducible OS=Escherichia coli (strain K12) GN=lysU PE=1 SV=2	SYK2_ECOLI	Lysine--tRNA ligase, heat inducible	lysU	1	43	30	30	29	29	24	24	32	35	29	40	21	21	17	17	26	27	22	28	21	21	17	17	26	27	22	28	81.6	65.5	65.5	57.826	505	505	3.82	4	8	147	377	54	8
sp|P0A707|IF3_ECOLI	sp|P0A707|IF3_ECOLI	10	10	10	>sp|P0A707|IF3_ECOLI Translation initiation factor IF-3 OS=Escherichia coli (strain K12) GN=infC PE=1 SV=1	IF3_ECOLI	Translation initiation factor IF-3	infC	1	10	10	10	5	6	5	9	4	5	8	10	5	6	5	9	4	5	8	10	5	6	5	9	4	5	8	10	55.6	55.6	55.6	20.564	180	180	1.96	113	17	1		2	25
sp|P0AG30|RHO_ECOLI	sp|P0AG30|RHO_ECOLI	29	29	29	>sp|P0AG30|RHO_ECOLI Transcription termination factor Rho OS=Escherichia coli (strain K12) GN=rho PE=1 SV=1	RHO_ECOLI	Transcription termination factor Rho	rho	1	29	29	29	23	20	22	25	20	20	25	26	23	20	22	25	20	20	25	26	23	20	22	25	20	20	25	26	62.1	62.1	62.1	47.004	419	419	3.36	9	24	274	197	15	1
sp|P37689|GPMI_ECOLI	sp|P37689|GPMI_ECOLI	29	29	29	>sp|P37689|GPMI_ECOLI 2,3-bisphosphoglycerate-independent phosphoglycerate mutase OS=Escherichia coli (strain K12) GN=gpmI PE=1 SV=1	GPMI_ECOLI	2,3-bisphosphoglycerate-independent phosphoglycerate mutase	gpmI	1	29	29	29	16	15	13	17	16	14	18	26	16	15	13	17	16	14	18	26	16	15	13	17	16	14	18	26	74.5	74.5	74.5	56.193	514	514	3.67		4	218	283	35	5
sp|P0AG48|RL21_ECOLI	sp|P0AG48|RL21_ECOLI	9	9	9	>sp|P0AG48|RL21_ECOLI 50S ribosomal protein L21 OS=Escherichia coli (strain K12) GN=rplU PE=1 SV=1	RL21_ECOLI	50S ribosomal protein L21	rplU	1	9	9	9	3	3	4	4	3	3	4	4	3	3	4	4	3	3	4	4	3	3	4	4	3	3	4	4	75.7	75.7	75.7	11.564	103	103	2.41	44	8			3	16
sp|P0A8V2|RPOB_ECOLI	sp|P0A8V2|RPOB_ECOLI	109	109	109	>sp|P0A8V2|RPOB_ECOLI DNA-directed RNA polymerase subunit beta OS=Escherichia coli (strain K12) GN=rpoB PE=1 SV=1	RPOB_ECOLI	DNA-directed RNA polymerase subunit beta	rpoB	1	109	109	109	48	15	81	82	57	62	61	83	48	15	81	82	57	62	61	83	48	15	81	82	57	62	61	83	80.1	80.1	80.1	150.63	1342	1342	4.67	267	58	23	107	167	893
sp|P22259|PCKA_ECOLI	sp|P22259|PCKA_ECOLI	42	42	42	>sp|P22259|PCKA_ECOLI Phosphoenolpyruvate carboxykinase [ATP] OS=Escherichia coli (strain K12) GN=pckA PE=1 SV=2	PCKA_ECOLI	Phosphoenolpyruvate carboxykinase [ATP]	pckA	1	42	42	42	25	27	26	29	24	19	27	34	25	27	26	29	24	19	27	34	25	27	26	29	24	19	27	34	75	75	75	59.643	540	540	3.76	6	11	174	422	39	7
sp|P32132|TYPA_ECOLI	sp|P32132|TYPA_ECOLI	41	41	41	>sp|P32132|TYPA_ECOLI GTP-binding protein TypA/BipA OS=Escherichia coli (strain K12) GN=typA PE=1 SV=2	TYPA_ECOLI	GTP-binding protein TypA/BipA	typA	1	41	41	41	26	29	27	28	24	27	23	34	26	29	27	28	24	27	23	34	26	29	27	28	24	27	23	34	61	61	61	67.355	607	607	3.84	11	10	155	306	83	15
sp|P0ADG7|IMDH_ECOLI	sp|P0ADG7|IMDH_ECOLI	27	27	27	>sp|P0ADG7|IMDH_ECOLI Inosine-5-monophosphate dehydrogenase OS=Escherichia coli (strain K12) GN=guaB PE=1 SV=1	IMDH_ECOLI	Inosine-5-monophosphate dehydrogenase	guaB	1	27	27	27	14	14	16	18	17	14	18	23	14	14	16	18	17	14	18	23	14	14	16	18	17	14	18	23	70.5	70.5	70.5	52.022	488	488	3.42	2	6	236	157	5	6
sp|P07395|SYFB_ECOLI	sp|P07395|SYFB_ECOLI	60	60	60	>sp|P07395|SYFB_ECOLI Phenylalanine--tRNA ligase beta subunit OS=Escherichia coli (strain K12) GN=pheT PE=1 SV=2	SYFB_ECOLI	Phenylalanine--tRNA ligase beta subunit	pheT	1	60	60	60	36	35	36	40	38	43	44	45	36	35	36	40	38	43	44	45	36	35	36	40	38	43	44	45	79.1	79.1	79.1	87.377	795	795	4.19		168	140	56	431	108
sp|P0A9D8|DAPD_ECOLI	sp|P0A9D8|DAPD_ECOLI	22	22	22	>sp|P0A9D8|DAPD_ECOLI 2,3,4,5-tetrahydropyridine-2,6-dicarboxylate N-succinyltransferase OS=Escherichia coli (strain K12) GN=dapD PE=1 SV=1	DAPD_ECOLI	2,3,4,5-tetrahydropyridine-2,6-dicarboxylate N-succinyltransferase	dapD	1	22	22	22	13	11	15	16	13	13	17	19	13	11	15	16	13	13	17	19	13	11	15	16	13	13	17	19	81	81	81	29.892	274	274	2.85	31	157	38	3	63	15
sp|P0C8J6|GATY_ECOLI	sp|P0C8J6|GATY_ECOLI	14	14	14	>sp|P0C8J6|GATY_ECOLI D-tagatose-1,6-bisphosphate aldolase subunit GatY OS=Escherichia coli (strain K12) GN=gatY PE=1 SV=1	GATY_ECOLI	D-tagatose-1,6-bisphosphate aldolase subunit GatY	gatY	1	14	14	14	6	6	7	8	7	7	12	11	6	6	7	8	7	7	12	11	6	6	7	8	7	7	12	11	52.8	52.8	52.8	30.812	284	284	3.18	29	93	22	4	54	27
sp|P62707|GPMA_ECOLI	sp|P62707|GPMA_ECOLI	18	18	18	>sp|P62707|GPMA_ECOLI 2,3-bisphosphoglycerate-dependent phosphoglycerate mutase OS=Escherichia coli (strain K12) GN=gpmA PE=1 SV=2	GPMA_ECOLI	2,3-bisphosphoglycerate-dependent phosphoglycerate mutase	gpmA	1	18	18	18	10	11	7	10	14	13	11	17	10	11	7	10	14	13	11	17	10	11	7	10	14	13	11	17	55.6	55.6	55.6	28.556	250	250	2.78	113	35	2	3	5	66
sp|P0A8T7|RPOC_ECOLI	sp|P0A8T7|RPOC_ECOLI	113	113	113	>sp|P0A8T7|RPOC_ECOLI DNA-directed RNA polymerase subunit beta OS=Escherichia coli (strain K12) GN=rpoC PE=1 SV=1	RPOC_ECOLI	DNA-directed RNA polymerase subunit beta	rpoC	1	113	113	113	7	4	88	82	57	59	64	87	7	4	88	82	57	59	64	87	7	4	88	82	57	59	64	87	75.1	75.1	75.1	155.16	1407	1407	4.96	173	33	35	126	191	924
sp|P0AGE9|SUCD_ECOLI	sp|P0AGE9|SUCD_ECOLI	19	19	19	>sp|P0AGE9|SUCD_ECOLI Succinyl-CoA ligase [ADP-forming] subunit alpha OS=Escherichia coli (strain K12) GN=sucD PE=1 SV=2	SUCD_ECOLI	Succinyl-CoA ligase [ADP-forming] subunit alpha	sucD	1	19	19	19	12	11	16	15	13	13	18	17	12	11	16	15	13	13	18	17	12	11	16	15	13	13	18	17	73.7	73.7	73.7	29.777	289	289	3.03	20	171	14	13	69	23
sp|P0A8N3|SYK1_ECOLI	sp|P0A8N3|SYK1_ECOLI	45	45	32	>sp|P0A8N3|SYK1_ECOLI Lysine--tRNA ligase OS=Escherichia coli (strain K12) GN=lysS PE=1 SV=2	SYK1_ECOLI	Lysine--tRNA ligase	lysS	1	45	45	32	25	32	31	25	26	26	27	42	25	32	31	25	26	26	27	42	17	24	24	18	20	18	20	30	79.2	79.2	64.6	57.603	505	505	3.8	5	17	136	403	51	5
sp|P0A7U3|RS19_ECOLI	sp|P0A7U3|RS19_ECOLI	6	6	6	>sp|P0A7U3|RS19_ECOLI 30S ribosomal protein S19 OS=Escherichia coli (strain K12) GN=rpsS PE=1 SV=2	RS19_ECOLI	30S ribosomal protein S19	rpsS	1	6	6	6	3	2	2	2	1	0	2	4	3	2	2	2	1	0	2	4	3	2	2	2	1	0	2	4	57.6	57.6	57.6	10.43	92	92	1.81	34	6	1			6
sp|P68919|RL25_ECOLI	sp|P68919|RL25_ECOLI	8	8	8	>sp|P68919|RL25_ECOLI 50S ribosomal protein L25 OS=Escherichia coli (strain K12) GN=rplY PE=1 SV=1	RL25_ECOLI	50S ribosomal protein L25	rplY	1	8	8	8	3	3	4	6	1	1	6	6	3	3	4	6	1	1	6	6	3	3	4	6	1	1	6	6	72.3	72.3	72.3	10.693	94	94	1.81	53	5				10
sp|P0A6B7|ISCS_ECOLI	sp|P0A6B7|ISCS_ECOLI	25	25	25	>sp|P0A6B7|ISCS_ECOLI Cysteine desulfurase IscS OS=Escherichia coli (strain K12) GN=iscS PE=1 SV=1	ISCS_ECOLI	Cysteine desulfurase IscS	iscS	1	25	25	25	20	19	19	19	21	23	24	25	20	19	19	19	21	23	24	25	20	19	19	19	21	23	24	25	65.6	65.6	65.6	45.089	404	404	3.38	6	83	298	105	91	12
sp|P0A858|TPIS_ECOLI	sp|P0A858|TPIS_ECOLI	22	22	22	>sp|P0A858|TPIS_ECOLI Triosephosphate isomerase OS=Escherichia coli (strain K12) GN=tpiA PE=1 SV=1	TPIS_ECOLI	Triosephosphate isomerase	tpiA	1	22	22	22	9	11	10	12	10	10	11	15	9	11	10	12	10	10	11	15	9	11	10	12	10	10	11	15	73.7	73.7	73.7	26.972	255	255	2.23	165	45	3	4	3	52
sp|P0A6Z3|HTPG_ECOLI	sp|P0A6Z3|HTPG_ECOLI	51	51	51	>sp|P0A6Z3|HTPG_ECOLI Chaperone protein HtpG OS=Escherichia coli (strain K12) GN=htpG PE=1 SV=1	HTPG_ECOLI	Chaperone protein HtpG	htpG	1	51	51	51	28	27	37	32	28	34	36	44	28	27	37	32	28	34	36	44	28	27	37	32	28	34	36	44	70.7	70.7	70.7	71.422	624	624	3.79	6	42	208	425	100	22
sp|P69910|DCEB_ECOLI	sp|P69910|DCEB_ECOLI	24	24	3	>sp|P69910|DCEB_ECOLI Glutamate decarboxylase beta OS=Escherichia coli (strain K12) GN=gadB PE=1 SV=1	DCEB_ECOLI	Glutamate decarboxylase beta	gadB	1	24	24	3	19	15	4	10	20	21	19	22	19	15	4	10	20	21	19	22	1	1	1	2	1	1	3	3	63.3	63.3	4.9	52.668	466	466	3.58	3	4	192	167	24	8
sp|P16659|SYP_ECOLI	sp|P16659|SYP_ECOLI	42	42	42	>sp|P16659|SYP_ECOLI Proline--tRNA ligase OS=Escherichia coli (strain K12) GN=proS PE=1 SV=4	SYP_ECOLI	Proline--tRNA ligase	proS	1	42	42	42	23	28	27	27	25	29	28	33	23	28	27	27	25	29	28	33	23	28	27	27	25	29	28	33	78	78	78	63.692	572	572	3.9	1	5	161	370	76	18
sp|P02943|LAMB_ECOLI	sp|P02943|LAMB_ECOLI	24	24	24	>sp|P02943|LAMB_ECOLI Maltoporin OS=Escherichia coli (strain K12) GN=lamB PE=1 SV=1	LAMB_ECOLI	Maltoporin	lamB	1	24	24	24	13	13	16	17	1	0	7	13	13	13	16	17	1	0	7	13	13	13	16	17	1	0	7	13	67.9	67.9	67.9	49.912	446	446	3.45	3	13	132	73	24	3
sp|P0A717|KPRS_ECOLI	sp|P0A717|KPRS_ECOLI	16	16	16	>sp|P0A717|KPRS_ECOLI Ribose-phosphate pyrophosphokinase OS=Escherichia coli (strain K12) GN=prs PE=1 SV=2	KPRS_ECOLI	Ribose-phosphate pyrophosphokinase	prs	1	16	16	16	12	8	12	13	10	11	12	12	12	8	12	13	10	11	12	12	12	8	12	13	10	11	12	12	56.5	56.5	56.5	34.218	315	315	2.56	35	151	3		49	5
sp|P08312|SYFA_ECOLI	sp|P08312|SYFA_ECOLI	22	22	22	>sp|P08312|SYFA_ECOLI Phenylalanine--tRNA ligase alpha subunit OS=Escherichia coli (strain K12) GN=pheS PE=1 SV=2	SYFA_ECOLI	Phenylalanine--tRNA ligase alpha subunit	pheS	1	22	22	22	16	8	13	18	18	18	17	21	16	8	13	18	18	18	17	21	16	8	13	18	18	18	17	21	64.5	64.5	64.5	36.831	327	327	3.02		188	31	2	85	7
sp|P0A6A3|ACKA_ECOLI	sp|P0A6A3|ACKA_ECOLI	25	25	25	>sp|P0A6A3|ACKA_ECOLI Acetate kinase OS=Escherichia coli (strain K12) GN=ackA PE=1 SV=1	ACKA_ECOLI	Acetate kinase	ackA	1	25	25	25	16	15	12	13	11	12	12	14	16	15	12	13	11	12	12	14	16	15	12	13	11	12	12	14	85.8	85.8	85.8	43.29	400	400	3.53	2	27	175	90	53	7
sp|P0A8M0|SYN_ECOLI	sp|P0A8M0|SYN_ECOLI	35	35	35	>sp|P0A8M0|SYN_ECOLI Asparagine--tRNA ligase OS=Escherichia coli (strain K12) GN=asnS PE=1 SV=2	SYN_ECOLI	Asparagine--tRNA ligase	asnS	1	35	35	35	19	18	18	22	25	25	26	32	19	18	18	22	25	25	26	32	19	18	18	22	25	25	26	32	64.8	64.8	64.8	52.57	466	466	3.45	1	8	207	161	8	3
sp|P0A7D4|PURA_ECOLI	sp|P0A7D4|PURA_ECOLI	37	37	37	>sp|P0A7D4|PURA_ECOLI Adenylosuccinate synthetase OS=Escherichia coli (strain K12) GN=purA PE=1 SV=2	PURA_ECOLI	Adenylosuccinate synthetase	purA	1	37	37	37	25	23	17	25	25	17	24	30	25	23	17	25	25	17	24	30	25	23	17	25	25	17	24	30	87.3	87.3	87.3	47.344	432	432	3.44	5	2	233	163	16
sp|P15288|PEPD_ECOLI	sp|P15288|PEPD_ECOLI	25	25	25	>sp|P15288|PEPD_ECOLI Cytosol non-specific dipeptidase OS=Escherichia coli (strain K12) GN=pepD PE=1 SV=3	PEPD_ECOLI	Cytosol non-specific dipeptidase	pepD	1	25	25	25	17	19	10	13	20	16	17	22	17	19	10	13	20	16	17	22	17	19	10	13	20	16	17	22	61.9	61.9	61.9	52.915	485	485	3.53		4	178	158	15	2
sp|P0AAI5|FABF_ECOLI	sp|P0AAI5|FABF_ECOLI	20	20	20	>sp|P0AAI5|FABF_ECOLI 3-oxoacyl-[acyl-carrier-protein] synthase 2 OS=Escherichia coli (strain K12) GN=fabF PE=1 SV=2	FABF_ECOLI	3-oxoacyl-[acyl-carrier-protein] synthase 2	fabF	1	20	20	20	10	11	8	12	11	13	13	17	10	11	8	12	11	13	13	17	10	11	8	12	11	13	13	17	81.4	81.4	81.4	43.045	413	413	3.58	2	11	128	87	31	7
sp|P23843|OPPA_ECOLI	sp|P23843|OPPA_ECOLI	40	40	40	>sp|P23843|OPPA_ECOLI Periplasmic oligopeptide-binding protein OS=Escherichia coli (strain K12) GN=oppA PE=1 SV=2	OPPA_ECOLI	Periplasmic oligopeptide-binding protein	oppA	1	40	40	40	27	30	19	23	28	27	27	38	27	30	19	23	28	27	27	38	27	30	19	23	28	27	27	38	85.5	85.5	85.5	60.898	543	543	3.76		2	211	455	30	7
sp|P35340|AHPF_ECOLI	sp|P35340|AHPF_ECOLI	26	26	26	>sp|P35340|AHPF_ECOLI Alkyl hydroperoxide reductase subunit F OS=Escherichia coli (strain K12) GN=ahpF PE=1 SV=2	AHPF_ECOLI	Alkyl hydroperoxide reductase subunit F	ahpF	1	26	26	26	17	16	22	22	20	21	23	23	17	16	22	22	20	21	23	23	17	16	22	22	20	21	23	23	66.8	66.8	66.8	56.176	521	521	3.6	1	3	206	230	18	5
sp|P09394|GLPQ_ECOLI	sp|P09394|GLPQ_ECOLI	12	12	12	>sp|P09394|GLPQ_ECOLI Glycerophosphoryl diester phosphodiesterase OS=Escherichia coli (strain K12) GN=glpQ PE=1 SV=2	GLPQ_ECOLI	Glycerophosphoryl diester phosphodiesterase	glpQ	1	12	12	12	6	3	7	9	4	4	6	7	6	3	7	9	4	4	6	7	6	3	7	9	4	4	6	7	49.4	49.4	49.4	40.843	358	358	2.83	2	53	10	5	17	1
sp|P63284|CLPB_ECOLI	sp|P63284|CLPB_ECOLI	78	78	78	>sp|P63284|CLPB_ECOLI Chaperone protein ClpB OS=Escherichia coli (strain K12) GN=clpB PE=1 SV=1	CLPB_ECOLI	Chaperone protein ClpB	clpB	1	78	78	78	50	44	47	51	52	57	67	69	50	44	47	51	52	57	67	69	50	44	47	51	52	57	67	69	83.9	83.9	83.9	95.584	857	857	4.08	8	260	196	245	662	94
sp|P67910|HLDD_ECOLI	sp|P67910|HLDD_ECOLI	26	26	26	>sp|P67910|HLDD_ECOLI ADP-L-glycero-D-manno-heptose-6-epimerase OS=Escherichia coli (strain K12) GN=hldD PE=1 SV=1	HLDD_ECOLI	ADP-L-glycero-D-manno-heptose-6-epimerase	hldD	1	26	26	26	18	10	17	22	18	17	22	25	18	10	17	22	18	17	22	25	18	10	17	22	18	17	22	25	73.2	73.2	73.2	34.893	310	310	2.95		230	5	1	94	8
sp|P36683|ACON2_ECOLI	sp|P36683|ACON2_ECOLI	62	62	62	>sp|P36683|ACON2_ECOLI Aconitate hydratase 2 OS=Escherichia coli (strain K12) GN=acnB PE=1 SV=3	ACON2_ECOLI	Aconitate hydratase 2	acnB	1	62	62	62	37	35	35	34	35	39	48	49	37	35	35	34	35	39	48	49	37	35	35	34	35	39	48	49	78.8	78.8	78.8	93.497	865	865	4.18	22	219	62	56	462	139
sp|P21599|KPYK2_ECOLI	sp|P21599|KPYK2_ECOLI	29	29	29	>sp|P21599|KPYK2_ECOLI Pyruvate kinase II OS=Escherichia coli (strain K12) GN=pykA PE=1 SV=3	KPYK2_ECOLI	Pyruvate kinase II	pykA	1	29	29	29	17	15	19	19	19	16	22	25	17	15	19	19	19	16	22	25	17	15	19	19	19	16	22	25	78.8	78.8	78.8	51.357	480	480	3.44	4	10	213	157	15	3
sp|P0AC53|G6PD_ECOLI	sp|P0AC53|G6PD_ECOLI	34	34	34	>sp|P0AC53|G6PD_ECOLI Glucose-6-phosphate 1-dehydrogenase OS=Escherichia coli (strain K12) GN=zwf PE=1 SV=1	G6PD_ECOLI	Glucose-6-phosphate 1-dehydrogenase	zwf	1	34	34	34	19	19	21	24	32	30	31	31	19	19	21	24	32	30	31	31	19	19	21	24	32	30	31	31	72.5	72.5	72.5	55.704	491	491	3.59	1		246	223	25	8
sp|P0AAI9|FABD_ECOLI	sp|P0AAI9|FABD_ECOLI	14	14	14	>sp|P0AAI9|FABD_ECOLI Malonyl CoA-acyl carrier protein transacylase OS=Escherichia coli (strain K12) GN=fabD PE=1 SV=2	FABD_ECOLI	Malonyl CoA-acyl carrier protein transacylase	fabD	1	14	14	14	10	4	8	9	8	10	10	12	10	4	8	9	8	10	10	12	10	4	8	9	8	10	10	12	70.9	70.9	70.9	32.417	309	309	2.84	1	123	7	2	47
sp|P0A9M8|PTA_ECOLI	sp|P0A9M8|PTA_ECOLI	41	41	41	>sp|P0A9M8|PTA_ECOLI Phosphate acetyltransferase OS=Escherichia coli (strain K12) GN=pta PE=1 SV=2	PTA_ECOLI	Phosphate acetyltransferase	pta	1	41	41	41	31	32	34	31	22	27	33	35	31	32	34	31	22	27	33	35	31	32	34	31	22	27	33	35	66.4	66.4	66.4	77.171	714	714	4.14	7	60	171	239	321	53
sp|P0ABT2|DPS_ECOLI	sp|P0ABT2|DPS_ECOLI	20	20	20	>sp|P0ABT2|DPS_ECOLI DNA protection during starvation protein OS=Escherichia coli (strain K12) GN=dps PE=1 SV=2	DPS_ECOLI	DNA protection during starvation protein	dps	1	20	20	20	16	17	10	13	17	17	15	17	16	17	10	13	17	17	15	17	16	17	10	13	17	17	15	17	88.6	88.6	88.6	18.695	167	167	3.18	137	17			3	111
sp|P0A705|IF2_ECOLI	sp|P0A705|IF2_ECOLI	67	67	67	>sp|P0A705|IF2_ECOLI Translation initiation factor IF-2 OS=Escherichia coli (strain K12) GN=infB PE=1 SV=1	IF2_ECOLI	Translation initiation factor IF-2	infB	1	67	67	67	27	32	50	44	21	25	46	54	27	32	50	44	21	25	46	54	27	32	50	44	21	25	46	54	77.1	77.1	77.1	97.349	890	890	4.3	27	112	203	175	511	180
sp|P24182|ACCC_ECOLI	sp|P24182|ACCC_ECOLI	33	33	33	>sp|P24182|ACCC_ECOLI Biotin carboxylase OS=Escherichia coli (strain K12) GN=accC PE=1 SV=2	ACCC_ECOLI	Biotin carboxylase	accC	1	33	33	33	18	15	21	27	18	13	27	32	18	15	21	27	18	13	27	32	18	15	21	27	18	13	27	32	69.7	69.7	69.7	49.32	449	449	3.37	1	8	254	137	8	3
sp|P05042|FUMC_ECOLI	sp|P05042|FUMC_ECOLI	34	34	34	>sp|P05042|FUMC_ECOLI Fumarate hydratase class II OS=Escherichia coli (strain K12) GN=fumC PE=1 SV=1	FUMC_ECOLI	Fumarate hydratase class II	fumC	1	34	34	34	6	6	6	11	26	22	27	32	6	6	6	11	26	22	27	32	6	6	6	11	26	22	27	32	81.2	81.2	81.2	50.488	467	467	3.39		5	235	118	13	2
sp|P0A825|GLYA_ECOLI	sp|P0A825|GLYA_ECOLI	25	25	25	>sp|P0A825|GLYA_ECOLI Serine hydroxymethyltransferase OS=Escherichia coli (strain K12) GN=glyA PE=1 SV=1	GLYA_ECOLI	Serine hydroxymethyltransferase	glyA	1	25	25	25	10	10	9	11	18	14	15	18	10	10	9	11	18	14	15	18	10	10	9	11	18	14	15	18	57.8	57.8	57.8	45.316	417	417	3.61	1	6	135	98	31	5
sp|P69776|LPP_ECOLI	sp|P69776|LPP_ECOLI	6	6	6	>sp|P69776|LPP_ECOLI Major outer membrane lipoprotein Lpp OS=Escherichia coli (strain K12) GN=lpp PE=1 SV=1	LPP_ECOLI	Major outer membrane lipoprotein Lpp	lpp	1	6	6	6	2	3	4	3	2	2	3	3	2	3	4	3	2	2	3	3	2	3	4	3	2	2	3	3	53.8	53.8	53.8	8.3234	78	78	3.02	40	19	9	11	9	24
sp|Q46857|DKGA_ECOLI	sp|Q46857|DKGA_ECOLI	22	22	22	>sp|Q46857|DKGA_ECOLI 2,5-diketo-D-gluconic acid reductase A OS=Escherichia coli (strain K12) GN=dkgA PE=1 SV=3	DKGA_ECOLI	2,5-diketo-D-gluconic acid reductase A	dkgA	1	22	22	22	5	1	3	6	13	12	18	19	5	1	3	6	13	12	18	19	5	1	3	6	13	12	18	19	76.7	76.7	76.7	31.109	275	275	3.06	4	120	1	1	41	19
sp|P25553|ALDA_ECOLI	sp|P25553|ALDA_ECOLI	32	32	32	>sp|P25553|ALDA_ECOLI Lactaldehyde dehydrogenase OS=Escherichia coli (strain K12) GN=aldA PE=1 SV=2	ALDA_ECOLI	Lactaldehyde dehydrogenase	aldA	1	32	32	32	22	21	15	19	27	24	24	27	22	21	15	19	27	24	24	27	22	21	15	19	27	24	24	27	67.4	67.4	67.4	52.272	479	479	3.56		6	253	198	35	6
sp|P0A6L0|DEOC_ECOLI	sp|P0A6L0|DEOC_ECOLI	21	21	21	>sp|P0A6L0|DEOC_ECOLI Deoxyribose-phosphate aldolase OS=Escherichia coli (strain K12) GN=deoC PE=1 SV=1	DEOC_ECOLI	Deoxyribose-phosphate aldolase	deoC	1	21	21	21	7	7	16	18	8	10	16	18	7	7	16	18	8	10	16	18	7	7	16	18	8	10	16	18	84.9	84.9	84.9	27.733	259	259	1.93	169	64	4	1	5	32
sp|P0A9X4|MREB_ECOLI	sp|P0A9X4|MREB_ECOLI	20	20	20	>sp|P0A9X4|MREB_ECOLI Rod shape-determining protein MreB OS=Escherichia coli (strain K12) GN=mreB PE=1 SV=1	MREB_ECOLI	Rod shape-determining protein MreB	mreB	1	20	20	20	13	10	15	17	12	16	15	17	13	10	15	17	12	16	15	17	13	10	15	17	12	16	15	17	60.8	60.8	60.8	36.952	347	347	2.97	16	163	32	19	79	3
sp|P0A6L4|NANA_ECOLI	sp|P0A6L4|NANA_ECOLI	17	17	17	>sp|P0A6L4|NANA_ECOLI N-acetylneuraminate lyase OS=Escherichia coli (strain K12) GN=nanA PE=1 SV=2	NANA_ECOLI	N-acetylneuraminate lyase	nanA	1	17	17	17	15	12	13	14	12	11	11	12	15	12	13	14	12	11	11	12	15	12	13	14	12	11	11	12	60.6	60.6	60.6	32.593	297	297	3.1	6	141	9	2	82	4
sp|P0A912|PAL_ECOLI	sp|P0A912|PAL_ECOLI	9	9	9	>sp|P0A912|PAL_ECOLI Peptidoglycan-associated lipoprotein OS=Escherichia coli (strain K12) GN=pal PE=1 SV=1	PAL_ECOLI	Peptidoglycan-associated lipoprotein	pal	1	9	9	9	5	6	5	7	4	5	5	7	5	6	5	7	4	5	5	7	5	6	5	7	4	5	5	7	54.9	54.9	54.9	18.824	173	173	2.26	68	15				24
sp|P0A9S3|GATD_ECOLI	sp|P0A9S3|GATD_ECOLI	16	16	16	>sp|P0A9S3|GATD_ECOLI Galactitol-1-phosphate 5-dehydrogenase OS=Escherichia coli (strain K12) GN=gatD PE=1 SV=1	GATD_ECOLI	Galactitol-1-phosphate 5-dehydrogenase	gatD	1	16	16	16	13	8	10	13	11	11	11	12	13	8	10	13	11	11	11	12	13	8	10	13	11	11	11	12	37.9	37.9	37.9	37.39	346	346	2.9	3	106	9	4	46
sp|P0A6K6|DEOB_ECOLI	sp|P0A6K6|DEOB_ECOLI	27	27	27	>sp|P0A6K6|DEOB_ECOLI Phosphopentomutase OS=Escherichia coli (strain K12) GN=deoB PE=1 SV=1	DEOB_ECOLI	Phosphopentomutase	deoB	1	27	27	27	16	15	13	16	17	19	19	20	16	15	13	16	17	19	19	20	16	15	13	16	17	19	19	20	74	74	74	44.369	407	407	3.33	3	92	146	64	76	3
sp|P0AB77|KBL_ECOLI	sp|P0AB77|KBL_ECOLI	23	23	23	>sp|P0AB77|KBL_ECOLI 2-amino-3-ketobutyrate coenzyme A ligase OS=Escherichia coli (strain K12) GN=kbl PE=1 SV=1	KBL_ECOLI	2-amino-3-ketobutyrate coenzyme A ligase	kbl	1	23	23	23	19	9	15	15	14	18	16	19	19	9	15	15	14	18	16	19	19	9	15	15	14	18	16	19	76.4	76.4	76.4	43.117	398	398	3.02	3	186	106	33	77	4
sp|P0A7L8|RL27_ECOLI	sp|P0A7L8|RL27_ECOLI	6	6	6	>sp|P0A7L8|RL27_ECOLI 50S ribosomal protein L27 OS=Escherichia coli (strain K12) GN=rpmA PE=1 SV=2	RL27_ECOLI	50S ribosomal protein L27	rpmA	1	6	6	6	2	0	4	4	0	0	4	5	2	0	4	4	0	0	4	5	2	0	4	4	0	0	4	5	43.5	43.5	43.5	9.1244	85	85	1.44	39	8			1	2
sp|P21889|SYD_ECOLI	sp|P21889|SYD_ECOLI	51	51	51	>sp|P21889|SYD_ECOLI Aspartate--tRNA ligase OS=Escherichia coli (strain K12) GN=aspS PE=1 SV=1	SYD_ECOLI	Aspartate--tRNA ligase	aspS	1	51	51	51	24	29	40	37	28	28	39	48	24	29	40	37	28	28	39	48	24	29	40	37	28	28	39	48	81.5	81.5	81.5	65.913	590	590	3.86	4	4	145	465	52	9
sp|P00961|SYGB_ECOLI	sp|P00961|SYGB_ECOLI	58	58	58	>sp|P00961|SYGB_ECOLI Glycine--tRNA ligase beta subunit OS=Escherichia coli (strain K12) GN=glyS PE=1 SV=4	SYGB_ECOLI	Glycine--tRNA ligase beta subunit	glyS	1	58	58	58	33	31	39	37	26	36	39	45	33	31	39	37	26	36	39	45	33	31	39	37	26	36	39	45	82	82	82	76.812	689	689	4.07		23	183	368	210	37
sp|P0AC41|SDHA_ECOLI	sp|P0AC41|SDHA_ECOLI	38	38	38	>sp|P0AC41|SDHA_ECOLI Succinate dehydrogenase flavoprotein subunit OS=Escherichia coli (strain K12) GN=sdhA PE=1 SV=1	SDHA_ECOLI	Succinate dehydrogenase flavoprotein subunit	sdhA	1	38	38	38	20	22	24	25	20	23	25	32	20	22	24	25	20	23	25	32	20	22	24	25	20	23	25	32	69.4	69.4	69.4	64.421	588	588	3.93	2	17	115	317	72	23
sp|P0ABF6|CDD_ECOLI	sp|P0ABF6|CDD_ECOLI	15	15	15	>sp|P0ABF6|CDD_ECOLI Cytidine deaminase OS=Escherichia coli (strain K12) GN=cdd PE=1 SV=1	CDD_ECOLI	Cytidine deaminase	cdd	1	15	15	15	10	5	10	9	11	11	11	13	10	5	10	9	11	11	11	13	10	5	10	9	11	11	11	13	68	68	68	31.54	294	294	3.1	6	99	8	9	49	7
sp|P02930|TOLC_ECOLI	sp|P02930|TOLC_ECOLI	23	23	23	>sp|P02930|TOLC_ECOLI Outer membrane protein TolC OS=Escherichia coli (strain K12) GN=tolC PE=1 SV=3	TOLC_ECOLI	Outer membrane protein TolC	tolC	1	23	23	23	13	13	17	19	12	10	22	22	13	13	17	19	12	10	22	22	13	13	17	19	12	10	22	22	63.3	63.3	63.3	53.74	493	493	3.5			195	146	14	1
sp|P0A7E5|PYRG_ECOLI	sp|P0A7E5|PYRG_ECOLI	34	34	34	>sp|P0A7E5|PYRG_ECOLI CTP synthase OS=Escherichia coli (strain K12) GN=pyrG PE=1 SV=2	PYRG_ECOLI	CTP synthase	pyrG	1	34	34	34	18	19	25	26	12	13	24	28	18	19	25	26	12	13	24	28	18	19	25	26	12	13	24	28	69.9	69.9	69.9	60.373	545	545	4.01		1	66	274	44	13
sp|P0A9C5|GLNA_ECOLI	sp|P0A9C5|GLNA_ECOLI	29	29	29	>sp|P0A9C5|GLNA_ECOLI Glutamine synthetase OS=Escherichia coli (strain K12) GN=glnA PE=1 SV=2	GLNA_ECOLI	Glutamine synthetase	glnA	1	29	29	29	13	11	12	11	12	12	17	16	13	11	12	11	12	12	17	16	13	11	12	11	12	12	17	16	79.7	79.7	79.7	51.903	469	469	3.48		6	164	140	6	2
sp|P0AG86|SECB_ECOLI	sp|P0AG86|SECB_ECOLI	6	6	6	>sp|P0AG86|SECB_ECOLI Protein-export protein SecB OS=Escherichia coli (strain K12) GN=secB PE=1 SV=1	SECB_ECOLI	Protein-export protein SecB	secB	1	6	6	6	4	4	3	4	2	3	3	3	4	4	3	4	2	3	3	3	4	4	3	4	2	3	3	3	41.9	41.9	41.9	17.277	155	155	2.25	53	4				18
sp|P0A8L1|SYS_ECOLI	sp|P0A8L1|SYS_ECOLI	29	29	29	>sp|P0A8L1|SYS_ECOLI Serine--tRNA ligase OS=Escherichia coli (strain K12) GN=serS PE=1 SV=1	SYS_ECOLI	Serine--tRNA ligase	serS	1	29	29	29	19	17	15	20	17	15	20	21	19	17	15	20	17	15	20	21	19	17	15	20	17	15	20	21	82.8	82.8	82.8	48.413	430	430	3.37	1	1	195	108	1	2
sp|P0A6F9|CH10_ECOLI	sp|P0A6F9|CH10_ECOLI	8	8	8	>sp|P0A6F9|CH10_ECOLI 10 kDa chaperonin OS=Escherichia coli (strain K12) GN=groS PE=1 SV=1	CH10_ECOLI	10 kDa chaperonin	groS	1	8	8	8	3	3	5	6	3	3	6	7	3	3	5	6	3	3	6	7	3	3	5	6	3	3	6	7	88.7	88.7	88.7	10.387	97	97	2.13	40	8				12
sp|P0ABJ1|CYOA_ECOLI	sp|P0ABJ1|CYOA_ECOLI	9	9	9	>sp|P0ABJ1|CYOA_ECOLI Cytochrome bo(3) ubiquinol oxidase subunit 2 OS=Escherichia coli (strain K12) GN=cyoA PE=1 SV=1	CYOA_ECOLI	Cytochrome bo(3) ubiquinol oxidase subunit 2	cyoA	1	9	9	9	5	1	7	7	5	5	7	8	5	1	7	7	5	5	7	8	5	1	7	7	5	5	7	8	38.7	38.7	38.7	34.911	315	315	2.62	8	124	34	5	24	4
sp|P0A6H5|HSLU_ECOLI	sp|P0A6H5|HSLU_ECOLI	35	35	35	>sp|P0A6H5|HSLU_ECOLI ATP-dependent protease ATPase subunit HslU OS=Escherichia coli (strain K12) GN=hslU PE=1 SV=1	HSLU_ECOLI	ATP-dependent protease ATPase subunit HslU	hslU	1	35	35	35	17	15	19	24	21	19	26	30	17	15	19	24	21	19	26	30	17	15	19	24	21	19	26	30	67.5	67.5	67.5	49.593	443	443	3.39	10	2	244	130	22	3
sp|P68066|GRCA_ECOLI	sp|P68066|GRCA_ECOLI	11	11	11	>sp|P68066|GRCA_ECOLI Autonomous glycyl radical cofactor OS=Escherichia coli (strain K12) GN=grcA PE=1 SV=1	GRCA_ECOLI	Autonomous glycyl radical cofactor	grcA	1	11	11	11	9	9	7	7	5	5	6	7	9	9	7	7	5	5	6	7	9	9	7	7	5	5	6	7	81.9	81.9	81.9	14.284	127	127	2.75	62	5			8	29
sp|P0AFG3|ODO1_ECOLI	sp|P0AFG3|ODO1_ECOLI	50	50	50	>sp|P0AFG3|ODO1_ECOLI 2-oxoglutarate dehydrogenase E1 component OS=Escherichia coli (strain K12) GN=sucA PE=1 SV=1	ODO1_ECOLI	2-oxoglutarate dehydrogenase E1 component	sucA	1	50	50	50	31	30	31	30	28	31	38	40	31	30	31	30	28	31	38	40	31	30	31	30	28	31	38	40	60.5	60.5	60.5	105.06	933	933	4.29	16	180	28	51	419	126
sp|P00959|SYM_ECOLI	sp|P00959|SYM_ECOLI	51	51	51	>sp|P00959|SYM_ECOLI Methionine--tRNA ligase OS=Escherichia coli (strain K12) GN=metG PE=1 SV=2	SYM_ECOLI	Methionine--tRNA ligase	metG	1	51	51	51	20	33	34	31	32	39	36	48	20	33	34	31	32	39	36	48	20	33	34	31	32	39	36	48	70	70	70	76.254	677	677	3.93	1	11	180	368	114	22
sp|P13035|GLPD_ECOLI	sp|P13035|GLPD_ECOLI	36	36	36	>sp|P13035|GLPD_ECOLI Aerobic glycerol-3-phosphate dehydrogenase OS=Escherichia coli (strain K12) GN=glpD PE=1 SV=3	GLPD_ECOLI	Aerobic glycerol-3-phosphate dehydrogenase	glpD	1	36	36	36	16	19	16	21	22	22	26	32	16	19	16	21	22	22	26	32	16	19	16	21	22	22	26	32	76.2	76.2	76.2	56.75	501	501	3.43	2	2	253	188	4	1
sp|P13029|KATG_ECOLI	sp|P13029|KATG_ECOLI	57	57	57	>sp|P13029|KATG_ECOLI Catalase-peroxidase OS=Escherichia coli (strain K12) GN=katG PE=1 SV=2	KATG_ECOLI	Catalase-peroxidase	katG	1	57	57	57	27	32	32	34	29	35	30	38	27	32	32	34	29	35	30	38	27	32	32	34	29	35	30	38	76.6	76.6	76.6	80.023	726	726	3.93	57	42	288	269	234	121
sp|P04805|SYE_ECOLI	sp|P04805|SYE_ECOLI	33	33	33	>sp|P04805|SYE_ECOLI Glutamate--tRNA ligase OS=Escherichia coli (strain K12) GN=gltX PE=1 SV=1	SYE_ECOLI	Glutamate--tRNA ligase	gltX	1	33	33	33	13	10	17	19	18	12	21	23	13	10	17	19	18	12	21	23	13	10	17	19	18	12	21	23	63.7	63.7	63.7	53.815	471	471	3.28	1	3	213	85	3
sp|P0AE06|ACRA_ECOLI;sp|P24180|ACRE_ECOLI	sp|P0AE06|ACRA_ECOLI	24;1	24;1	24;1	>sp|P0AE06|ACRA_ECOLI Multidrug efflux pump subunit AcrA OS=Escherichia coli (strain K12) GN=acrA PE=1 SV=1	ACRA_ECOLI	Multidrug efflux pump subunit AcrA	acrA	2	24	24	24	7	7	15	15	12	16	21	24	7	7	15	15	12	16	21	24	7	7	15	15	12	16	21	24	79.3	79.3	79.3	42.196	397	397;385	3.5		1	174	71	32	2
sp|P0A905|SLYB_ECOLI	sp|P0A905|SLYB_ECOLI	5	5	5	>sp|P0A905|SLYB_ECOLI Outer membrane lipoprotein SlyB OS=Escherichia coli (strain K12) GN=slyB PE=2 SV=1	SLYB_ECOLI	Outer membrane lipoprotein SlyB	slyB	1	5	5	5	3	3	4	4	3	3	5	4	3	3	4	4	3	3	5	4	3	3	4	4	3	3	5	4	38.7	38.7	38.7	15.601	155	155	2.13	59	17			1	17
sp|P04079|GUAA_ECOLI	sp|P04079|GUAA_ECOLI	32	32	32	>sp|P04079|GUAA_ECOLI GMP synthase [glutamine-hydrolyzing] OS=Escherichia coli (strain K12) GN=guaA PE=1 SV=1	GUAA_ECOLI	GMP synthase [glutamine-hydrolyzing]	guaA	1	32	32	32	21	18	15	21	19	20	16	26	21	18	15	21	19	20	16	26	21	18	15	21	19	20	16	26	72	72	72	58.679	525	525	3.57	2	7	164	216	7	2
sp|P36672|PTTBC_ECOLI	sp|P36672|PTTBC_ECOLI	9	9	9	>sp|P36672|PTTBC_ECOLI PTS system trehalose-specific EIIBC component OS=Escherichia coli (strain K12) GN=treB PE=1 SV=4	PTTBC_ECOLI	PTS system trehalose-specific EIIBC component	treB	1	9	9	9	3	2	6	6	1	1	1	5	3	2	6	6	1	1	1	5	3	2	6	6	1	1	1	5	22.8	22.8	22.8	51.08	473	473	2.96	6	43	25	14	17	1
sp|P00957|SYA_ECOLI	sp|P00957|SYA_ECOLI	62	62	62	>sp|P00957|SYA_ECOLI Alanine--tRNA ligase OS=Escherichia coli (strain K12) GN=alaS PE=1 SV=2	SYA_ECOLI	Alanine--tRNA ligase	alaS	1	62	62	62	33	33	47	47	24	35	51	55	33	33	47	47	24	35	51	55	33	33	47	47	24	35	51	55	72.4	72.4	72.4	96.031	876	876	4.29	5	195	57	43	536	99
sp|P69831|PTKC_ECOLI	sp|P69831|PTKC_ECOLI	7	7	7	>sp|P69831|PTKC_ECOLI Galactitol permease IIC component OS=Escherichia coli (strain K12) GN=gatC PE=1 SV=1	PTKC_ECOLI	Galactitol permease IIC component	gatC	1	7	7	7	5	3	4	5	3	3	5	6	5	3	4	5	3	3	5	6	5	3	4	5	3	3	5	6	9.3	9.3	9.3	48.364	451	451	2.76	33	56	16	7	16	16
sp|P0A715|KDSA_ECOLI	sp|P0A715|KDSA_ECOLI	22	22	22	>sp|P0A715|KDSA_ECOLI 2-dehydro-3-deoxyphosphooctonate aldolase OS=Escherichia coli (strain K12) GN=kdsA PE=1 SV=1	KDSA_ECOLI	2-dehydro-3-deoxyphosphooctonate aldolase	kdsA	1	22	22	22	13	7	14	14	13	15	15	18	13	7	14	14	13	15	15	18	13	7	14	14	13	15	15	18	82.4	82.4	82.4	30.832	284	284	2.96	5	142	5	4	67	2
sp|P00805|ASPG2_ECOLI	sp|P00805|ASPG2_ECOLI	27	27	27	>sp|P00805|ASPG2_ECOLI L-asparaginase 2 OS=Escherichia coli (strain K12) GN=ansB PE=1 SV=2	ASPG2_ECOLI	L-asparaginase 2	ansB	1	27	27	27	11	4	21	22	5	6	8	21	11	4	21	22	5	6	8	21	11	4	21	22	5	6	8	21	70.7	70.7	70.7	36.85	348	348	2.52	6	133	6		29	1
sp|P42632|TDCE_ECOLI	sp|P42632|TDCE_ECOLI	47	44	44	>sp|P42632|TDCE_ECOLI PFL-like enzyme TdcE OS=Escherichia coli (strain K12) GN=tdcE PE=1 SV=2	TDCE_ECOLI	PFL-like enzyme TdcE	tdcE	1	47	44	44	29	37	37	32	3	3	6	23	27	35	34	30	1	1	3	20	27	35	34	30	1	1	3	20	67.4	65.6	65.6	85.935	764	764	4.1	1	63	95	173	209	36
sp|P69797|PTNAB_ECOLI	sp|P69797|PTNAB_ECOLI	20	20	20	>sp|P69797|PTNAB_ECOLI PTS system mannose-specific EIIAB component OS=Escherichia coli (strain K12) GN=manX PE=1 SV=2	PTNAB_ECOLI	PTS system mannose-specific EIIAB component	manX	1	20	20	20	13	10	13	13	14	15	14	19	13	10	13	13	14	15	14	19	13	10	13	13	14	15	14	19	65	65	65	35.047	323	323	2.86	11	153	6		65	4
sp|P0A9P6|DEAD_ECOLI	sp|P0A9P6|DEAD_ECOLI	33	33	33	>sp|P0A9P6|DEAD_ECOLI ATP-dependent RNA helicase DeaD OS=Escherichia coli (strain K12) GN=deaD PE=1 SV=2	DEAD_ECOLI	ATP-dependent RNA helicase DeaD	deaD	1	33	33	33	10	16	26	29	2	0	17	26	10	16	26	29	2	0	17	26	10	16	26	29	2	0	17	26	59.9	59.9	59.9	70.545	629	629	3.86	12	12	58	258	50	7
sp|P76116|YNCE_ECOLI	sp|P76116|YNCE_ECOLI	17	17	17	>sp|P76116|YNCE_ECOLI Uncharacterized protein YncE OS=Escherichia coli (strain K12) GN=yncE PE=1 SV=1	YNCE_ECOLI	Uncharacterized protein YncE	yncE	1	17	17	17	6	0	11	14	12	12	16	16	6	0	11	14	12	12	16	16	6	0	11	14	12	12	16	16	50.7	50.7	50.7	38.612	353	353	2.74	4	151	30	6	38	5
sp|P0C0V0|DEGP_ECOLI	sp|P0C0V0|DEGP_ECOLI	23	23	23	>sp|P0C0V0|DEGP_ECOLI Periplasmic serine endoprotease DegP OS=Escherichia coli (strain K12) GN=degP PE=1 SV=1	DEGP_ECOLI	Periplasmic serine endoprotease DegP	degP	1	23	23	23	9	8	11	16	14	15	19	23	9	8	11	16	14	15	19	23	9	8	11	16	14	15	19	23	54.2	54.2	54.2	49.354	474	474	3.45	1	7	176	88	20	5
sp|P21165|PEPQ_ECOLI	sp|P21165|PEPQ_ECOLI	18	18	18	>sp|P21165|PEPQ_ECOLI Xaa-Pro dipeptidase OS=Escherichia coli (strain K12) GN=pepQ PE=1 SV=2	PEPQ_ECOLI	Xaa-Pro dipeptidase	pepQ	1	18	18	18	11	11	7	13	15	13	17	17	11	11	7	13	15	13	17	17	11	11	7	13	15	13	17	17	53.7	53.7	53.7	50.176	443	443	3.48		2	150	108	9	2
sp|P07012|RF2_ECOLI	sp|P07012|RF2_ECOLI	22	22	22	>sp|P07012|RF2_ECOLI Peptide chain release factor 2 OS=Escherichia coli (strain K12) GN=prfB PE=1 SV=3	RF2_ECOLI	Peptide chain release factor 2	prfB	1	22	22	22	13	9	11	13	14	11	13	15	13	9	11	13	14	11	13	15	13	9	11	13	14	11	13	15	58.9	58.9	58.9	41.25	365	365	3.4	1	3	148	44	18	4
sp|P0AGJ9|SYY_ECOLI	sp|P0AGJ9|SYY_ECOLI	28	28	28	>sp|P0AGJ9|SYY_ECOLI Tyrosine--tRNA ligase OS=Escherichia coli (strain K12) GN=tyrS PE=1 SV=2	SYY_ECOLI	Tyrosine--tRNA ligase	tyrS	1	28	28	28	7	8	11	15	13	15	16	20	7	8	11	15	13	15	16	20	7	8	11	15	13	15	16	20	68.6	68.6	68.6	47.526	424	424	3.34		18	159	45	26	2
sp|P25516|ACON1_ECOLI	sp|P25516|ACON1_ECOLI	55	55	55	>sp|P25516|ACON1_ECOLI Aconitate hydratase 1 OS=Escherichia coli (strain K12) GN=acnA PE=1 SV=3	ACON1_ECOLI	Aconitate hydratase 1	acnA	1	55	55	55	21	25	10	22	30	35	46	45	21	25	10	22	30	35	46	45	21	25	10	22	30	35	46	45	70.7	70.7	70.7	97.676	891	891	4.23	2	165	35	20	396	68
sp|P09169|OMPT_ECOLI	sp|P09169|OMPT_ECOLI	21	21	21	>sp|P09169|OMPT_ECOLI Protease 7 OS=Escherichia coli (strain K12) GN=ompT PE=1 SV=1	OMPT_ECOLI	Protease 7	ompT	1	21	21	21	6	4	14	14	5	4	13	17	6	4	14	14	5	4	13	17	6	4	14	14	5	4	13	17	63.1	63.1	63.1	35.562	317	317	2.45	5	118	11	1	19	1
sp|P0ABA0|ATPF_ECOLI	sp|P0ABA0|ATPF_ECOLI	15	15	15	>sp|P0ABA0|ATPF_ECOLI ATP synthase subunit b OS=Escherichia coli (strain K12) GN=atpF PE=1 SV=1	ATPF_ECOLI	ATP synthase subunit b	atpF	1	15	15	15	11	11	12	15	7	8	13	15	11	11	12	15	7	8	13	15	11	11	12	15	7	8	13	15	58.3	58.3	58.3	17.264	156	156	2.47	120	6	3	6	1	47
sp|P0A8M3|SYT_ECOLI	sp|P0A8M3|SYT_ECOLI	50	50	50	>sp|P0A8M3|SYT_ECOLI Threonine--tRNA ligase OS=Escherichia coli (strain K12) GN=thrS PE=1 SV=1	SYT_ECOLI	Threonine--tRNA ligase	thrS	1	50	50	50	22	29	31	29	19	24	28	41	22	29	31	29	19	24	28	41	22	29	31	29	19	24	28	41	69.9	69.9	69.9	74.013	642	642	3.86	1	10	139	344	64	10
sp|P07813|SYL_ECOLI	sp|P07813|SYL_ECOLI	53	53	53	>sp|P07813|SYL_ECOLI Leucine--tRNA ligase OS=Escherichia coli (strain K12) GN=leuS PE=1 SV=2	SYL_ECOLI	Leucine--tRNA ligase	leuS	1	53	53	53	37	33	45	46	22	33	46	48	37	33	45	46	22	33	46	48	37	33	45	46	22	33	46	48	54.5	54.5	54.5	97.233	860	860	4.33	9	171	10	16	489	71
sp|P0AGD3|SODF_ECOLI	sp|P0AGD3|SODF_ECOLI	9	9	9	>sp|P0AGD3|SODF_ECOLI Superoxide dismutase [Fe] OS=Escherichia coli (strain K12) GN=sodB PE=1 SV=2	SODF_ECOLI	Superoxide dismutase [Fe]	sodB	1	9	9	9	4	4	6	5	4	3	6	7	4	4	6	5	4	3	6	7	4	4	6	5	4	3	6	7	62.2	62.2	62.2	21.265	193	193	2.27	45	3		1		15
sp|P0A7Q1|RL35_ECOLI	sp|P0A7Q1|RL35_ECOLI	2	2	2	>sp|P0A7Q1|RL35_ECOLI 50S ribosomal protein L35 OS=Escherichia coli (strain K12) GN=rpmI PE=1 SV=2	RL35_ECOLI	50S ribosomal protein L35	rpmI	1	2	2	2	1	1	1	2	0	0	1	2	1	1	1	2	0	0	1	2	1	1	1	2	0	0	1	2	27.7	27.7	27.7	7.2888	65	65	3.43	10	3	5	6	6	7
sp|P0A8G6|NQOR_ECOLI	sp|P0A8G6|NQOR_ECOLI	13	13	13	>sp|P0A8G6|NQOR_ECOLI NAD(P)H dehydrogenase (quinone) OS=Escherichia coli (strain K12) GN=wrbA PE=1 SV=2	NQOR_ECOLI	NAD(P)H dehydrogenase (quinone)	wrbA	1	13	13	13	9	8	9	11	9	7	12	13	9	8	9	11	9	7	12	13	9	8	9	11	9	7	12	13	63.6	63.6	63.6	20.845	198	198	2.46	84	19	2		1	36
sp|P04825|AMPN_ECOLI	sp|P04825|AMPN_ECOLI	41	41	41	>sp|P04825|AMPN_ECOLI Aminopeptidase N OS=Escherichia coli (strain K12) GN=pepN PE=1 SV=2	AMPN_ECOLI	Aminopeptidase N	pepN	1	41	41	41	24	21	25	20	22	27	36	31	24	21	25	20	22	27	36	31	24	21	25	20	22	27	36	31	59.3	59.3	59.3	98.918	870	870	4.08		121	65	35	272	40
sp|P0ADZ0|RL23_ECOLI	sp|P0ADZ0|RL23_ECOLI	5	5	5	>sp|P0ADZ0|RL23_ECOLI 50S ribosomal protein L23 OS=Escherichia coli (strain K12) GN=rplW PE=1 SV=1	RL23_ECOLI	50S ribosomal protein L23	rplW	1	5	5	5	1	1	3	1	1	1	4	4	1	1	3	1	1	1	4	4	1	1	3	1	1	1	4	4	42	42	42	11.199	100	100	2.21	18	8		1	1	5
sp|P0A991|ALF1_ECOLI	sp|P0A991|ALF1_ECOLI	16	16	16	>sp|P0A991|ALF1_ECOLI Fructose-bisphosphate aldolase class 1 OS=Escherichia coli (strain K12) GN=fbaB PE=1 SV=2	ALF1_ECOLI	Fructose-bisphosphate aldolase class 1	fbaB	1	16	16	16	13	6	7	10	13	13	12	15	13	6	7	10	13	13	12	15	13	6	7	10	13	13	12	15	52.9	52.9	52.9	38.109	350	350	3.16		107	15	3	58	6
sp|P17169|GLMS_ECOLI	sp|P17169|GLMS_ECOLI	43	43	43	>sp|P17169|GLMS_ECOLI Glutamine--fructose-6-phosphate aminotransferase [isomerizing] OS=Escherichia coli (strain K12) GN=glmS PE=1 SV=4	GLMS_ECOLI	Glutamine--fructose-6-phosphate aminotransferase [isomerizing]	glmS	1	43	43	43	18	18	25	24	13	15	17	31	18	18	25	24	13	15	17	31	18	18	25	24	13	15	17	31	72.7	72.7	72.7	66.894	609	609	3.91		1	83	290	30	8
sp|P02358|RS6_ECOLI	sp|P02358|RS6_ECOLI	9	9	9	>sp|P02358|RS6_ECOLI 30S ribosomal protein S6 OS=Escherichia coli (strain K12) GN=rpsF PE=1 SV=1	RS6_ECOLI	30S ribosomal protein S6	rpsF	1	9	9	9	3	4	6	6	4	3	5	6	3	4	6	6	4	3	5	6	3	4	6	6	4	3	5	6	69.6	69.6	69.6	15.703	135	135	2.06	58	5			1	15
sp|P0A9Q1|ARCA_ECOLI	sp|P0A9Q1|ARCA_ECOLI	15	15	15	>sp|P0A9Q1|ARCA_ECOLI Aerobic respiration control protein ArcA OS=Escherichia coli (strain K12) GN=arcA PE=1 SV=1	ARCA_ECOLI	Aerobic respiration control protein ArcA	arcA	1	15	15	15	10	10	7	9	8	7	9	9	10	10	7	9	8	7	9	9	10	10	7	9	8	7	9	9	62.2	62.2	62.2	27.292	238	238	2.55	97	8				45
sp|P0AGF6|TDCB_ECOLI	sp|P0AGF6|TDCB_ECOLI	26	26	26	>sp|P0AGF6|TDCB_ECOLI L-threonine dehydratase catabolic TdcB OS=Escherichia coli (strain K12) GN=tdcB PE=1 SV=1	TDCB_ECOLI	L-threonine dehydratase catabolic TdcB	tdcB	1	26	26	26	0	1	21	21	0	0	0	11	0	1	21	21	0	0	0	11	0	1	21	21	0	0	0	11	75.4	75.4	75.4	35.232	329	329	2.39	15	112	13	14	9	3
sp|P0ADE8|YGFZ_ECOLI	sp|P0ADE8|YGFZ_ECOLI	27	27	27	>sp|P0ADE8|YGFZ_ECOLI tRNA-modifying protein YgfZ OS=Escherichia coli (strain K12) GN=ygfZ PE=1 SV=2	YGFZ_ECOLI	tRNA-modifying protein YgfZ	ygfZ	1	27	27	27	9	3	12	16	13	13	21	25	9	3	12	16	13	13	21	25	9	3	12	16	13	13	21	25	67.8	67.8	67.8	36.094	326	326	2.79		160	11	1	51	3
sp|P0A7L3|RL20_ECOLI	sp|P0A7L3|RL20_ECOLI	6	6	6	>sp|P0A7L3|RL20_ECOLI 50S ribosomal protein L20 OS=Escherichia coli (strain K12) GN=rplT PE=1 SV=2	RL20_ECOLI	50S ribosomal protein L20	rplT	1	6	6	6	3	2	3	3	1	1	3	4	3	2	3	3	1	1	3	4	3	2	3	3	1	1	3	4	40.7	40.7	40.7	13.497	118	118	3.23	22	7	1	5	7	15
sp|P00954|SYW_ECOLI	sp|P00954|SYW_ECOLI	18	18	18	>sp|P00954|SYW_ECOLI Tryptophan--tRNA ligase OS=Escherichia coli (strain K12) GN=trpS PE=1 SV=3	SYW_ECOLI	Tryptophan--tRNA ligase	trpS	1	18	18	18	8	3	9	12	10	11	9	16	8	3	9	12	10	11	9	16	8	3	9	12	10	11	9	16	53	53	53	37.437	334	334	2.85	1	117	9	3	42	2
sp|P17117|NFSA_ECOLI	sp|P17117|NFSA_ECOLI	15	15	15	>sp|P17117|NFSA_ECOLI Oxygen-insensitive NADPH nitroreductase OS=Escherichia coli (strain K12) GN=nfsA PE=1 SV=2	NFSA_ECOLI	Oxygen-insensitive NADPH nitroreductase	nfsA	1	15	15	15	6	4	4	6	9	10	8	14	6	4	4	6	9	10	8	14	6	4	4	6	9	10	8	14	50.4	50.4	50.4	26.8	240	240	2.56	88	13				42
sp|P0A9M0|LON_ECOLI	sp|P0A9M0|LON_ECOLI	58	58	58	>sp|P0A9M0|LON_ECOLI Lon protease OS=Escherichia coli (strain K12) GN=lon PE=1 SV=1	LON_ECOLI	Lon protease	lon	1	58	58	58	30	23	41	41	24	29	42	42	30	23	41	41	24	29	42	42	30	23	41	41	24	29	42	42	72.1	72.1	72.1	87.437	784	784	4.33	5	102	101	29	443	60
sp|P0AES4|GYRA_ECOLI	sp|P0AES4|GYRA_ECOLI	48	48	48	>sp|P0AES4|GYRA_ECOLI DNA gyrase subunit A OS=Escherichia coli (strain K12) GN=gyrA PE=1 SV=1	GYRA_ECOLI	DNA gyrase subunit A	gyrA	1	48	48	48	23	19	32	33	20	24	38	39	23	19	32	33	20	24	38	39	23	19	32	33	20	24	38	39	60.5	60.5	60.5	96.962	875	875	4.34	4	120	14	14	333	59
sp|P0A7G6|RECA_ECOLI	sp|P0A7G6|RECA_ECOLI	19	19	19	>sp|P0A7G6|RECA_ECOLI Protein RecA OS=Escherichia coli (strain K12) GN=recA PE=1 SV=2	RECA_ECOLI	Protein RecA	recA	1	19	19	19	7	4	12	14	10	11	12	18	7	4	12	14	10	11	12	18	7	4	12	14	10	11	12	18	63.5	63.5	63.5	37.973	353	353	2.88	9	127	48	14	40	7
sp|P00363|FRDA_ECOLI	sp|P00363|FRDA_ECOLI	37	37	37	>sp|P00363|FRDA_ECOLI Fumarate reductase flavoprotein subunit OS=Escherichia coli (strain K12) GN=frdA PE=1 SV=3	FRDA_ECOLI	Fumarate reductase flavoprotein subunit	frdA	1	37	37	37	19	19	24	24	9	11	15	24	19	19	24	24	9	11	15	24	19	19	24	24	9	11	15	24	71.3	71.3	71.3	65.971	602	602	3.9	1	7	87	255	39	12
sp|P0A9P4|TRXB_ECOLI	sp|P0A9P4|TRXB_ECOLI	15	15	15	>sp|P0A9P4|TRXB_ECOLI Thioredoxin reductase OS=Escherichia coli (strain K12) GN=trxB PE=1 SV=2	TRXB_ECOLI	Thioredoxin reductase	trxB	1	15	15	15	11	5	11	10	11	11	12	14	11	5	11	10	11	11	12	14	11	5	11	10	11	11	12	14	73.2	73.2	73.2	34.623	321	321	2.93		123	7		51	3
sp|P0ACB2|HEM2_ECOLI	sp|P0ACB2|HEM2_ECOLI	22	22	22	>sp|P0ACB2|HEM2_ECOLI Delta-aminolevulinic acid dehydratase OS=Escherichia coli (strain K12) GN=hemB PE=1 SV=2	HEM2_ECOLI	Delta-aminolevulinic acid dehydratase	hemB	1	22	22	22	4	0	10	8	10	11	15	17	4	0	10	8	10	11	15	17	4	0	10	8	10	11	15	17	64.8	64.8	64.8	35.624	324	324	2.79	3	162	12	3	40	12
sp|P0A6R0|FABH_ECOLI	sp|P0A6R0|FABH_ECOLI	13	13	13	>sp|P0A6R0|FABH_ECOLI 3-oxoacyl-[acyl-carrier-protein] synthase 3 OS=Escherichia coli (strain K12) GN=fabH PE=1 SV=1	FABH_ECOLI	3-oxoacyl-[acyl-carrier-protein] synthase 3	fabH	1	13	13	13	8	5	8	8	8	8	7	11	8	5	8	8	8	8	7	11	8	5	8	8	8	8	7	11	56.2	56.2	56.2	33.515	317	317	2.8	1	92	4	1	32	1
sp|P0AEP3|GALU_ECOLI	sp|P0AEP3|GALU_ECOLI	14	14	14	>sp|P0AEP3|GALU_ECOLI UTP--glucose-1-phosphate uridylyltransferase OS=Escherichia coli (strain K12) GN=galU PE=1 SV=2	GALU_ECOLI	UTP--glucose-1-phosphate uridylyltransferase	galU	1	14	14	14	7	5	9	9	7	6	9	12	7	5	9	9	7	6	9	12	7	5	9	9	7	6	9	12	56	56	56	32.942	302	302	2.81		94	7	4	32
sp|P00509|AAT_ECOLI	sp|P00509|AAT_ECOLI	27	27	27	>sp|P00509|AAT_ECOLI Aspartate aminotransferase OS=Escherichia coli (strain K12) GN=aspC PE=1 SV=1	AAT_ECOLI	Aspartate aminotransferase	aspC	1	27	27	27	16	8	19	21	17	18	20	25	16	8	19	21	17	18	20	25	16	8	19	21	17	18	20	25	72.5	72.5	72.5	43.573	396	396	3.01	1	185	46	8	82	6
sp|P0AEK2|FABG_ECOLI	sp|P0AEK2|FABG_ECOLI	11	11	11	>sp|P0AEK2|FABG_ECOLI 3-oxoacyl-[acyl-carrier-protein] reductase FabG OS=Escherichia coli (strain K12) GN=fabG PE=1 SV=1	FABG_ECOLI	3-oxoacyl-[acyl-carrier-protein] reductase FabG	fabG	1	11	11	11	8	8	8	9	7	6	8	9	8	8	8	9	7	6	8	9	8	8	8	9	7	6	8	9	64.3	64.3	64.3	25.56	244	244	2.46	83	13	1	1	3	33
sp|P00956|SYI_ECOLI	sp|P00956|SYI_ECOLI	57	57	57	>sp|P00956|SYI_ECOLI Isoleucine--tRNA ligase OS=Escherichia coli (strain K12) GN=ileS PE=1 SV=5	SYI_ECOLI	Isoleucine--tRNA ligase	ileS	1	57	57	57	28	29	40	37	25	32	44	41	28	29	40	37	25	32	44	41	28	29	40	37	25	32	44	41	69	69	69	104.3	938	938	4.35	29	141	3	33	392	113
sp|P69783|PTGA_ECOLI	sp|P69783|PTGA_ECOLI	10	10	10	>sp|P69783|PTGA_ECOLI Glucose-specific phosphotransferase enzyme IIA component OS=Escherichia coli (strain K12) GN=crr PE=1 SV=2	PTGA_ECOLI	Glucose-specific phosphotransferase enzyme IIA component	crr	1	10	10	10	4	5	4	6	2	4	6	7	4	5	4	6	2	4	6	7	4	5	4	6	2	4	6	7	71	71	71	18.251	169	169	2.25	56	9	1			19
sp|P0ABD5|ACCA_ECOLI	sp|P0ABD5|ACCA_ECOLI	25	25	25	>sp|P0ABD5|ACCA_ECOLI Acetyl-coenzyme A carboxylase carboxyl transferase subunit alpha OS=Escherichia coli (strain K12) GN=accA PE=1 SV=2	ACCA_ECOLI	Acetyl-coenzyme A carboxylase carboxyl transferase subunit alpha	accA	1	25	25	25	14	7	15	15	12	15	15	23	14	7	15	15	12	15	15	23	14	7	15	15	12	15	15	23	70.2	70.2	70.2	35.241	319	319	2.72		203	5	2	59	2
sp|P0ADV5|YHBW_ECOLI	sp|P0ADV5|YHBW_ECOLI	14	14	14	>sp|P0ADV5|YHBW_ECOLI Uncharacterized protein YhbW OS=Escherichia coli (strain K12) GN=yhbW PE=4 SV=1	YHBW_ECOLI	Uncharacterized protein YhbW	yhbW	1	14	14	14	3	0	5	4	13	13	10	14	3	0	5	4	13	13	10	14	3	0	5	4	13	13	10	14	50.7	50.7	50.7	37.129	335	335	3.05	5	77	2	3	39	4
sp|P04425|GSHB_ECOLI	sp|P04425|GSHB_ECOLI	24	24	24	>sp|P04425|GSHB_ECOLI Glutathione synthetase OS=Escherichia coli (strain K12) GN=gshB PE=1 SV=1	GSHB_ECOLI	Glutathione synthetase	gshB	1	24	24	24	6	1	8	15	17	20	16	19	6	1	8	15	17	20	16	19	6	1	8	15	17	20	16	19	66.8	66.8	66.8	35.56	316	316	2.97	8	156	3	1	73	6
sp|P0ABA6|ATPG_ECOLI	sp|P0ABA6|ATPG_ECOLI	23	23	23	>sp|P0ABA6|ATPG_ECOLI ATP synthase gamma chain OS=Escherichia coli (strain K12) GN=atpG PE=1 SV=1	ATPG_ECOLI	ATP synthase gamma chain	atpG	1	23	23	23	7	5	16	19	6	5	13	21	7	5	16	19	6	5	13	21	7	5	16	19	6	5	13	21	85	85	85	31.577	287	287	2.44	21	152	6	3	25	7
sp|P0ADB7|ECNB_ECOLI	sp|P0ADB7|ECNB_ECOLI	1	1	1	>sp|P0ADB7|ECNB_ECOLI Entericidin B OS=Escherichia coli (strain K12) GN=ecnB PE=3 SV=1	ECNB_ECOLI	Entericidin B	ecnB	1	1	1	1	1	1	1	1	1	1	1	1	1	1	1	1	1	1	1	1	1	1	1	1	1	1	1	1	39.6	39.6	39.6	4.8095	48	48	2.95	9	4				7
sp|P0A9Q5|ACCD_ECOLI	sp|P0A9Q5|ACCD_ECOLI	16	16	16	>sp|P0A9Q5|ACCD_ECOLI Acetyl-coenzyme A carboxylase carboxyl transferase subunit beta OS=Escherichia coli (strain K12) GN=accD PE=1 SV=1	ACCD_ECOLI	Acetyl-coenzyme A carboxylase carboxyl transferase subunit beta	accD	1	16	16	16	8	5	13	13	9	10	13	14	8	5	13	13	9	10	13	14	8	5	13	13	9	10	13	14	65.1	65.1	65.1	33.322	304	304	2.44	20	161	1		36	2
sp|P0AC33|FUMA_ECOLI	sp|P0AC33|FUMA_ECOLI	35	35	21	>sp|P0AC33|FUMA_ECOLI Fumarate hydratase class I, aerobic OS=Escherichia coli (strain K12) GN=fumA PE=1 SV=2	FUMA_ECOLI	Fumarate hydratase class I, aerobic	fumA	1	35	35	21	16	16	19	22	20	19	24	33	16	16	19	22	20	19	24	33	11	10	9	12	13	13	13	19	76.3	76.3	52.4	60.298	548	548	3.9	1	8	82	330	39	7
sp|P45577|PROQ_ECOLI	sp|P45577|PROQ_ECOLI	15	15	15	>sp|P45577|PROQ_ECOLI RNA chaperone ProQ OS=Escherichia coli (strain K12) GN=proQ PE=1 SV=2	PROQ_ECOLI	RNA chaperone ProQ	proQ	1	15	15	15	3	3	10	11	1	2	8	15	3	3	10	11	1	2	8	15	3	3	10	11	1	2	8	15	64.7	64.7	64.7	25.892	232	232	1.98	55	61			4	10
sp|P0AFF6|NUSA_ECOLI	sp|P0AFF6|NUSA_ECOLI	37	37	37	>sp|P0AFF6|NUSA_ECOLI Transcription termination/antitermination protein NusA OS=Escherichia coli (strain K12) GN=nusA PE=1 SV=1	NUSA_ECOLI	Transcription termination/antitermination protein NusA	nusA	1	37	37	37	24	22	21	24	20	18	17	30	24	22	21	24	20	18	17	30	24	22	21	24	20	18	17	30	70.9	70.9	70.9	54.87	495	495	3.79	2	4	73	266	11
sp|P31057|PANB_ECOLI	sp|P31057|PANB_ECOLI	7	7	7	>sp|P31057|PANB_ECOLI 3-methyl-2-oxobutanoate hydroxymethyltransferase OS=Escherichia coli (strain K12) GN=panB PE=1 SV=1	PANB_ECOLI	3-methyl-2-oxobutanoate hydroxymethyltransferase	panB	1	7	7	7	2	3	4	4	3	3	5	6	2	3	4	4	3	3	5	6	2	3	4	4	3	3	5	6	46.6	46.6	46.6	28.237	264	264	2.42	26	31			4	11
sp|P0AFK0|PMBA_ECOLI	sp|P0AFK0|PMBA_ECOLI	31	31	31	>sp|P0AFK0|PMBA_ECOLI Metalloprotease PmbA OS=Escherichia coli (strain K12) GN=pmbA PE=1 SV=1	PMBA_ECOLI	Metalloprotease PmbA	pmbA	1	31	31	31	9	9	13	16	17	11	18	24	9	9	13	16	17	11	18	24	9	9	13	16	17	11	18	24	81.6	81.6	81.6	48.369	450	450	3.34		3	166	77	1	3
sp|P23893|GSA_ECOLI	sp|P23893|GSA_ECOLI	14	14	14	>sp|P23893|GSA_ECOLI Glutamate-1-semialdehyde 2,1-aminomutase OS=Escherichia coli (strain K12) GN=hemL PE=1 SV=2	GSA_ECOLI	Glutamate-1-semialdehyde 2,1-aminomutase	hemL	1	14	14	14	7	10	10	11	10	11	13	14	7	10	10	11	10	11	13	14	7	10	10	11	10	11	13	14	44.6	44.6	44.6	45.366	426	426	3.13		70	101	28	36
sp|P0A940|BAMA_ECOLI	sp|P0A940|BAMA_ECOLI	47	47	47	>sp|P0A940|BAMA_ECOLI Outer membrane protein assembly factor BamA OS=Escherichia coli (strain K12) GN=bamA PE=1 SV=1	BAMA_ECOLI	Outer membrane protein assembly factor BamA	bamA	1	47	47	47	12	10	33	38	10	13	35	37	12	10	33	38	10	13	35	37	12	10	33	38	10	13	35	37	61.4	61.4	61.4	90.552	810	810	4.37		80	35	31	337	23
sp|P07118|SYV_ECOLI	sp|P07118|SYV_ECOLI	63	63	63	>sp|P07118|SYV_ECOLI Valine--tRNA ligase OS=Escherichia coli (strain K12) GN=valS PE=1 SV=2	SYV_ECOLI	Valine--tRNA ligase	valS	1	63	63	63	25	33	40	41	28	33	48	50	25	33	40	41	28	33	48	50	25	33	40	41	28	33	48	50	60.7	60.7	60.7	108.19	951	951	4.42	31	129	4	34	428	120
sp|P0AE18|MAP1_ECOLI	sp|P0AE18|MAP1_ECOLI	17	17	17	>sp|P0AE18|MAP1_ECOLI Methionine aminopeptidase OS=Escherichia coli (strain K12) GN=map PE=1 SV=1	MAP1_ECOLI	Methionine aminopeptidase	map	1	17	17	17	5	4	9	9	7	4	15	16	5	4	9	9	7	4	15	16	5	4	9	9	7	4	15	16	77.7	77.7	77.7	29.33	264	264	2.47	25	124	2		26	8
sp|P00962|SYQ_ECOLI	sp|P00962|SYQ_ECOLI	41	41	41	>sp|P00962|SYQ_ECOLI Glutamine--tRNA ligase OS=Escherichia coli (strain K12) GN=glnS PE=1 SV=3	SYQ_ECOLI	Glutamine--tRNA ligase	glnS	1	41	41	41	17	17	22	22	13	14	22	34	17	17	22	22	13	14	22	34	17	17	22	22	13	14	22	34	74.7	74.7	74.7	63.477	554	554	3.83		3	73	235	14	5
sp|P76558|MAO2_ECOLI	sp|P76558|MAO2_ECOLI	40	40	40	>sp|P76558|MAO2_ECOLI NADP-dependent malic enzyme OS=Escherichia coli (strain K12) GN=maeB PE=1 SV=1	MAO2_ECOLI	NADP-dependent malic enzyme	maeB	1	40	40	40	23	26	26	27	20	25	31	31	23	26	26	27	20	25	31	31	23	26	26	27	20	25	31	31	75.5	75.5	75.5	82.416	759	759	4.36		45	115	61	333	43
sp|P0A9W3|ETTA_ECOLI	sp|P0A9W3|ETTA_ECOLI	37	37	37	>sp|P0A9W3|ETTA_ECOLI Energy-dependent translational throttle protein EttA OS=Escherichia coli (strain K12) GN=ettA PE=1 SV=2	ETTA_ECOLI	Energy-dependent translational throttle protein EttA	ettA	1	37	37	37	18	18	26	25	13	11	23	29	18	18	26	25	13	11	23	29	18	18	26	25	13	11	23	29	61.6	61.6	61.6	62.442	555	555	3.82	4	2	66	286	14	1
sp|P0A6Q6|FABZ_ECOLI	sp|P0A6Q6|FABZ_ECOLI	10	10	10	>sp|P0A6Q6|FABZ_ECOLI 3-hydroxyacyl-[acyl-carrier-protein] dehydratase FabZ OS=Escherichia coli (strain K12) GN=fabZ PE=1 SV=1	FABZ_ECOLI	3-hydroxyacyl-[acyl-carrier-protein] dehydratase FabZ	fabZ	1	10	10	10	3	4	4	6	4	3	6	8	3	4	4	6	4	3	6	8	3	4	4	6	4	3	6	8	52.3	52.3	52.3	17.033	151	151	1.95	61	5	1			14
sp|P18843|NADE_ECOLI	sp|P18843|NADE_ECOLI	18	18	18	>sp|P18843|NADE_ECOLI NH(3)-dependent NAD(+) synthetase OS=Escherichia coli (strain K12) GN=nadE PE=1 SV=2	NADE_ECOLI	NH(3)-dependent NAD(+) synthetase	nadE	1	18	18	18	11	5	5	11	12	14	12	17	11	5	5	11	12	14	12	17	11	5	5	11	12	14	12	17	76.4	76.4	76.4	30.636	275	275	3.06	4	89		2	47	3
sp|P0A7N4|RL32_ECOLI	sp|P0A7N4|RL32_ECOLI	3	3	3	>sp|P0A7N4|RL32_ECOLI 50S ribosomal protein L32 OS=Escherichia coli (strain K12) GN=rpmF PE=1 SV=2	RL32_ECOLI	50S ribosomal protein L32	rpmF	1	3	3	3	0	0	2	2	0	0	1	3	0	0	2	2	0	0	1	3	0	0	2	2	0	0	1	3	54.4	54.4	54.4	6.4463	57	57	1.05	18	1
sp|P00393|DHNA_ECOLI	sp|P00393|DHNA_ECOLI	31	31	31	>sp|P00393|DHNA_ECOLI NADH dehydrogenase OS=Escherichia coli (strain K12) GN=ndh PE=1 SV=2	DHNA_ECOLI	NADH dehydrogenase	ndh	1	31	31	31	6	6	11	13	11	11	18	27	6	6	11	13	11	11	18	27	6	6	11	13	11	11	18	27	77.6	77.6	77.6	47.358	434	434	3.3		28	186	58	21	6
sp|P27434|RODZ_ECOLI	sp|P27434|RODZ_ECOLI	11	11	11	>sp|P27434|RODZ_ECOLI Cytoskeleton protein RodZ OS=Escherichia coli (strain K12) GN=rodZ PE=1 SV=2	RODZ_ECOLI	Cytoskeleton protein RodZ	rodZ	1	11	11	11	5	6	9	10	5	5	8	11	5	6	9	10	5	5	8	11	5	6	9	10	5	5	8	11	37.4	37.4	37.4	36.191	337	337	3.48	3	4	77	48	15	1
sp|P0A9H3|LDCI_ECOLI	sp|P0A9H3|LDCI_ECOLI	41	41	40	>sp|P0A9H3|LDCI_ECOLI Lysine decarboxylase, inducible OS=Escherichia coli (strain K12) GN=cadA PE=1 SV=1	LDCI_ECOLI	Lysine decarboxylase, inducible	cadA	1	41	41	40	8	15	18	24	18	25	20	27	8	15	18	24	18	25	20	27	8	15	18	24	18	25	20	27	71.2	71.2	68.7	81.259	715	715	4.06	1	3	114	256	133	11
sp|P23869|PPIB_ECOLI	sp|P23869|PPIB_ECOLI	7	7	7	>sp|P23869|PPIB_ECOLI Peptidyl-prolyl cis-trans isomerase B OS=Escherichia coli (strain K12) GN=ppiB PE=1 SV=2	PPIB_ECOLI	Peptidyl-prolyl cis-trans isomerase B	ppiB	1	7	7	7	4	4	6	5	4	3	6	6	4	4	6	5	4	3	6	6	4	4	6	5	4	3	6	6	58.5	58.5	58.5	18.153	164	164	2.06	67	4				18
sp|P69786|PTGCB_ECOLI	sp|P69786|PTGCB_ECOLI	19	19	19	>sp|P69786|PTGCB_ECOLI PTS system glucose-specific EIICB component OS=Escherichia coli (strain K12) GN=ptsG PE=1 SV=1	PTGCB_ECOLI	PTS system glucose-specific EIICB component	ptsG	1	19	19	19	1	0	14	13	3	5	12	15	1	0	14	13	3	5	12	15	1	0	14	13	3	5	12	15	38.4	38.4	38.4	50.676	477	477	3.08		108	60	47	31	6
sp|P0AA16|OMPR_ECOLI	sp|P0AA16|OMPR_ECOLI	16	16	16	>sp|P0AA16|OMPR_ECOLI Transcriptional regulatory protein OmpR OS=Escherichia coli (strain K12) GN=ompR PE=1 SV=1	OMPR_ECOLI	Transcriptional regulatory protein OmpR	ompR	1	16	16	16	6	6	10	10	5	5	13	16	6	6	10	10	5	5	13	16	6	6	10	10	5	5	13	16	72.8	72.8	72.8	27.353	239	239	2.05	122	20		2	2	30
sp|P0A7M9|RL31_ECOLI	sp|P0A7M9|RL31_ECOLI	5	5	5	>sp|P0A7M9|RL31_ECOLI 50S ribosomal protein L31 OS=Escherichia coli (strain K12) GN=rpmE PE=1 SV=1	RL31_ECOLI	50S ribosomal protein L31	rpmE	1	5	5	5	1	1	3	5	1	1	4	5	1	1	3	5	1	1	4	5	1	1	3	5	1	1	4	5	70	70	70	7.871	70	70	1.64	44	5				6
sp|P31120|GLMM_ECOLI	sp|P31120|GLMM_ECOLI	23	23	23	>sp|P31120|GLMM_ECOLI Phosphoglucosamine mutase OS=Escherichia coli (strain K12) GN=glmM PE=1 SV=3	GLMM_ECOLI	Phosphoglucosamine mutase	glmM	1	23	23	23	9	10	12	16	12	8	12	17	9	10	12	16	12	8	12	17	9	10	12	16	12	8	12	17	58.4	58.4	58.4	47.543	445	445	3.4	1	4	122	62	11	1
sp|P0A7K2|RL7_ECOLI	sp|P0A7K2|RL7_ECOLI	7	7	7	>sp|P0A7K2|RL7_ECOLI 50S ribosomal protein L7/L12 OS=Escherichia coli (strain K12) GN=rplL PE=1 SV=2	RL7_ECOLI	50S ribosomal protein L7/L12	rplL	1	7	7	7	2	2	4	4	0	2	4	4	2	2	4	4	0	2	4	4	2	2	4	4	0	2	4	4	38.8	38.8	38.8	12.295	121	121	1.82	33	10				6
sp|P0A6R3|FIS_ECOLI	sp|P0A6R3|FIS_ECOLI	3	3	3	>sp|P0A6R3|FIS_ECOLI DNA-binding protein Fis OS=Escherichia coli (strain K12) GN=fis PE=1 SV=1	FIS_ECOLI	DNA-binding protein Fis	fis	1	3	3	3	1	1	2	3	0	0	0	2	1	1	2	3	0	0	0	2	1	1	2	3	0	0	0	2	36.7	36.7	36.7	11.24	98	98	1.45	20					2
sp|P00452|RIR1_ECOLI	sp|P00452|RIR1_ECOLI	43	43	43	>sp|P00452|RIR1_ECOLI Ribonucleoside-diphosphate reductase 1 subunit alpha OS=Escherichia coli (strain K12) GN=nrdA PE=1 SV=2	RIR1_ECOLI	Ribonucleoside-diphosphate reductase 1 subunit alpha	nrdA	1	43	43	43	23	23	33	34	19	24	34	34	23	23	33	34	19	24	34	34	23	23	33	34	19	24	34	34	57.6	57.6	57.6	85.774	761	761	4.43		28	77	61	277	31
sp|P0ABU2|YCHF_ECOLI	sp|P0ABU2|YCHF_ECOLI	23	23	23	>sp|P0ABU2|YCHF_ECOLI Ribosome-binding ATPase YchF OS=Escherichia coli (strain K12) GN=ychF PE=1 SV=2	YCHF_ECOLI	Ribosome-binding ATPase YchF	ychF	1	23	23	23	10	11	17	15	15	15	16	18	10	11	17	15	15	15	16	18	10	11	17	15	15	15	16	18	75.8	75.8	75.8	39.667	363	363	3.25	1	93	124	32	64	5
sp|P00579|RPOD_ECOLI	sp|P00579|RPOD_ECOLI	30	30	29	>sp|P00579|RPOD_ECOLI RNA polymerase sigma factor RpoD OS=Escherichia coli (strain K12) GN=rpoD PE=1 SV=2	RPOD_ECOLI	RNA polymerase sigma factor RpoD	rpoD	1	30	30	29	10	12	22	22	7	9	22	23	10	12	22	22	7	9	22	23	10	11	22	22	7	9	22	23	43.9	43.9	42.3	70.263	613	613	4.23	2	16	89	135	183	23
sp|P0AEZ3|MIND_ECOLI	sp|P0AEZ3|MIND_ECOLI	15	15	15	>sp|P0AEZ3|MIND_ECOLI Septum site-determining protein MinD OS=Escherichia coli (strain K12) GN=minD PE=1 SV=2	MIND_ECOLI	Septum site-determining protein MinD	minD	1	15	15	15	6	5	9	12	4	5	9	13	6	5	9	12	4	5	9	13	6	5	9	12	4	5	9	13	60	60	60	29.614	270	270	1.99	86	49		1	1	20
sp|P0AAI3|FTSH_ECOLI	sp|P0AAI3|FTSH_ECOLI	33	33	33	>sp|P0AAI3|FTSH_ECOLI ATP-dependent zinc metalloprotease FtsH OS=Escherichia coli (strain K12) GN=ftsH PE=1 SV=1	FTSH_ECOLI	ATP-dependent zinc metalloprotease FtsH	ftsH	1	33	33	33	14	17	27	26	15	14	25	30	14	17	27	26	15	14	25	30	14	17	27	26	15	14	25	30	58.7	58.7	58.7	70.707	644	644	3.73	5	29	174	239	72	15
sp|P28904|TREC_ECOLI	sp|P28904|TREC_ECOLI	32	32	32	>sp|P28904|TREC_ECOLI Trehalose-6-phosphate hydrolase OS=Escherichia coli (strain K12) GN=treC PE=3 SV=3	TREC_ECOLI	Trehalose-6-phosphate hydrolase	treC	1	32	32	32	17	21	21	22	6	7	11	19	17	21	21	22	6	7	11	19	17	21	21	22	6	7	11	19	60.3	60.3	60.3	63.837	551	551	3.73	3	6	60	174	13
sp|P00960|SYGA_ECOLI	sp|P00960|SYGA_ECOLI	9	9	9	>sp|P00960|SYGA_ECOLI Glycine--tRNA ligase alpha subunit OS=Escherichia coli (strain K12) GN=glyQ PE=1 SV=2	SYGA_ECOLI	Glycine--tRNA ligase alpha subunit	glyQ	1	9	9	9	4	3	8	7	4	5	8	9	4	3	8	7	4	5	8	9	4	3	8	7	4	5	8	9	42.2	42.2	42.2	34.774	303	303	2.69	2	102	7	10	24	1
sp|P0A903|BAMC_ECOLI	sp|P0A903|BAMC_ECOLI	19	19	19	>sp|P0A903|BAMC_ECOLI Outer membrane protein assembly factor BamC OS=Escherichia coli (strain K12) GN=bamC PE=1 SV=1	BAMC_ECOLI	Outer membrane protein assembly factor BamC	bamC	1	19	19	19	6	3	12	14	7	7	11	18	6	3	12	14	7	7	11	18	6	3	12	14	7	7	11	18	74.4	74.4	74.4	36.842	344	344	2.41	5	154	5	1	25
sp|P00448|SODM_ECOLI	sp|P00448|SODM_ECOLI	12	12	12	>sp|P00448|SODM_ECOLI Superoxide dismutase [Mn] OS=Escherichia coli (strain K12) GN=sodA PE=1 SV=2	SODM_ECOLI	Superoxide dismutase [Mn]	sodA	1	12	12	12	5	5	3	3	9	7	4	5	5	5	3	3	9	7	4	5	5	5	3	3	9	7	4	5	62.6	62.6	62.6	23.097	206	206	3.32	38	2				34
sp|P0ADY1|PPID_ECOLI	sp|P0ADY1|PPID_ECOLI	50	50	50	>sp|P0ADY1|PPID_ECOLI Peptidyl-prolyl cis-trans isomerase D OS=Escherichia coli (strain K12) GN=ppiD PE=1 SV=1	PPID_ECOLI	Peptidyl-prolyl cis-trans isomerase D	ppiD	1	50	50	50	8	13	30	32	13	13	29	39	8	13	30	32	13	13	29	39	8	13	30	32	13	13	29	39	76.6	76.6	76.6	68.149	623	623	3.89	2	4	58	301	26	2
sp|P0A9A6|FTSZ_ECOLI	sp|P0A9A6|FTSZ_ECOLI	26	26	26	>sp|P0A9A6|FTSZ_ECOLI Cell division protein FtsZ OS=Escherichia coli (strain K12) GN=ftsZ PE=1 SV=1	FTSZ_ECOLI	Cell division protein FtsZ	ftsZ	1	26	26	26	14	9	12	15	14	16	11	17	14	9	12	15	14	16	11	17	14	9	12	15	14	16	11	17	79.9	79.9	79.9	40.323	383	383	2.99		136	67	12	58	2
sp|P00490|PHSM_ECOLI	sp|P00490|PHSM_ECOLI	55	55	55	>sp|P00490|PHSM_ECOLI Maltodextrin phosphorylase OS=Escherichia coli (strain K12) GN=malP PE=1 SV=7	PHSM_ECOLI	Maltodextrin phosphorylase	malP	1	55	55	55	26	33	30	33	10	14	29	27	26	33	30	33	10	14	29	27	26	33	30	33	10	14	29	27	74.8	74.8	74.8	90.521	797	797	4.34		39	74	56	258	24
sp|P0ADB1|OSME_ECOLI	sp|P0ADB1|OSME_ECOLI	7	7	7	>sp|P0ADB1|OSME_ECOLI Osmotically-inducible lipoprotein E OS=Escherichia coli (strain K12) GN=osmE PE=2 SV=1	OSME_ECOLI	Osmotically-inducible lipoprotein E	osmE	1	7	7	7	5	4	2	4	4	5	5	7	5	4	2	4	4	5	5	7	5	4	2	4	4	5	5	7	69.6	69.6	69.6	12.021	112	112	2.96	41	5				28
sp|P0AFG0|NUSG_ECOLI	sp|P0AFG0|NUSG_ECOLI	12	12	12	>sp|P0AFG0|NUSG_ECOLI Transcription termination/antitermination protein NusG OS=Escherichia coli (strain K12) GN=nusG PE=1 SV=2	NUSG_ECOLI	Transcription termination/antitermination protein NusG	nusG	1	12	12	12	4	5	3	6	3	0	6	7	4	5	3	6	3	0	6	7	4	5	3	6	3	0	6	7	75.1	75.1	75.1	20.531	181	181	1.83	56	4				11
sp|P33195|GCSP_ECOLI	sp|P33195|GCSP_ECOLI	47	47	47	>sp|P33195|GCSP_ECOLI Glycine dehydrogenase (decarboxylating) OS=Escherichia coli (strain K12) GN=gcvP PE=1 SV=3	GCSP_ECOLI	Glycine dehydrogenase (decarboxylating)	gcvP	1	47	47	47	23	20	20	25	18	25	29	31	23	20	20	25	18	25	29	31	23	20	20	25	18	25	29	31	72.8	72.8	72.8	104.38	957	957	4.33	2	115	9	2	308	48
sp|P76177|YDGH_ECOLI	sp|P76177|YDGH_ECOLI	18	18	18	>sp|P76177|YDGH_ECOLI Protein YdgH OS=Escherichia coli (strain K12) GN=ydgH PE=1 SV=1	YDGH_ECOLI	Protein YdgH	ydgH	1	18	18	18	8	6	14	13	5	8	12	16	8	6	14	13	5	8	12	16	8	6	14	13	5	8	12	16	67.5	67.5	67.5	33.903	314	314	2.62	3	119	4		31	1
sp|P25714|YIDC_ECOLI	sp|P25714|YIDC_ECOLI	14	14	14	>sp|P25714|YIDC_ECOLI Membrane protein insertase YidC OS=Escherichia coli (strain K12) GN=yidC PE=1 SV=2	YIDC_ECOLI	Membrane protein insertase YidC	yidC	1	14	14	14	5	6	9	10	4	3	8	12	5	6	9	10	4	3	8	12	5	6	9	10	4	3	8	12	40	40	40	61.525	548	548	3.37			104	49	3	1
sp|P08997|MASY_ECOLI	sp|P08997|MASY_ECOLI	34	34	34	>sp|P08997|MASY_ECOLI Malate synthase A OS=Escherichia coli (strain K12) GN=aceB PE=1 SV=1	MASY_ECOLI	Malate synthase A	aceB	1	34	34	34	19	18	7	9	26	23	24	27	19	18	7	9	26	23	24	27	19	18	7	9	26	23	24	27	62.9	62.9	62.9	60.273	533	533	3.88		3	57	251	20	1
sp|P0ABU0|MENB_ECOLI	sp|P0ABU0|MENB_ECOLI	12	12	12	>sp|P0ABU0|MENB_ECOLI 1,4-dihydroxy-2-naphthoyl-CoA synthase OS=Escherichia coli (strain K12) GN=menB PE=1 SV=1	MENB_ECOLI	1,4-dihydroxy-2-naphthoyl-CoA synthase	menB	1	12	12	12	7	3	6	9	5	6	10	12	7	3	6	9	5	6	10	12	7	3	6	9	5	6	10	12	57.9	57.9	57.9	31.633	285	285	2.53	13	101			24	4
sp|P07650|TYPH_ECOLI	sp|P07650|TYPH_ECOLI	34	34	34	>sp|P07650|TYPH_ECOLI Thymidine phosphorylase OS=Escherichia coli (strain K12) GN=deoA PE=1 SV=3	TYPH_ECOLI	Thymidine phosphorylase	deoA	1	34	34	34	17	15	19	24	20	18	23	27	17	15	19	24	20	18	23	27	17	15	19	24	20	18	23	27	88.2	88.2	88.2	47.207	440	440	3.42	2	5	231	101	28	3
sp|P0A6L2|DAPA_ECOLI	sp|P0A6L2|DAPA_ECOLI	9	9	9	>sp|P0A6L2|DAPA_ECOLI 4-hydroxy-tetrahydrodipicolinate synthase OS=Escherichia coli (strain K12) GN=dapA PE=1 SV=1	DAPA_ECOLI	4-hydroxy-tetrahydrodipicolinate synthase	dapA	1	9	9	9	8	3	9	9	5	6	9	8	8	3	9	9	5	6	9	8	8	3	9	9	5	6	9	8	38	38	38	31.27	292	292	2.83		77		1	29
sp|P77804|YDGA_ECOLI	sp|P77804|YDGA_ECOLI	32	32	32	>sp|P77804|YDGA_ECOLI Protein YdgA OS=Escherichia coli (strain K12) GN=ydgA PE=1 SV=1	YDGA_ECOLI	Protein YdgA	ydgA	1	32	32	32	16	16	16	21	13	12	19	26	16	16	16	21	13	12	19	26	16	16	16	21	13	12	19	26	83.5	83.5	83.5	54.688	502	502	3.31	4	3	181	98	1
sp|P0A8F0|UPP_ECOLI	sp|P0A8F0|UPP_ECOLI	12	12	12	>sp|P0A8F0|UPP_ECOLI Uracil phosphoribosyltransferase OS=Escherichia coli (strain K12) GN=upp PE=1 SV=1	UPP_ECOLI	Uracil phosphoribosyltransferase	upp	1	12	12	12	2	2	8	8	2	3	7	9	2	2	8	8	2	3	7	9	2	2	8	8	2	3	7	9	67.8	67.8	67.8	22.533	208	208	1.49	88	5				9
sp|P0AEB2|DACA_ECOLI	sp|P0AEB2|DACA_ECOLI	24	24	23	>sp|P0AEB2|DACA_ECOLI D-alanyl-D-alanine carboxypeptidase DacA OS=Escherichia coli (strain K12) GN=dacA PE=1 SV=1	DACA_ECOLI	D-alanyl-D-alanine carboxypeptidase DacA	dacA	1	24	24	23	8	2	13	18	11	12	16	21	8	2	13	18	11	12	16	21	8	1	12	18	10	11	16	20	70.2	70.2	68.5	44.443	403	403	2.66	1	182	57	7	40
sp|P27248|GCST_ECOLI	sp|P27248|GCST_ECOLI	10	10	10	>sp|P27248|GCST_ECOLI Aminomethyltransferase OS=Escherichia coli (strain K12) GN=gcvT PE=1 SV=3	GCST_ECOLI	Aminomethyltransferase	gcvT	1	10	10	10	9	6	7	8	8	8	8	10	9	6	7	8	8	8	8	10	9	6	7	8	8	8	8	10	40.9	40.9	40.9	40.146	364	364	3.06		83	10	2	40	3
sp|P61517|CAN_ECOLI	sp|P61517|CAN_ECOLI	10	10	10	>sp|P61517|CAN_ECOLI Carbonic anhydrase 2 OS=Escherichia coli (strain K12) GN=can PE=1 SV=1	CAN_ECOLI	Carbonic anhydrase 2	can	1	10	10	10	4	6	5	5	8	5	8	8	4	6	5	5	8	5	8	8	4	6	5	5	8	5	8	8	45	45	45	25.096	220	220	2.6	61	5			1	29
sp|P33599|NUOCD_ECOLI	sp|P33599|NUOCD_ECOLI	43	43	43	>sp|P33599|NUOCD_ECOLI NADH-quinone oxidoreductase subunit C/D OS=Escherichia coli (strain K12) GN=nuoC PE=1 SV=3	NUOCD_ECOLI	NADH-quinone oxidoreductase subunit C/D	nuoC	1	43	43	43	13	18	22	21	14	19	25	34	13	18	22	21	14	19	25	34	13	18	22	21	14	19	25	34	69	69	69	68.235	596	596	3.91		1	64	243	29	3
sp|P0A6N4|EFP_ECOLI	sp|P0A6N4|EFP_ECOLI	6	6	6	>sp|P0A6N4|EFP_ECOLI Elongation factor P OS=Escherichia coli (strain K12) GN=efp PE=1 SV=2	EFP_ECOLI	Elongation factor P	efp	1	6	6	6	3	3	5	4	3	3	3	5	3	3	5	4	3	3	3	5	3	3	5	4	3	3	3	5	29.3	29.3	29.3	20.591	188	188	2.41	30	3	1			12
sp|P60906|SYH_ECOLI	sp|P60906|SYH_ECOLI	27	27	27	>sp|P60906|SYH_ECOLI Histidine--tRNA ligase OS=Escherichia coli (strain K12) GN=hisS PE=1 SV=2	SYH_ECOLI	Histidine--tRNA ligase	hisS	1	27	27	27	8	9	14	17	14	10	17	21	8	9	14	17	14	10	17	21	8	9	14	17	14	10	17	21	72.9	72.9	72.9	47.029	424	424	3.31		2	152	55	7
sp|P0AEZ9|MOAB_ECOLI	sp|P0AEZ9|MOAB_ECOLI	9	9	9	>sp|P0AEZ9|MOAB_ECOLI Molybdenum cofactor biosynthesis protein B OS=Escherichia coli (strain K12) GN=moaB PE=1 SV=2	MOAB_ECOLI	Molybdenum cofactor biosynthesis protein B	moaB	1	9	9	9	3	4	5	5	6	5	6	8	3	4	5	5	6	5	6	8	3	4	5	5	6	5	6	8	55.9	55.9	55.9	18.665	170	170	2.48	59	7	1		1	25
sp|P31658|HCHA_ECOLI	sp|P31658|HCHA_ECOLI	7	7	7	>sp|P31658|HCHA_ECOLI Molecular chaperone Hsp31 and glyoxalase 3 OS=Escherichia coli (strain K12) GN=hchA PE=1 SV=3	HCHA_ECOLI	Molecular chaperone Hsp31 and glyoxalase 3	hchA	1	7	7	7	6	2	2	3	6	7	6	6	6	2	2	3	6	7	6	6	6	2	2	3	6	7	6	6	34.6	34.6	34.6	31.19	283	283	3.08		56	1		30	1
sp|P0C018|RL18_ECOLI	sp|P0C018|RL18_ECOLI	7	7	7	>sp|P0C018|RL18_ECOLI 50S ribosomal protein L18 OS=Escherichia coli (strain K12) GN=rplR PE=1 SV=1	RL18_ECOLI	50S ribosomal protein L18	rplR	1	7	7	7	0	1	3	5	0	0	4	5	0	1	3	5	0	0	4	5	0	1	3	5	0	0	4	5	59.8	59.8	59.8	12.769	117	117	1.61	25	9		2	2
sp|P0A9Q9|DHAS_ECOLI	sp|P0A9Q9|DHAS_ECOLI	13	13	13	>sp|P0A9Q9|DHAS_ECOLI Aspartate-semialdehyde dehydrogenase OS=Escherichia coli (strain K12) GN=asd PE=1 SV=1	DHAS_ECOLI	Aspartate-semialdehyde dehydrogenase	asd	1	13	13	13	8	5	7	5	7	10	7	10	8	5	7	5	7	10	7	10	8	5	7	5	7	10	7	10	54.5	54.5	54.5	40.017	367	367	2.99		81	12		37	2
sp|P0A993|F16PA_ECOLI	sp|P0A993|F16PA_ECOLI	17	17	17	>sp|P0A993|F16PA_ECOLI Fructose-1,6-bisphosphatase class 1 OS=Escherichia coli (strain K12) GN=fbp PE=1 SV=1	F16PA_ECOLI	Fructose-1,6-bisphosphatase class 1	fbp	1	17	17	17	12	1	12	15	11	11	12	16	12	1	12	15	11	11	12	16	12	1	12	15	11	11	12	16	53.6	53.6	53.6	36.833	332	332	2.8	2	125	18	5	43
sp|P09372|GRPE_ECOLI	sp|P09372|GRPE_ECOLI	12	12	12	>sp|P09372|GRPE_ECOLI Protein GrpE OS=Escherichia coli (strain K12) GN=grpE PE=1 SV=1	GRPE_ECOLI	Protein GrpE	grpE	1	12	12	12	2	2	5	6	4	3	7	10	2	2	5	6	4	3	7	10	2	2	5	6	4	3	7	10	58.9	58.9	58.9	21.798	197	197	1.92	68	19				15
sp|P0A9K9|SLYD_ECOLI	sp|P0A9K9|SLYD_ECOLI	4	4	4	>sp|P0A9K9|SLYD_ECOLI FKBP-type peptidyl-prolyl cis-trans isomerase SlyD OS=Escherichia coli (strain K12) GN=slyD PE=1 SV=1	SLYD_ECOLI	FKBP-type peptidyl-prolyl cis-trans isomerase SlyD	slyD	1	4	4	4	1	2	3	3	1	2	3	2	1	2	3	3	1	2	3	2	1	2	3	3	1	2	3	2	35.7	35.7	35.7	20.853	196	196	2.04	35	8	5			8
sp|P22333|ADD_ECOLI	sp|P22333|ADD_ECOLI	13	13	13	>sp|P22333|ADD_ECOLI Adenosine deaminase OS=Escherichia coli (strain K12) GN=add PE=3 SV=2	ADD_ECOLI	Adenosine deaminase	add	1	13	13	13	8	4	6	8	9	8	9	13	8	4	6	8	9	8	9	13	8	4	6	8	9	8	9	13	42	42	42	36.397	333	333	2.94	1	85	4	1	36	2
sp|P21513|RNE_ECOLI	sp|P21513|RNE_ECOLI	52	52	52	>sp|P21513|RNE_ECOLI Ribonuclease E OS=Escherichia coli (strain K12) GN=rne PE=1 SV=6	RNE_ECOLI	Ribonuclease E	rne	1	52	52	52	12	16	32	33	6	11	16	43	12	16	32	33	6	11	16	43	12	16	32	33	6	11	16	43	64.3	64.3	64.3	118.2	1061	1061	4.74	4	13	83	188	149	232
sp|P33602|NUOG_ECOLI	sp|P33602|NUOG_ECOLI	39	39	39	>sp|P33602|NUOG_ECOLI NADH-quinone oxidoreductase subunit G OS=Escherichia coli (strain K12) GN=nuoG PE=1 SV=4	NUOG_ECOLI	NADH-quinone oxidoreductase subunit G	nuoG	1	39	39	39	22	20	30	28	15	22	32	33	22	20	30	28	15	22	32	33	22	20	30	28	15	22	32	33	57.9	57.9	57.9	100.3	908	908	4.49	1	86	9	15	303	56
sp|P0AB89|PUR8_ECOLI	sp|P0AB89|PUR8_ECOLI	31	31	31	>sp|P0AB89|PUR8_ECOLI Adenylosuccinate lyase OS=Escherichia coli (strain K12) GN=purB PE=1 SV=1	PUR8_ECOLI	Adenylosuccinate lyase	purB	1	31	31	31	11	10	15	22	15	14	21	25	11	10	15	22	15	14	21	25	11	10	15	22	15	14	21	25	56.4	56.4	56.4	51.542	456	456	3.33			189	85	3
sp|P31979|NUOF_ECOLI	sp|P31979|NUOF_ECOLI	26	26	26	>sp|P31979|NUOF_ECOLI NADH-quinone oxidoreductase subunit F OS=Escherichia coli (strain K12) GN=nuoF PE=1 SV=3	NUOF_ECOLI	NADH-quinone oxidoreductase subunit F	nuoF	1	26	26	26	7	9	12	17	13	11	17	20	7	9	12	17	13	11	17	20	7	9	12	17	13	11	17	20	67.4	67.4	67.4	49.292	445	445	3.31			136	33	12
sp|P27306|STHA_ECOLI	sp|P27306|STHA_ECOLI	25	25	25	>sp|P27306|STHA_ECOLI Soluble pyridine nucleotide transhydrogenase OS=Escherichia coli (strain K12) GN=sthA PE=1 SV=5	STHA_ECOLI	Soluble pyridine nucleotide transhydrogenase	sthA	1	25	25	25	9	8	10	17	12	11	16	21	9	8	10	17	12	11	16	21	9	8	10	17	12	11	16	21	77.5	77.5	77.5	51.56	466	466	3.3			149	65
sp|P0A6H1|CLPX_ECOLI	sp|P0A6H1|CLPX_ECOLI	34	34	34	>sp|P0A6H1|CLPX_ECOLI ATP-dependent Clp protease ATP-binding subunit ClpX OS=Escherichia coli (strain K12) GN=clpX PE=1 SV=2	CLPX_ECOLI	ATP-dependent Clp protease ATP-binding subunit ClpX	clpX	1	34	34	34	13	11	12	19	13	11	14	26	13	11	12	19	13	11	14	26	13	11	12	19	13	11	14	26	86.3	86.3	86.3	46.355	424	424	3.52		3	134	67	27	1
sp|P69913|CSRA_ECOLI	sp|P69913|CSRA_ECOLI	2	2	2	>sp|P69913|CSRA_ECOLI Carbon storage regulator OS=Escherichia coli (strain K12) GN=csrA PE=1 SV=1	CSRA_ECOLI	Carbon storage regulator	csrA	1	2	2	2	1	1	0	1	1	1	1	1	1	1	0	1	1	1	1	1	1	1	0	1	1	1	1	1	50.8	50.8	50.8	6.8558	61	61	2.71	9				1	4
sp|P0ABC7|HFLK_ECOLI	sp|P0ABC7|HFLK_ECOLI	20	20	20	>sp|P0ABC7|HFLK_ECOLI Modulator of FtsH protease HflK OS=Escherichia coli (strain K12) GN=hflK PE=1 SV=1	HFLK_ECOLI	Modulator of FtsH protease HflK	hflK	1	20	20	20	8	6	13	16	11	8	15	15	8	6	13	16	11	8	15	15	8	6	13	16	11	8	15	15	58.5	58.5	58.5	45.544	419	419	3	2	83	118	43	20	1
sp|P0ABJ9|CYDA_ECOLI	sp|P0ABJ9|CYDA_ECOLI	16	16	16	>sp|P0ABJ9|CYDA_ECOLI Cytochrome bd-I ubiquinol oxidase subunit 1 OS=Escherichia coli (strain K12) GN=cydA PE=1 SV=1	CYDA_ECOLI	Cytochrome bd-I ubiquinol oxidase subunit 1	cydA	1	16	16	16	5	5	10	11	8	8	9	12	5	5	10	11	8	8	9	12	5	5	10	11	8	8	9	12	28.5	28.5	28.5	58.204	522	522	3.11	5	90	46	34	39	4
sp|P0AES6|GYRB_ECOLI	sp|P0AES6|GYRB_ECOLI	47	47	47	>sp|P0AES6|GYRB_ECOLI DNA gyrase subunit B OS=Escherichia coli (strain K12) GN=gyrB PE=1 SV=2	GYRB_ECOLI	DNA gyrase subunit B	gyrB	1	47	47	47	24	19	29	26	22	26	35	35	24	19	29	26	22	26	35	35	24	19	29	26	22	26	35	35	61.3	61.3	61.3	89.949	804	804	4.33	2	61	97	17	301	48
sp|P0A8W8|YFBU_ECOLI	sp|P0A8W8|YFBU_ECOLI	12	12	12	>sp|P0A8W8|YFBU_ECOLI UPF0304 protein YfbU OS=Escherichia coli (strain K12) GN=yfbU PE=1 SV=1	YFBU_ECOLI	UPF0304 protein YfbU	yfbU	1	12	12	12	6	8	8	9	8	7	8	10	6	8	8	9	8	7	8	10	6	8	8	9	8	7	8	10	71.3	71.3	71.3	19.536	164	164	2.08	105	3				29
sp|P33136|OPGG_ECOLI	sp|P33136|OPGG_ECOLI	26	26	26	>sp|P33136|OPGG_ECOLI Glucans biosynthesis protein G OS=Escherichia coli (strain K12) GN=mdoG PE=1 SV=1	OPGG_ECOLI	Glucans biosynthesis protein G	mdoG	1	26	26	26	11	9	15	16	13	12	17	22	11	9	15	16	13	12	17	22	11	9	15	16	13	12	17	22	62.6	62.6	62.6	57.912	511	511	3.83		1	55	203	10
sp|P0AEE1|DCRB_ECOLI	sp|P0AEE1|DCRB_ECOLI	7	7	7	>sp|P0AEE1|DCRB_ECOLI Protein DcrB OS=Escherichia coli (strain K12) GN=dcrB PE=1 SV=1	DCRB_ECOLI	Protein DcrB	dcrB	1	7	7	7	2	3	6	6	3	3	7	7	2	3	6	6	3	3	7	7	2	3	6	6	3	3	7	7	65.4	65.4	65.4	19.787	185	185	1.81	82	16				15
sp|P10384|FADL_ECOLI	sp|P10384|FADL_ECOLI	13	13	13	>sp|P10384|FADL_ECOLI Long-chain fatty acid transport protein OS=Escherichia coli (strain K12) GN=fadL PE=1 SV=5	FADL_ECOLI	Long-chain fatty acid transport protein	fadL	1	13	13	13	3	3	5	6	1	1	5	8	3	3	5	6	1	1	5	8	3	3	5	6	1	1	5	8	52.9	52.9	52.9	48.541	446	446	3.31		2	50	16	4
sp|P0AGJ5|YFIF_ECOLI	sp|P0AGJ5|YFIF_ECOLI	14	14	14	>sp|P0AGJ5|YFIF_ECOLI Uncharacterized tRNA/rRNA methyltransferase YfiF OS=Escherichia coli (strain K12) GN=yfiF PE=3 SV=1	YFIF_ECOLI	Uncharacterized tRNA/rRNA methyltransferase YfiF	yfiF	1	14	14	14	10	3	11	10	9	8	10	14	10	3	11	10	9	8	10	14	10	3	11	10	9	8	10	14	52.5	52.5	52.5	37.784	345	345	2.86	6	97	13	3	37	3
sp|P0ABI8|CYOB_ECOLI	sp|P0ABI8|CYOB_ECOLI	8	8	8	>sp|P0ABI8|CYOB_ECOLI Cytochrome bo(3) ubiquinol oxidase subunit 1 OS=Escherichia coli (strain K12) GN=cyoB PE=1 SV=1	CYOB_ECOLI	Cytochrome bo(3) ubiquinol oxidase subunit 1	cyoB	1	8	8	8	3	4	5	4	3	6	6	7	3	4	5	4	3	6	6	7	3	4	5	4	3	6	6	7	14.8	14.8	14.8	74.367	663	663	3.08	2	35	38	15	16
sp|P69222|IF1_ECOLI	sp|P69222|IF1_ECOLI	3	3	3	>sp|P69222|IF1_ECOLI Translation initiation factor IF-1 OS=Escherichia coli (strain K12) GN=infA PE=1 SV=2	IF1_ECOLI	Translation initiation factor IF-1	infA	1	3	3	3	0	0	0	3	0	0	0	3	0	0	0	3	0	0	0	3	0	0	0	3	0	0	0	3	77.8	77.8	77.8	8.2495	72	72	1	14
sp|P09424|MTLD_ECOLI	sp|P09424|MTLD_ECOLI	22	22	22	>sp|P09424|MTLD_ECOLI Mannitol-1-phosphate 5-dehydrogenase OS=Escherichia coli (strain K12) GN=mtlD PE=1 SV=3	MTLD_ECOLI	Mannitol-1-phosphate 5-dehydrogenase	mtlD	1	22	22	22	10	8	6	7	12	13	16	20	10	8	6	7	12	13	16	20	10	8	6	7	12	13	16	20	74.9	74.9	74.9	41.139	382	382	3.46		3	153	37	32	2
sp|P0AAX8|YBIS_ECOLI	sp|P0AAX8|YBIS_ECOLI	14	14	13	>sp|P0AAX8|YBIS_ECOLI Probable L,D-transpeptidase YbiS OS=Escherichia coli (strain K12) GN=ybiS PE=1 SV=1	YBIS_ECOLI	Probable L,D-transpeptidase YbiS	ybiS	1	14	14	13	6	2	8	11	1	3	9	14	6	2	8	11	1	3	9	14	5	1	8	10	1	2	9	13	62.4	62.4	57.2	33.325	306	306	2.46		86	2		15
sp|P0A955|ALKH_ECOLI	sp|P0A955|ALKH_ECOLI	12	12	12	>sp|P0A955|ALKH_ECOLI KHG/KDPG aldolase OS=Escherichia coli (strain K12) GN=eda PE=1 SV=1	ALKH_ECOLI	KHG/KDPG aldolase	eda	1	12	12	12	4	4	6	6	4	5	8	9	4	4	6	6	4	5	8	9	4	4	6	6	4	5	8	9	67.6	67.6	67.6	22.284	213	213	2.16	68	14	1			21
sp|P0A6G7|CLPP_ECOLI	sp|P0A6G7|CLPP_ECOLI	10	10	10	>sp|P0A6G7|CLPP_ECOLI ATP-dependent Clp protease proteolytic subunit OS=Escherichia coli (strain K12) GN=clpP PE=1 SV=1	CLPP_ECOLI	ATP-dependent Clp protease proteolytic subunit	clpP	1	10	10	10	2	3	2	4	3	2	4	6	2	3	2	4	3	2	4	6	2	3	2	4	3	2	4	6	39.6	39.6	39.6	23.186	207	207	2.39	41	2				16
sp|P0ACC7|GLMU_ECOLI	sp|P0ACC7|GLMU_ECOLI	22	22	22	>sp|P0ACC7|GLMU_ECOLI Bifunctional protein GlmU OS=Escherichia coli (strain K12) GN=glmU PE=1 SV=1	GLMU_ECOLI	Bifunctional protein GlmU	glmU	1	22	22	22	7	7	14	13	6	5	15	16	7	7	14	13	6	5	15	16	7	7	14	13	6	5	15	16	64	64	64	49.19	456	456	3.22	3	9	128	44	5	1
sp|P69811|PTFAH_ECOLI	sp|P69811|PTFAH_ECOLI	19	19	19	>sp|P69811|PTFAH_ECOLI Multiphosphoryl transfer protein OS=Escherichia coli (strain K12) GN=fruB PE=1 SV=1	PTFAH_ECOLI	Multiphosphoryl transfer protein	fruB	1	19	19	19	9	3	11	13	7	8	11	18	9	3	11	13	7	8	11	18	9	3	11	13	7	8	11	18	62.8	62.8	62.8	39.647	376	376	2.84		114	13	2	39	2
sp|P0A855|TOLB_ECOLI	sp|P0A855|TOLB_ECOLI	18	18	18	>sp|P0A855|TOLB_ECOLI Protein TolB OS=Escherichia coli (strain K12) GN=tolB PE=1 SV=1	TOLB_ECOLI	Protein TolB	tolB	1	18	18	18	9	10	12	14	5	11	16	18	9	10	12	14	5	11	16	18	9	10	12	14	5	11	16	18	57.7	57.7	57.7	45.955	430	430	3.31		8	130	31	17
sp|P21888|SYC_ECOLI	sp|P21888|SYC_ECOLI	26	26	26	>sp|P21888|SYC_ECOLI Cysteine--tRNA ligase OS=Escherichia coli (strain K12) GN=cysS PE=1 SV=2	SYC_ECOLI	Cysteine--tRNA ligase	cysS	1	26	26	26	6	6	15	17	7	5	13	19	6	6	15	17	7	5	13	19	6	6	15	17	7	5	13	19	56.8	56.8	56.8	52.202	461	461	3.25		2	132	48
sp|P0AGE0|SSB_ECOLI	sp|P0AGE0|SSB_ECOLI	6	6	6	>sp|P0AGE0|SSB_ECOLI Single-stranded DNA-binding protein OS=Escherichia coli (strain K12) GN=ssb PE=1 SV=2	SSB_ECOLI	Single-stranded DNA-binding protein	ssb	1	6	6	6	2	2	4	3	2	2	3	5	2	2	4	3	2	2	3	5	2	2	4	3	2	2	3	5	28.7	28.7	28.7	18.975	178	178	2.05	30	4				8
sp|P26616|MAO1_ECOLI	sp|P26616|MAO1_ECOLI	35	35	35	>sp|P26616|MAO1_ECOLI NAD-dependent malic enzyme OS=Escherichia coli (strain K12) GN=maeA PE=1 SV=4	MAO1_ECOLI	NAD-dependent malic enzyme	maeA	1	35	35	35	15	15	18	16	18	15	17	28	15	15	18	16	18	15	17	28	15	15	18	16	18	15	17	28	74.5	74.5	74.5	63.197	565	565	3.96			37	238	20	3
sp|P0AAB6|GALF_ECOLI	sp|P0AAB6|GALF_ECOLI	23	23	23	>sp|P0AAB6|GALF_ECOLI UTP--glucose-1-phosphate uridylyltransferase OS=Escherichia coli (strain K12) GN=galF PE=1 SV=1	GALF_ECOLI	UTP--glucose-1-phosphate uridylyltransferase	galF	1	23	23	23	10	4	14	14	7	9	10	20	10	4	14	14	7	9	10	20	10	4	14	14	7	9	10	20	81.1	81.1	81.1	32.829	297	297	2.59	1	149	3		35	1
sp|P08622|DNAJ_ECOLI	sp|P08622|DNAJ_ECOLI	23	23	23	>sp|P08622|DNAJ_ECOLI Chaperone protein DnaJ OS=Escherichia coli (strain K12) GN=dnaJ PE=1 SV=3	DNAJ_ECOLI	Chaperone protein DnaJ	dnaJ	1	23	23	23	2	2	16	16	7	7	15	19	2	2	16	16	7	7	15	19	2	2	16	16	7	7	15	19	66	66	66	41.1	376	376	2.74	5	83	74	8	18
sp|P0A9K3|PHOL_ECOLI	sp|P0A9K3|PHOL_ECOLI	17	17	17	>sp|P0A9K3|PHOL_ECOLI PhoH-like protein OS=Escherichia coli (strain K12) GN=ybeZ PE=1 SV=2	PHOL_ECOLI	PhoH-like protein	ybeZ	1	17	17	17	12	4	11	15	13	13	12	17	12	4	11	15	13	13	12	17	12	4	11	15	13	13	12	17	63.6	63.6	63.6	39.038	346	346	2.86		115	17	1	43	1
sp|P0A8J8|RHLB_ECOLI	sp|P0A8J8|RHLB_ECOLI	25	25	25	>sp|P0A8J8|RHLB_ECOLI ATP-dependent RNA helicase RhlB OS=Escherichia coli (strain K12) GN=rhlB PE=1 SV=2	RHLB_ECOLI	ATP-dependent RNA helicase RhlB	rhlB	1	25	25	25	6	7	10	15	8	8	15	20	6	7	10	15	8	8	15	20	6	7	10	15	8	8	15	20	73.4	73.4	73.4	47.125	421	421	3.22	1	5	130	41	1	1
sp|P0ABC3|HFLC_ECOLI	sp|P0ABC3|HFLC_ECOLI	21	21	21	>sp|P0ABC3|HFLC_ECOLI Modulator of FtsH protease HflC OS=Escherichia coli (strain K12) GN=hflC PE=1 SV=1	HFLC_ECOLI	Modulator of FtsH protease HflC	hflC	1	21	21	21	11	0	11	10	11	11	11	18	11	0	11	10	11	11	11	18	11	0	11	10	11	11	11	18	65.9	65.9	65.9	37.649	334	334	2.7		130	4	1	34	3
sp|P60651|SPEB_ECOLI	sp|P60651|SPEB_ECOLI	10	10	10	>sp|P60651|SPEB_ECOLI Agmatinase OS=Escherichia coli (strain K12) GN=speB PE=1 SV=1	SPEB_ECOLI	Agmatinase	speB	1	10	10	10	5	2	4	6	6	6	6	8	5	2	4	6	6	6	6	8	5	2	4	6	6	6	6	8	51.6	51.6	51.6	33.557	306	306	2.79	9	55	2	1	19	5
sp|P12281|MOEA_ECOLI	sp|P12281|MOEA_ECOLI	14	14	14	>sp|P12281|MOEA_ECOLI Molybdopterin molybdenumtransferase OS=Escherichia coli (strain K12) GN=moeA PE=1 SV=1	MOEA_ECOLI	Molybdopterin molybdenumtransferase	moeA	1	14	14	14	3	6	6	11	8	10	12	13	3	6	6	11	8	10	12	13	3	6	6	11	8	10	12	13	51.1	51.1	51.1	44.067	411	411	3.48		2	98	33	20	1
sp|P76658|HLDE_ECOLI	sp|P76658|HLDE_ECOLI	28	28	28	>sp|P76658|HLDE_ECOLI Bifunctional protein HldE OS=Escherichia coli (strain K12) GN=hldE PE=1 SV=1	HLDE_ECOLI	Bifunctional protein HldE	hldE	1	28	28	28	12	11	19	21	16	14	24	24	12	11	19	21	16	14	24	24	12	11	19	21	16	14	24	24	68.8	68.8	68.8	51.05	477	477	3.32	4	8	188	85	6	5
sp|P0A749|MURA_ECOLI	sp|P0A749|MURA_ECOLI	17	17	17	>sp|P0A749|MURA_ECOLI UDP-N-acetylglucosamine 1-carboxyvinyltransferase OS=Escherichia coli (strain K12) GN=murA PE=1 SV=1	MURA_ECOLI	UDP-N-acetylglucosamine 1-carboxyvinyltransferase	murA	1	17	17	17	8	7	9	12	7	4	12	13	8	7	9	12	7	4	12	13	8	7	9	12	7	4	12	13	51.3	51.3	51.3	44.817	419	419	3.28	1	5	100	31	5	2
sp|P0AE01|TRMJ_ECOLI	sp|P0AE01|TRMJ_ECOLI	9	9	9	>sp|P0AE01|TRMJ_ECOLI tRNA (cytidine/uridine-2-O-)-methyltransferase TrmJ OS=Escherichia coli (strain K12) GN=trmJ PE=1 SV=1	TRMJ_ECOLI	tRNA (cytidine/uridine-2-O-)-methyltransferase TrmJ	trmJ	1	9	9	9	3	4	6	6	3	4	5	8	3	4	6	6	3	4	5	8	3	4	6	6	3	4	5	8	45.1	45.1	45.1	27.048	246	246	1.97	63	9				15
sp|P00864|CAPP_ECOLI	sp|P00864|CAPP_ECOLI	62	62	62	>sp|P00864|CAPP_ECOLI Phosphoenolpyruvate carboxylase OS=Escherichia coli (strain K12) GN=ppc PE=1 SV=1	CAPP_ECOLI	Phosphoenolpyruvate carboxylase	ppc	1	62	62	62	34	32	39	46	23	35	52	54	34	32	39	46	23	35	52	54	34	32	39	46	23	35	52	54	66	66	66	99.061	883	883	4.27		137	35	5	450	16
sp|P0AG90|SECD_ECOLI	sp|P0AG90|SECD_ECOLI	29	29	29	>sp|P0AG90|SECD_ECOLI Protein translocase subunit SecD OS=Escherichia coli (strain K12) GN=secD PE=1 SV=1	SECD_ECOLI	Protein translocase subunit SecD	secD	1	29	29	29	9	10	17	21	10	9	16	23	9	10	17	21	10	9	16	23	9	10	17	21	10	9	16	23	53.7	53.7	53.7	66.631	615	615	3.62		1	98	142	6
sp|P0A9S5|GLDA_ECOLI	sp|P0A9S5|GLDA_ECOLI	9	9	9	>sp|P0A9S5|GLDA_ECOLI Glycerol dehydrogenase OS=Escherichia coli (strain K12) GN=gldA PE=1 SV=1	GLDA_ECOLI	Glycerol dehydrogenase	gldA	1	9	9	9	5	2	3	5	6	8	5	8	5	2	3	5	6	8	5	8	5	2	3	5	6	8	5	8	41.1	41.1	41.1	38.712	367	367	2.96		54	3		24	1
sp|P32176|FDOG_ECOLI	sp|P32176|FDOG_ECOLI	50	50	44	>sp|P32176|FDOG_ECOLI Formate dehydrogenase-O major subunit OS=Escherichia coli (strain K12) GN=fdoG PE=1 SV=5	FDOG_ECOLI	Formate dehydrogenase-O major subunit	fdoG	1	50	50	44	15	13	23	30	10	28	40	40	15	13	23	30	10	28	40	40	14	12	21	27	10	25	37	36	68.1	68.1	59.8	112.55	1016	1016	4.55	4	74	10	19	323	56
sp|P30744|SDHM_ECOLI	sp|P30744|SDHM_ECOLI	15	15	14	>sp|P30744|SDHM_ECOLI L-serine dehydratase 2 OS=Escherichia coli (strain K12) GN=sdaB PE=1 SV=2	SDHM_ECOLI	L-serine dehydratase 2	sdaB	1	15	15	14	1	2	7	8	0	0	3	6	1	2	7	8	0	0	3	6	1	2	7	8	0	0	3	6	45.3	45.3	45.3	48.752	455	455	2.85	9	4	56	8	1
sp|P60785|LEPA_ECOLI	sp|P60785|LEPA_ECOLI	30	30	30	>sp|P60785|LEPA_ECOLI Elongation factor 4 OS=Escherichia coli (strain K12) GN=lepA PE=1 SV=1	LEPA_ECOLI	Elongation factor 4	lepA	1	30	30	30	7	9	17	17	6	9	15	20	7	9	17	17	6	9	15	20	7	9	17	17	6	9	15	20	57.9	57.9	57.9	66.57	599	599	4.06		6	40	148	39	14
sp|P37765|RLUB_ECOLI	sp|P37765|RLUB_ECOLI	12	12	12	>sp|P37765|RLUB_ECOLI Ribosomal large subunit pseudouridine synthase B OS=Escherichia coli (strain K12) GN=rluB PE=1 SV=2	RLUB_ECOLI	Ribosomal large subunit pseudouridine synthase B	rluB	1	12	12	12	6	1	8	10	0	2	7	8	6	1	8	10	0	2	7	8	6	1	8	10	0	2	7	8	51.2	51.2	51.2	32.711	291	291	2.16	15	64			7	2
sp|P37744|RMLA1_ECOLI;sp|P61887|RMLA2_ECOLI	sp|P37744|RMLA1_ECOLI	20;2	20;2	20;2	>sp|P37744|RMLA1_ECOLI Glucose-1-phosphate thymidylyltransferase 1 OS=Escherichia coli (strain K12) GN=rmlA1 PE=1 SV=2	RMLA1_ECOLI	Glucose-1-phosphate thymidylyltransferase 1	rmlA1	2	20	20	20	8	2	15	17	5	6	14	17	8	2	15	17	5	6	14	17	8	2	15	17	5	6	14	17	62.1	62.1	62.1	32.693	293	293;293	2.39	2	134	1		21
sp|P07003|POXB_ECOLI	sp|P07003|POXB_ECOLI	31	31	31	>sp|P07003|POXB_ECOLI Pyruvate dehydrogenase [ubiquinone] OS=Escherichia coli (strain K12) GN=poxB PE=1 SV=1	POXB_ECOLI	Pyruvate dehydrogenase [ubiquinone]	poxB	1	31	31	31	15	18	3	6	21	23	26	28	15	18	3	6	21	23	26	28	15	18	3	6	21	23	26	28	64	64	64	62.011	572	572	3.87		3	57	211	18	3
sp|P0A6J5|DADA_ECOLI	sp|P0A6J5|DADA_ECOLI	18	18	18	>sp|P0A6J5|DADA_ECOLI D-amino acid dehydrogenase OS=Escherichia coli (strain K12) GN=dadA PE=1 SV=1	DADA_ECOLI	D-amino acid dehydrogenase	dadA	1	18	18	18	9	9	13	13	12	11	14	16	9	9	13	13	12	11	14	16	9	9	13	13	12	11	14	16	51.9	51.9	51.9	47.607	432	432	3.49		5	141	63	22	4
sp|P0A832|SSRP_ECOLI	sp|P0A832|SSRP_ECOLI	6	6	6	>sp|P0A832|SSRP_ECOLI SsrA-binding protein OS=Escherichia coli (strain K12) GN=smpB PE=1 SV=2	SSRP_ECOLI	SsrA-binding protein	smpB	1	6	6	6	2	3	4	4	2	1	4	6	2	3	4	4	2	1	4	6	2	3	4	4	2	1	4	6	45	45	45	18.269	160	160	2.05	30					8
sp|P0AEX9|MALE_ECOLI	sp|P0AEX9|MALE_ECOLI	22	22	22	>sp|P0AEX9|MALE_ECOLI Maltose-binding periplasmic protein OS=Escherichia coli (strain K12) GN=malE PE=1 SV=1	MALE_ECOLI	Maltose-binding periplasmic protein	malE	1	22	22	22	10	5	13	16	6	5	3	7	10	5	13	16	6	5	3	7	10	5	13	16	6	5	3	7	62.6	62.6	62.6	43.387	396	396	2.85		84	21	9	27
sp|P0A6N8|EFPL_ECOLI	sp|P0A6N8|EFPL_ECOLI	6	6	6	>sp|P0A6N8|EFPL_ECOLI Elongation factor P-like protein OS=Escherichia coli (strain K12) GN=yeiP PE=1 SV=1	EFPL_ECOLI	Elongation factor P-like protein	yeiP	1	6	6	6	2	3	4	5	2	2	4	5	2	3	4	5	2	2	4	5	2	3	4	5	2	2	4	5	32.6	32.6	32.6	21.532	190	190	2.13	37	4				11
sp|P69441|KAD_ECOLI	sp|P69441|KAD_ECOLI	10	10	10	>sp|P69441|KAD_ECOLI Adenylate kinase OS=Escherichia coli (strain K12) GN=adk PE=1 SV=1	KAD_ECOLI	Adenylate kinase	adk	1	10	10	10	6	5	7	8	6	5	8	8	6	5	7	8	6	5	8	8	6	5	7	8	6	5	8	8	49.5	49.5	49.5	23.586	214	214	2.12	76	6				22
sp|P0A7Z0|RPIA_ECOLI	sp|P0A7Z0|RPIA_ECOLI	9	9	9	>sp|P0A7Z0|RPIA_ECOLI Ribose-5-phosphate isomerase A OS=Escherichia coli (strain K12) GN=rpiA PE=1 SV=1	RPIA_ECOLI	Ribose-5-phosphate isomerase A	rpiA	1	9	9	9	4	3	7	7	5	4	8	9	4	3	7	7	5	4	8	9	4	3	7	7	5	4	8	9	32	32	32	22.86	219	219	2.2	64	1		3	1	18
sp|P0AED0|USPA_ECOLI	sp|P0AED0|USPA_ECOLI	6	6	6	>sp|P0AED0|USPA_ECOLI Universal stress protein A OS=Escherichia coli (strain K12) GN=uspA PE=1 SV=2	USPA_ECOLI	Universal stress protein A	uspA	1	6	6	6	2	2	1	2	1	1	2	2	2	2	1	2	1	1	2	2	2	2	1	2	1	1	2	2	70.1	70.1	70.1	16.066	144	144	2.41	25	2				10
sp|P61714|RISB_ECOLI	sp|P61714|RISB_ECOLI	10	10	10	>sp|P61714|RISB_ECOLI 6,7-dimethyl-8-ribityllumazine synthase OS=Escherichia coli (strain K12) GN=ribE PE=1 SV=1	RISB_ECOLI	6,7-dimethyl-8-ribityllumazine synthase	ribE	1	10	10	10	2	3	3	4	1	2	4	6	2	3	3	4	1	2	4	6	2	3	3	4	1	2	4	6	66.7	66.7	66.7	16.156	156	156	1.78	49	1				9
sp|P69801|PTNC_ECOLI	sp|P69801|PTNC_ECOLI	1	1	1	>sp|P69801|PTNC_ECOLI Mannose permease IIC component OS=Escherichia coli (strain K12) GN=manY PE=1 SV=1	PTNC_ECOLI	Mannose permease IIC component	manY	1	1	1	1	1	1	1	1	1	1	1	1	1	1	1	1	1	1	1	1	1	1	1	1	1	1	1	1	7.1	7.1	7.1	27.635	266	266	2.37	12	8	1	1	1	4
sp|P10408|SECA_ECOLI	sp|P10408|SECA_ECOLI	50	50	50	>sp|P10408|SECA_ECOLI Protein translocase subunit SecA OS=Escherichia coli (strain K12) GN=secA PE=1 SV=2	SECA_ECOLI	Protein translocase subunit SecA	secA	1	50	50	50	18	14	33	29	12	21	37	38	18	14	33	29	12	21	37	38	18	14	33	29	12	21	37	38	61.2	61.2	61.2	102.02	901	901	4.48		95	10	34	351	56
sp|P19926|AGP_ECOLI	sp|P19926|AGP_ECOLI	20	20	20	>sp|P19926|AGP_ECOLI Glucose-1-phosphatase OS=Escherichia coli (strain K12) GN=agp PE=1 SV=1	AGP_ECOLI	Glucose-1-phosphatase	agp	1	20	20	20	8	8	8	10	11	13	12	13	8	8	8	10	11	13	12	13	8	8	8	10	11	13	12	13	70.9	70.9	70.9	45.682	413	413	3.51		7	93	25	27	2
sp|P0ADS6|YGGE_ECOLI	sp|P0ADS6|YGGE_ECOLI	12	12	12	>sp|P0ADS6|YGGE_ECOLI Uncharacterized protein YggE OS=Escherichia coli (strain K12) GN=yggE PE=4 SV=1	YGGE_ECOLI	Uncharacterized protein YggE	yggE	1	12	12	12	5	3	8	10	3	5	9	11	5	3	8	10	3	5	9	11	5	3	8	10	3	5	9	11	40.7	40.7	40.7	26.635	246	246	2.55	6	69	1		19
sp|P09152|NARG_ECOLI	sp|P09152|NARG_ECOLI	60	60	51	>sp|P09152|NARG_ECOLI Respiratory nitrate reductase 1 alpha chain OS=Escherichia coli (strain K12) GN=narG PE=1 SV=4	NARG_ECOLI	Respiratory nitrate reductase 1 alpha chain	narG	1	60	60	51	14	12	45	44	0	8	7	37	14	12	45	44	0	8	7	37	13	11	38	35	0	7	4	28	59	59	52.2	140.49	1247	1247	5.44	16	21	5	20	47	365
sp|P07014|SDHB_ECOLI	sp|P07014|SDHB_ECOLI	18	18	18	>sp|P07014|SDHB_ECOLI Succinate dehydrogenase iron-sulfur subunit OS=Escherichia coli (strain K12) GN=sdhB PE=1 SV=1	SDHB_ECOLI	Succinate dehydrogenase iron-sulfur subunit	sdhB	1	18	18	18	7	9	8	11	8	9	14	16	7	9	8	11	8	9	14	16	7	9	8	11	8	9	14	16	71.8	71.8	71.8	26.77	238	238	2.24	106	14				36
sp|P69828|PTKA_ECOLI	sp|P69828|PTKA_ECOLI	9	9	9	>sp|P69828|PTKA_ECOLI Galactitol-specific phosphotransferase enzyme IIA component OS=Escherichia coli (strain K12) GN=gatA PE=3 SV=1	PTKA_ECOLI	Galactitol-specific phosphotransferase enzyme IIA component	gatA	1	9	9	9	2	2	2	4	2	2	2	6	2	2	2	4	2	2	2	6	2	2	2	4	2	2	2	6	70	70	70	16.907	150	150	2.36	36	5				14
sp|P27550|ACSA_ECOLI	sp|P27550|ACSA_ECOLI	37	37	37	>sp|P27550|ACSA_ECOLI Acetyl-coenzyme A synthetase OS=Escherichia coli (strain K12) GN=acs PE=1 SV=2	ACSA_ECOLI	Acetyl-coenzyme A synthetase	acs	1	37	37	37	9	22	4	6	23	26	20	31	9	22	4	6	23	26	20	31	9	22	4	6	23	26	20	31	72.9	72.9	72.9	72.093	652	652	3.7			116	156	20	4
sp|P0ACF8|HNS_ECOLI	sp|P0ACF8|HNS_ECOLI	6	6	6	>sp|P0ACF8|HNS_ECOLI DNA-binding protein H-NS OS=Escherichia coli (strain K12) GN=hns PE=1 SV=2	HNS_ECOLI	DNA-binding protein H-NS	hns	1	6	6	6	5	4	5	6	3	3	5	5	5	4	5	6	3	3	5	5	5	4	5	6	3	3	5	5	45.3	45.3	45.3	15.539	137	137	2.47	50	14			1	22
sp|P61949|FLAV_ECOLI	sp|P61949|FLAV_ECOLI	7	7	7	>sp|P61949|FLAV_ECOLI Flavodoxin-1 OS=Escherichia coli (strain K12) GN=fldA PE=1 SV=2	FLAV_ECOLI	Flavodoxin-1	fldA	1	7	7	7	3	4	3	4	3	3	4	4	3	4	3	4	3	3	4	4	3	4	3	4	3	3	4	4	53.4	53.4	53.4	19.737	176	176	2.44	32					13
sp|P0ADG4|SUHB_ECOLI	sp|P0ADG4|SUHB_ECOLI	19	19	19	>sp|P0ADG4|SUHB_ECOLI Inositol-1-monophosphatase OS=Escherichia coli (strain K12) GN=suhB PE=1 SV=1	SUHB_ECOLI	Inositol-1-monophosphatase	suhB	1	19	19	19	5	3	10	12	1	2	11	14	5	3	10	12	1	2	11	14	5	3	10	12	1	2	11	14	67	67	67	29.172	267	267	2.18	35	80	3		8	8
sp|P0ACJ8|CRP_ECOLI	sp|P0ACJ8|CRP_ECOLI	13	13	13	>sp|P0ACJ8|CRP_ECOLI cAMP-activated global transcriptional regulator CRP OS=Escherichia coli (strain K12) GN=crp PE=1 SV=1	CRP_ECOLI	cAMP-activated global transcriptional regulator CRP	crp	1	13	13	13	9	8	9	9	8	6	9	12	9	8	9	9	8	6	9	12	9	8	9	9	8	6	9	12	54.8	54.8	54.8	23.64	210	210	2.38	106	9	2		4	38
sp|P37759|RMLB1_ECOLI	sp|P37759|RMLB1_ECOLI	27	27	26	>sp|P37759|RMLB1_ECOLI dTDP-glucose 4,6-dehydratase 1 OS=Escherichia coli (strain K12) GN=rfbB PE=3 SV=2	RMLB1_ECOLI	dTDP-glucose 4,6-dehydratase 1	rfbB	1	27	27	26	11	13	12	12	9	9	7	13	11	13	12	12	9	9	7	13	11	13	11	12	9	9	7	13	77	77	77	40.558	361	361	3.13		60	57	20	31
sp|P0AA04|PTHP_ECOLI	sp|P0AA04|PTHP_ECOLI	4	4	4	>sp|P0AA04|PTHP_ECOLI Phosphocarrier protein HPr OS=Escherichia coli (strain K12) GN=ptsH PE=1 SV=1	PTHP_ECOLI	Phosphocarrier protein HPr	ptsH	1	4	4	4	0	0	1	1	0	0	2	2	0	0	1	1	0	0	2	2	0	0	1	1	0	0	2	2	78.8	78.8	78.8	9.1193	85	85	1.12	15	2
sp|P06715|GSHR_ECOLI	sp|P06715|GSHR_ECOLI	21	21	21	>sp|P06715|GSHR_ECOLI Glutathione reductase OS=Escherichia coli (strain K12) GN=gor PE=1 SV=1	GSHR_ECOLI	Glutathione reductase	gor	1	21	21	21	3	1	5	6	9	9	16	18	3	1	5	6	9	9	16	18	3	1	5	6	9	9	16	18	73.3	73.3	73.3	48.772	450	450	3.32			123	39	3	3
sp|P36938|PGM_ECOLI	sp|P36938|PGM_ECOLI	25	25	25	>sp|P36938|PGM_ECOLI Phosphoglucomutase OS=Escherichia coli (strain K12) GN=pgm PE=1 SV=1	PGM_ECOLI	Phosphoglucomutase	pgm	1	25	25	25	14	14	10	16	16	13	14	20	14	14	10	16	16	13	14	20	14	14	10	16	16	13	14	20	64.8	64.8	64.8	58.36	546	546	3.55			104	126	1
sp|P76536|YFEX_ECOLI	sp|P76536|YFEX_ECOLI	15	15	15	>sp|P76536|YFEX_ECOLI Probable deferrochelatase/peroxidase YfeX OS=Escherichia coli (strain K12) GN=yfeX PE=1 SV=2	YFEX_ECOLI	Probable deferrochelatase/peroxidase YfeX	yfeX	1	15	15	15	5	2	7	9	4	6	8	13	5	2	7	9	4	6	8	13	5	2	7	9	4	6	8	13	62.5	62.5	62.5	33.052	299	299	2.58	6	94	5	2	20	3
sp|P21170|SPEA_ECOLI	sp|P21170|SPEA_ECOLI	30	30	30	>sp|P21170|SPEA_ECOLI Biosynthetic arginine decarboxylase OS=Escherichia coli (strain K12) GN=speA PE=1 SV=2	SPEA_ECOLI	Biosynthetic arginine decarboxylase	speA	1	30	30	30	14	15	23	15	7	14	12	25	14	15	23	15	7	14	12	25	14	15	23	15	7	14	12	25	51.1	51.1	51.1	73.898	658	658	3.9	3	1	58	190	29	5
sp|P08201|NIRB_ECOLI	sp|P08201|NIRB_ECOLI	52	52	52	>sp|P08201|NIRB_ECOLI Nitrite reductase (NADH) large subunit OS=Escherichia coli (strain K12) GN=nirB PE=3 SV=4	NIRB_ECOLI	Nitrite reductase (NADH) large subunit	nirB	1	52	52	52	27	24	37	33	1	1	1	17	27	24	37	33	1	1	1	17	27	24	37	33	1	1	1	17	68.6	68.6	68.6	93.12	847	847	4.39		39	41	20	185	28
sp|P60716|LIPA_ECOLI	sp|P60716|LIPA_ECOLI	15	15	15	>sp|P60716|LIPA_ECOLI Lipoyl synthase OS=Escherichia coli (strain K12) GN=lipA PE=1 SV=1	LIPA_ECOLI	Lipoyl synthase	lipA	1	15	15	15	5	3	9	10	5	4	8	12	5	3	9	10	5	4	8	12	5	3	9	10	5	4	8	12	59.8	59.8	59.8	36.071	321	321	2.49	2	96	5		19
sp|P0A7I4|RF3_ECOLI	sp|P0A7I4|RF3_ECOLI	29	29	29	>sp|P0A7I4|RF3_ECOLI Peptide chain release factor 3 OS=Escherichia coli (strain K12) GN=prfC PE=1 SV=2	RF3_ECOLI	Peptide chain release factor 3	prfC	1	29	29	29	12	13	16	16	12	10	13	24	12	13	16	16	12	10	13	24	12	13	16	16	12	10	13	24	59.9	59.9	59.9	59.573	529	529	3.83	1	2	47	193	8	1
sp|P29745|PEPT_ECOLI	sp|P29745|PEPT_ECOLI	18	18	18	>sp|P29745|PEPT_ECOLI Peptidase T OS=Escherichia coli (strain K12) GN=pepT PE=1 SV=2	PEPT_ECOLI	Peptidase T	pepT	1	18	18	18	7	8	11	11	8	7	10	13	7	8	11	11	8	7	10	13	7	8	11	11	8	7	10	13	64.5	64.5	64.5	44.923	408	408	3.36		1	88	32	8
sp|P0AF90|RRAB_ECOLI	sp|P0AF90|RRAB_ECOLI	1	1	1	>sp|P0AF90|RRAB_ECOLI Regulator of ribonuclease activity B OS=Escherichia coli (strain K12) GN=rraB PE=1 SV=1	RRAB_ECOLI	Regulator of ribonuclease activity B	rraB	1	1	1	1	1	0	1	1	1	1	1	1	1	0	1	1	1	1	1	1	1	0	1	1	1	1	1	1	10.1	10.1	10.1	15.603	138	138	2.36	8					3
sp|P76372|WZZB_ECOLI	sp|P76372|WZZB_ECOLI	19	19	19	>sp|P76372|WZZB_ECOLI Chain length determinant protein OS=Escherichia coli (strain K12) GN=wzzB PE=1 SV=2	WZZB_ECOLI	Chain length determinant protein	wzzB	1	19	19	19	4	1	9	12	3	6	8	12	4	1	9	12	3	6	8	12	4	1	9	12	3	6	8	12	57.7	57.7	57.7	36.454	326	326	2.47		86	6	3	13
sp|P27298|OPDA_ECOLI	sp|P27298|OPDA_ECOLI	50	50	50	>sp|P27298|OPDA_ECOLI Oligopeptidase A OS=Escherichia coli (strain K12) GN=prlC PE=3 SV=3	OPDA_ECOLI	Oligopeptidase A	prlC	1	50	50	50	15	18	30	28	21	25	30	47	15	18	30	28	21	25	30	47	15	18	30	28	21	25	30	47	68.7	68.7	68.7	77.166	680	680	3.85		1	104	303	35	2
sp|P0AF96|TABA_ECOLI	sp|P0AF96|TABA_ECOLI	7	7	7	>sp|P0AF96|TABA_ECOLI Toxin-antitoxin biofilm protein TabA OS=Escherichia coli (strain K12) GN=tabA PE=1 SV=1	TABA_ECOLI	Toxin-antitoxin biofilm protein TabA	tabA	1	7	7	7	5	5	2	2	4	1	3	2	5	5	2	2	4	1	3	2	5	5	2	2	4	1	3	2	73.3	73.3	73.3	16.865	150	150	2.68	33	4	1	1		17
sp|P0A7B8|HSLV_ECOLI	sp|P0A7B8|HSLV_ECOLI	5	5	5	>sp|P0A7B8|HSLV_ECOLI ATP-dependent protease subunit HslV OS=Escherichia coli (strain K12) GN=hslV PE=1 SV=2	HSLV_ECOLI	ATP-dependent protease subunit HslV	hslV	1	5	5	5	2	2	3	4	2	2	4	3	2	2	3	4	2	2	4	3	2	2	3	4	2	2	4	3	33.5	33.5	33.5	19.093	176	176	2.6	23	1				11
sp|P37747|GLF_ECOLI	sp|P37747|GLF_ECOLI	19	19	19	>sp|P37747|GLF_ECOLI UDP-galactopyranose mutase OS=Escherichia coli (strain K12) GN=glf PE=1 SV=1	GLF_ECOLI	UDP-galactopyranose mutase	glf	1	19	19	19	8	2	10	13	10	11	11	16	8	2	10	13	10	11	11	16	8	2	10	13	10	11	11	16	51.5	51.5	51.5	42.965	367	367	2.88		86	36	2	31	1
sp|P28635|METQ_ECOLI	sp|P28635|METQ_ECOLI	15	15	15	>sp|P28635|METQ_ECOLI D-methionine-binding lipoprotein MetQ OS=Escherichia coli (strain K12) GN=metQ PE=1 SV=2	METQ_ECOLI	D-methionine-binding lipoprotein MetQ	metQ	1	15	15	15	5	6	6	10	6	6	11	12	5	6	6	10	6	6	11	12	5	6	6	10	6	6	11	12	66.1	66.1	66.1	29.431	271	271	2.06	83	37				23
sp|P62620|ISPG_ECOLI	sp|P62620|ISPG_ECOLI	24	24	24	>sp|P62620|ISPG_ECOLI 4-hydroxy-3-methylbut-2-en-1-yl diphosphate synthase OS=Escherichia coli (strain K12) GN=ispG PE=1 SV=1	ISPG_ECOLI	4-hydroxy-3-methylbut-2-en-1-yl diphosphate synthase	ispG	1	24	24	24	7	3	15	16	8	8	16	20	7	3	15	16	8	8	16	20	7	3	15	16	8	8	16	20	70.7	70.7	70.7	40.683	372	372	2.68	6	129	30	3	32	3
sp|P0AF28|NARL_ECOLI	sp|P0AF28|NARL_ECOLI	9	9	9	>sp|P0AF28|NARL_ECOLI Nitrate/nitrite response regulator protein NarL OS=Escherichia coli (strain K12) GN=narL PE=1 SV=1	NARL_ECOLI	Nitrate/nitrite response regulator protein NarL	narL	1	9	9	9	1	3	5	6	2	2	7	8	1	3	5	6	2	2	7	8	1	3	5	6	2	2	7	8	56.5	56.5	56.5	23.927	216	216	1.61	59	3				8
sp|P39831|YDFG_ECOLI	sp|P39831|YDFG_ECOLI	8	8	8	>sp|P39831|YDFG_ECOLI NADP-dependent 3-hydroxy acid dehydrogenase YdfG OS=Escherichia coli (strain K12) GN=ydfG PE=1 SV=2	YDFG_ECOLI	NADP-dependent 3-hydroxy acid dehydrogenase YdfG	ydfG	1	8	8	8	3	5	5	5	2	5	6	6	3	5	5	5	2	5	6	6	3	5	5	5	2	5	6	6	48.8	48.8	48.8	27.249	248	248	2.2	54	19				18
sp|P33232|LLDD_ECOLI	sp|P33232|LLDD_ECOLI	21	21	21	>sp|P33232|LLDD_ECOLI L-lactate dehydrogenase OS=Escherichia coli (strain K12) GN=lldD PE=1 SV=1	LLDD_ECOLI	L-lactate dehydrogenase	lldD	1	21	21	21	11	7	13	15	18	17	17	18	11	7	13	15	18	17	17	18	11	7	13	15	18	17	17	18	58.8	58.8	58.8	42.728	396	396	3.11		140	40	8	65	10
sp|P0A8A2|YEEN_ECOLI	sp|P0A8A2|YEEN_ECOLI	7	7	7	>sp|P0A8A2|YEEN_ECOLI Probable transcriptional regulatory protein YeeN OS=Escherichia coli (strain K12) GN=yeeN PE=1 SV=1	YEEN_ECOLI	Probable transcriptional regulatory protein YeeN	yeeN	1	7	7	7	2	1	5	3	1	1	4	7	2	1	5	3	1	1	4	7	2	1	5	3	1	1	4	7	39.5	39.5	39.5	25.867	238	238	2.19	7	35			4	1
sp|P26646|ACUI_ECOLI	sp|P26646|ACUI_ECOLI	13	13	13	>sp|P26646|ACUI_ECOLI Probable acrylyl-CoA reductase AcuI OS=Escherichia coli (strain K12) GN=acuI PE=1 SV=1	ACUI_ECOLI	Probable acrylyl-CoA reductase AcuI	acuI	1	13	13	13	11	5	10	11	8	8	9	12	11	5	10	11	8	8	9	12	11	5	10	11	8	8	9	12	44.8	44.8	44.8	34.723	324	324	2.91		96	1	4	37	2
sp|P11349|NARH_ECOLI;sp|P19318|NARY_ECOLI	sp|P11349|NARH_ECOLI	34;7	34;7	34;7	>sp|P11349|NARH_ECOLI Respiratory nitrate reductase 1 beta chain OS=Escherichia coli (strain K12) GN=narH PE=1 SV=3	NARH_ECOLI	Respiratory nitrate reductase 1 beta chain	narH	2	34	34	34	8	10	25	19	2	1	8	17	8	10	25	19	2	1	8	17	8	10	25	19	2	1	8	17	73	73	73	58.066	512	512;514	3.8	3	12	35	163	10	6
sp|P11875|SYR_ECOLI	sp|P11875|SYR_ECOLI	38	38	38	>sp|P11875|SYR_ECOLI Arginine--tRNA ligase OS=Escherichia coli (strain K12) GN=argS PE=1 SV=1	SYR_ECOLI	Arginine--tRNA ligase	argS	1	38	38	38	11	13	30	26	10	12	26	32	11	13	30	26	10	12	26	32	11	13	30	26	10	12	26	32	64.6	64.6	64.6	64.682	577	577	3.88			42	271	4
sp|P0A887|UBIE_ECOLI	sp|P0A887|UBIE_ECOLI	14	14	14	>sp|P0A887|UBIE_ECOLI Ubiquinone/menaquinone biosynthesis C-methyltransferase UbiE OS=Escherichia coli (strain K12) GN=ubiE PE=1 SV=1	UBIE_ECOLI	Ubiquinone/menaquinone biosynthesis C-methyltransferase UbiE	ubiE	1	14	14	14	5	5	7	10	5	6	7	11	5	5	7	10	5	6	7	11	5	5	7	10	5	6	7	11	65.7	65.7	65.7	28.073	251	251	2.22	78	4	2			25
sp|P0AAD6|SDAC_ECOLI	sp|P0AAD6|SDAC_ECOLI	5	5	5	>sp|P0AAD6|SDAC_ECOLI Serine transporter OS=Escherichia coli (strain K12) GN=sdaC PE=1 SV=1	SDAC_ECOLI	Serine transporter	sdaC	1	5	5	5	0	0	3	5	0	0	1	2	0	0	3	5	0	0	1	2	0	0	3	5	0	0	1	2	10	10	10	46.906	429	429	1.96	18	18	6	2	2
sp|P07913|TDH_ECOLI	sp|P07913|TDH_ECOLI	11	11	11	>sp|P07913|TDH_ECOLI L-threonine 3-dehydrogenase OS=Escherichia coli (strain K12) GN=tdh PE=1 SV=1	TDH_ECOLI	L-threonine 3-dehydrogenase	tdh	1	11	11	11	3	2	7	5	5	6	6	9	3	2	7	5	5	6	6	9	3	2	7	5	5	6	6	9	48.1	48.1	48.1	37.239	341	341	2.8		67	2		20	3
sp|P39173|YEAD_ECOLI	sp|P39173|YEAD_ECOLI	15	15	15	>sp|P39173|YEAD_ECOLI Putative glucose-6-phosphate 1-epimerase OS=Escherichia coli (strain K12) GN=yeaD PE=1 SV=2	YEAD_ECOLI	Putative glucose-6-phosphate 1-epimerase	yeaD	1	15	15	15	5	5	6	7	6	6	7	12	5	5	6	7	6	6	7	12	5	5	6	7	6	6	7	12	48.6	48.6	48.6	32.666	294	294	2.75	1	75		1	24	1
sp|P39180|AG43_ECOLI	sp|P39180|AG43_ECOLI	34	34	34	>sp|P39180|AG43_ECOLI Antigen 43 OS=Escherichia coli (strain K12) GN=flu PE=1 SV=3	AG43_ECOLI	Antigen 43	flu	1	34	34	34	0	0	20	20	0	2	25	26	0	0	20	20	0	2	25	26	0	0	20	20	0	2	25	26	50.8	50.8	50.8	106.82	1039	1039	3.02	5	74	133	74	8
sp|P0A6T3|GAL1_ECOLI	sp|P0A6T3|GAL1_ECOLI	14	14	14	>sp|P0A6T3|GAL1_ECOLI Galactokinase OS=Escherichia coli (strain K12) GN=galK PE=1 SV=2	GAL1_ECOLI	Galactokinase	galK	1	14	14	14	7	3	10	8	5	4	4	8	7	3	10	8	5	4	4	8	7	3	10	8	5	4	4	8	50.3	50.3	50.3	41.442	382	382	2.95	1	44	28	5	18
sp|P0A867|TALA_ECOLI	sp|P0A867|TALA_ECOLI	22	20	20	>sp|P0A867|TALA_ECOLI Transaldolase A OS=Escherichia coli (strain K12) GN=talA PE=3 SV=1	TALA_ECOLI	Transaldolase A	talA	1	22	20	20	13	7	6	12	15	14	18	20	12	6	5	11	14	13	16	18	12	6	5	11	14	13	16	18	71.5	61.1	61.1	35.658	316	316	3.1		115			62	3
sp|P0AFK9|POTD_ECOLI	sp|P0AFK9|POTD_ECOLI	14	14	14	>sp|P0AFK9|POTD_ECOLI Spermidine/putrescine-binding periplasmic protein OS=Escherichia coli (strain K12) GN=potD PE=1 SV=1	POTD_ECOLI	Spermidine/putrescine-binding periplasmic protein	potD	1	14	14	14	9	5	9	10	8	6	10	14	9	5	9	10	8	6	10	14	9	5	9	10	8	6	10	14	47.4	47.4	47.4	38.867	348	348	2.86		89			36
sp|P0ABH9|CLPA_ECOLI	sp|P0ABH9|CLPA_ECOLI	39	39	39	>sp|P0ABH9|CLPA_ECOLI ATP-dependent Clp protease ATP-binding subunit ClpA OS=Escherichia coli (strain K12) GN=clpA PE=1 SV=1	CLPA_ECOLI	ATP-dependent Clp protease ATP-binding subunit ClpA	clpA	1	39	39	39	21	21	25	29	8	11	28	29	21	21	25	29	8	11	28	29	21	21	25	29	8	11	28	29	56.1	56.1	56.1	84.206	758	758	4.34	1	33	57	91	225	25
sp|P0AGD7|SRP54_ECOLI	sp|P0AGD7|SRP54_ECOLI	31	31	31	>sp|P0AGD7|SRP54_ECOLI Signal recognition particle protein OS=Escherichia coli (strain K12) GN=ffh PE=1 SV=1	SRP54_ECOLI	Signal recognition particle protein	ffh	1	31	31	31	7	2	18	21	3	4	16	25	7	2	18	21	3	4	16	25	7	2	18	21	3	4	16	25	72	72	72	49.787	453	453	3.01	4	18	168	26	1
sp|P0ADI4|ENTB_ECOLI	sp|P0ADI4|ENTB_ECOLI	15	15	15	>sp|P0ADI4|ENTB_ECOLI Enterobactin synthase component B OS=Escherichia coli (strain K12) GN=entB PE=1 SV=1	ENTB_ECOLI	Enterobactin synthase component B	entB	1	15	15	15	0	1	2	4	8	7	11	15	0	1	2	4	8	7	11	15	0	1	2	4	8	7	11	15	46	46	46	32.554	285	285	2.69	1	80	1	1	24
sp|P77774|BAMB_ECOLI	sp|P77774|BAMB_ECOLI	14	14	14	>sp|P77774|BAMB_ECOLI Outer membrane protein assembly factor BamB OS=Escherichia coli (strain K12) GN=bamB PE=1 SV=1	BAMB_ECOLI	Outer membrane protein assembly factor BamB	bamB	1	14	14	14	2	0	9	6	3	4	9	10	2	0	9	6	3	4	9	10	2	0	9	6	3	4	9	10	49.7	49.7	49.7	41.887	392	392	2.38		72	11		8
sp|P0AC47|FRDB_ECOLI	sp|P0AC47|FRDB_ECOLI	10	10	10	>sp|P0AC47|FRDB_ECOLI Fumarate reductase iron-sulfur subunit OS=Escherichia coli (strain K12) GN=frdB PE=1 SV=2	FRDB_ECOLI	Fumarate reductase iron-sulfur subunit	frdB	1	10	10	10	6	6	5	9	2	2	1	8	6	6	5	9	2	2	1	8	6	6	5	9	2	2	1	8	45.1	45.1	45.1	27.123	244	244	2.28	66	3				23
sp|P39396|YJIY_ECOLI	sp|P39396|YJIY_ECOLI	9	9	9	>sp|P39396|YJIY_ECOLI Inner membrane protein YjiY OS=Escherichia coli (strain K12) GN=yjiY PE=1 SV=2	YJIY_ECOLI	Inner membrane protein YjiY	yjiY	1	9	9	9	3	3	5	7	2	4	4	6	3	3	5	7	2	4	4	6	3	3	5	7	2	4	4	6	15.8	15.8	15.8	77.323	716	716	3.1		28	43	15	10	1
sp|P21645|LPXD_ECOLI	sp|P21645|LPXD_ECOLI	6	6	6	>sp|P21645|LPXD_ECOLI UDP-3-O-(3-hydroxymyristoyl)glucosamine N-acyltransferase OS=Escherichia coli (strain K12) GN=lpxD PE=1 SV=2	LPXD_ECOLI	UDP-3-O-(3-hydroxymyristoyl)glucosamine N-acyltransferase	lpxD	1	6	6	6	2	1	2	3	1	2	2	4	2	1	2	3	1	2	2	4	2	1	2	3	1	2	2	4	21.1	21.1	21.1	36.038	341	341	2.58		33	2	1	7
sp|P37349|DHAM_ECOLI	sp|P37349|DHAM_ECOLI	24	24	24	>sp|P37349|DHAM_ECOLI PTS-dependent dihydroxyacetone kinase, phosphotransferase subunit DhaM OS=Escherichia coli (strain K12) GN=dhaM PE=1 SV=3	DHAM_ECOLI	PTS-dependent dihydroxyacetone kinase, phosphotransferase subunit DhaM	dhaM	1	24	24	24	7	8	10	17	10	6	13	18	7	8	10	17	10	6	13	18	7	8	10	17	10	6	13	18	72.5	72.5	72.5	51.448	472	472	3.26			108	36	1
sp|Q46829|BGLA_ECOLI	sp|Q46829|BGLA_ECOLI	24	24	24	>sp|Q46829|BGLA_ECOLI 6-phospho-beta-glucosidase BglA OS=Escherichia coli (strain K12) GN=bglA PE=1 SV=2	BGLA_ECOLI	6-phospho-beta-glucosidase BglA	bglA	1	24	24	24	5	6	10	15	14	12	18	20	5	6	10	15	14	12	18	20	5	6	10	15	14	12	18	20	71.2	71.2	71.2	55.36	479	479	3.29	1	1	133	57	1
sp|P36879|YADG_ECOLI	sp|P36879|YADG_ECOLI	19	19	19	>sp|P36879|YADG_ECOLI Uncharacterized ABC transporter ATP-binding protein YadG OS=Escherichia coli (strain K12) GN=yadG PE=3 SV=1	YADG_ECOLI	Uncharacterized ABC transporter ATP-binding protein YadG	yadG	1	19	19	19	4	0	7	11	8	9	11	16	4	0	7	11	8	9	11	16	4	0	7	11	8	9	11	16	58.4	58.4	58.4	34.647	308	308	2.67		91	4	1	25
sp|P0A9C0|GLPA_ECOLI	sp|P0A9C0|GLPA_ECOLI	42	42	42	>sp|P0A9C0|GLPA_ECOLI Anaerobic glycerol-3-phosphate dehydrogenase subunit A OS=Escherichia coli (strain K12) GN=glpA PE=1 SV=1	GLPA_ECOLI	Anaerobic glycerol-3-phosphate dehydrogenase subunit A	glpA	1	42	42	42	15	22	27	25	1	2	7	23	15	22	27	25	1	2	7	23	15	22	27	25	1	2	7	23	80.3	80.3	80.3	58.958	542	542	3.88		2	54	166	18	5
sp|P0A927|TSX_ECOLI	sp|P0A927|TSX_ECOLI	7	7	7	>sp|P0A927|TSX_ECOLI Nucleoside-specific channel-forming protein tsx OS=Escherichia coli (strain K12) GN=tsx PE=1 SV=1	TSX_ECOLI	Nucleoside-specific channel-forming protein tsx	tsx	1	7	7	7	2	2	2	2	2	1	2	3	2	2	2	2	2	1	2	3	2	2	2	2	2	1	2	3	31.6	31.6	31.6	33.589	294	294	2.32	24	16	3	1		9
sp|P37760|RMLD_ECOLI	sp|P37760|RMLD_ECOLI	13	13	13	>sp|P37760|RMLD_ECOLI dTDP-4-dehydrorhamnose reductase OS=Escherichia coli (strain K12) GN=rfbD PE=3 SV=2	RMLD_ECOLI	dTDP-4-dehydrorhamnose reductase	rfbD	1	13	13	13	4	2	6	6	3	3	7	6	4	2	6	6	3	3	7	6	4	2	6	6	3	3	7	6	60.5	60.5	60.5	32.694	299	299	2.54		56	2		12
sp|P37440|UCPA_ECOLI	sp|P37440|UCPA_ECOLI	13	13	13	>sp|P37440|UCPA_ECOLI Oxidoreductase UcpA OS=Escherichia coli (strain K12) GN=ucpA PE=3 SV=3	UCPA_ECOLI	Oxidoreductase UcpA	ucpA	1	13	13	13	4	2	11	13	2	0	8	9	4	2	11	13	2	0	8	9	4	2	11	13	2	0	8	9	57.8	57.8	57.8	27.85	263	263	2.04	25	76	3	4	6
sp|P52643|LDHD_ECOLI	sp|P52643|LDHD_ECOLI	13	13	13	>sp|P52643|LDHD_ECOLI D-lactate dehydrogenase OS=Escherichia coli (strain K12) GN=ldhA PE=1 SV=1	LDHD_ECOLI	D-lactate dehydrogenase	ldhA	1	13	13	13	8	1	7	10	9	9	12	11	8	1	7	10	9	9	12	11	8	1	7	10	9	9	12	11	39.5	39.5	39.5	36.534	329	329	2.77		94	3		32
sp|P69428|TATA_ECOLI	sp|P69428|TATA_ECOLI	3	3	3	>sp|P69428|TATA_ECOLI Sec-independent protein translocase protein TatA OS=Escherichia coli (strain K12) GN=tatA PE=1 SV=1	TATA_ECOLI	Sec-independent protein translocase protein TatA	tatA	1	3	3	3	0	0	3	2	0	0	3	3	0	0	3	2	0	0	3	3	0	0	3	2	0	0	3	3	60.7	60.7	60.7	9.6639	89	89	1.47	24	7	1	1	1
sp|P0AF93|RIDA_ECOLI	sp|P0AF93|RIDA_ECOLI	6	6	6	>sp|P0AF93|RIDA_ECOLI 2-iminobutanoate/2-iminopropanoate deaminase OS=Escherichia coli (strain K12) GN=ridA PE=1 SV=2	RIDA_ECOLI	2-iminobutanoate/2-iminopropanoate deaminase	ridA	1	6	6	6	1	1	1	3	1	1	4	5	1	1	1	3	1	1	4	5	1	1	1	3	1	1	4	5	71.1	71.1	71.1	13.611	128	128	1.62	29	1				4
sp|P0ABS1|DKSA_ECOLI	sp|P0ABS1|DKSA_ECOLI	8	8	8	>sp|P0ABS1|DKSA_ECOLI RNA polymerase-binding transcription factor DksA OS=Escherichia coli (strain K12) GN=dksA PE=1 SV=1	DKSA_ECOLI	RNA polymerase-binding transcription factor DksA	dksA	1	8	8	8	2	2	5	6	1	3	5	6	2	2	5	6	1	3	5	6	2	2	5	6	1	3	5	6	53.6	53.6	53.6	17.528	151	151	1.67	46	1				7
sp|P0ABZ6|SURA_ECOLI	sp|P0ABZ6|SURA_ECOLI	17	17	17	>sp|P0ABZ6|SURA_ECOLI Chaperone SurA OS=Escherichia coli (strain K12) GN=surA PE=1 SV=1	SURA_ECOLI	Chaperone SurA	surA	1	17	17	17	6	9	8	13	6	12	15	16	6	9	8	13	6	12	15	16	6	9	8	13	6	12	15	16	47.4	47.4	47.4	47.283	428	428	3.27	2	2	120	27	11
sp|P0A9M5|XGPT_ECOLI	sp|P0A9M5|XGPT_ECOLI	7	7	7	>sp|P0A9M5|XGPT_ECOLI Xanthine phosphoribosyltransferase OS=Escherichia coli (strain K12) GN=gpt PE=1 SV=1	XGPT_ECOLI	Xanthine phosphoribosyltransferase	gpt	1	7	7	7	1	1	3	3	1	1	3	4	1	1	3	3	1	1	3	4	1	1	3	3	1	1	3	4	53.9	53.9	53.9	16.97	152	152	1.62	29	1				4
sp|P0A9M2|HPRT_ECOLI	sp|P0A9M2|HPRT_ECOLI	16	16	16	>sp|P0A9M2|HPRT_ECOLI Hypoxanthine phosphoribosyltransferase OS=Escherichia coli (strain K12) GN=hpt PE=1 SV=1	HPRT_ECOLI	Hypoxanthine phosphoribosyltransferase	hpt	1	16	16	16	3	2	3	10	3	2	5	14	3	2	3	10	3	2	5	14	3	2	3	10	3	2	5	14	70.8	70.8	70.8	20.115	178	178	1.56	80					10
sp|P15034|AMPP_ECOLI	sp|P15034|AMPP_ECOLI	21	21	21	>sp|P15034|AMPP_ECOLI Xaa-Pro aminopeptidase OS=Escherichia coli (strain K12) GN=pepP PE=1 SV=2	AMPP_ECOLI	Xaa-Pro aminopeptidase	pepP	1	21	21	21	8	10	11	12	15	13	16	19	8	10	11	12	15	13	16	19	8	10	11	12	15	13	16	19	54.4	54.4	54.4	49.815	441	441	3.34			144	73	1
sp|Q59385|COPA_ECOLI	sp|Q59385|COPA_ECOLI	18	18	18	>sp|Q59385|COPA_ECOLI Copper-exporting P-type ATPase A OS=Escherichia coli (strain K12) GN=copA PE=1 SV=4	COPA_ECOLI	Copper-exporting P-type ATPase A	copA	1	18	18	18	0	0	7	10	0	1	14	15	0	0	7	10	0	1	14	15	0	0	7	10	0	1	14	15	32.4	32.4	32.4	87.872	834	834	4.96			1	1	77
sp|P16456|SELD_ECOLI	sp|P16456|SELD_ECOLI	16	16	16	>sp|P16456|SELD_ECOLI Selenide, water dikinase OS=Escherichia coli (strain K12) GN=selD PE=1 SV=1	SELD_ECOLI	Selenide, water dikinase	selD	1	16	16	16	7	1	9	10	8	8	9	13	7	1	9	10	8	8	9	13	7	1	9	10	8	8	9	13	69.5	69.5	69.5	36.687	347	347	2.73		100	3	2	29	1
sp|P02925|RBSB_ECOLI	sp|P02925|RBSB_ECOLI	17	17	17	>sp|P02925|RBSB_ECOLI D-ribose-binding periplasmic protein OS=Escherichia coli (strain K12) GN=rbsB PE=1 SV=1	RBSB_ECOLI	D-ribose-binding periplasmic protein	rbsB	1	17	17	17	7	3	10	13	4	5	10	15	7	3	10	13	4	5	10	15	7	3	10	13	4	5	10	15	67.2	67.2	67.2	30.95	296	296	2.32	17	96	1		18	1
sp|P60240|RAPA_ECOLI	sp|P60240|RAPA_ECOLI	46	46	46	>sp|P60240|RAPA_ECOLI RNA polymerase-associated protein RapA OS=Escherichia coli (strain K12) GN=rapA PE=1 SV=2	RAPA_ECOLI	RNA polymerase-associated protein RapA	rapA	1	46	46	46	16	17	23	22	15	23	34	34	16	17	23	22	15	23	34	34	16	17	23	22	15	23	34	34	55.4	55.4	55.4	109.77	968	968	4.33	26	70	4	7	255	51
sp|P69924|RIR2_ECOLI	sp|P69924|RIR2_ECOLI	14	14	14	>sp|P69924|RIR2_ECOLI Ribonucleoside-diphosphate reductase 1 subunit beta OS=Escherichia coli (strain K12) GN=nrdB PE=1 SV=2	RIR2_ECOLI	Ribonucleoside-diphosphate reductase 1 subunit beta	nrdB	1	14	14	14	6	7	7	8	8	7	9	11	6	7	7	8	8	7	9	11	6	7	7	8	8	7	9	11	40.7	40.7	40.7	43.517	376	376	3.48		2	76	29	16
sp|P0A6K3|DEF_ECOLI	sp|P0A6K3|DEF_ECOLI	9	9	9	>sp|P0A6K3|DEF_ECOLI Peptide deformylase OS=Escherichia coli (strain K12) GN=def PE=1 SV=2	DEF_ECOLI	Peptide deformylase	def	1	9	9	9	3	4	5	7	3	1	5	6	3	4	5	7	3	1	5	6	3	4	5	7	3	1	5	6	62.1	62.1	62.1	19.328	169	169	2.06	41	1				11
sp|P37773|MPL_ECOLI	sp|P37773|MPL_ECOLI	18	18	18	>sp|P37773|MPL_ECOLI UDP-N-acetylmuramate:L-alanyl-gamma-D-glutamyl-meso-diaminopimelate ligase OS=Escherichia coli (strain K12) GN=mpl PE=1 SV=3	MPL_ECOLI	UDP-N-acetylmuramate:L-alanyl-gamma-D-glutamyl-meso-diaminopimelate ligase	mpl	1	18	18	18	6	4	7	9	7	8	9	11	6	4	7	9	7	8	9	11	6	4	7	9	7	8	9	11	63.2	63.2	63.2	49.874	457	457	3.26		4	67	28	1
sp|P16095|SDHL_ECOLI	sp|P16095|SDHL_ECOLI	14	13	13	>sp|P16095|SDHL_ECOLI L-serine dehydratase 1 OS=Escherichia coli (strain K12) GN=sdaA PE=1 SV=3	SDHL_ECOLI	L-serine dehydratase 1	sdaA	1	14	13	13	2	0	6	9	4	2	7	8	2	0	6	9	4	2	7	8	2	0	6	9	4	2	7	8	37.7	37.7	37.7	48.906	454	454	3.13		4	89	15		1
sp|P0A763|NDK_ECOLI	sp|P0A763|NDK_ECOLI	8	8	8	>sp|P0A763|NDK_ECOLI Nucleoside diphosphate kinase OS=Escherichia coli (strain K12) GN=ndk PE=1 SV=2	NDK_ECOLI	Nucleoside diphosphate kinase	ndk	1	8	8	8	7	7	6	5	6	7	6	7	7	7	6	5	6	7	6	7	7	7	6	5	6	7	6	7	65.7	65.7	65.7	15.463	143	143	2.94	48	7			1	32
sp|P0A9E5|FNR_ECOLI	sp|P0A9E5|FNR_ECOLI	6	6	6	>sp|P0A9E5|FNR_ECOLI Fumarate and nitrate reduction regulatory protein OS=Escherichia coli (strain K12) GN=fnr PE=1 SV=1	FNR_ECOLI	Fumarate and nitrate reduction regulatory protein	fnr	1	6	6	6	2	2	4	5	2	2	3	6	2	2	4	5	2	2	3	6	2	2	4	5	2	2	3	6	25.2	25.2	25.2	27.967	250	250	1.96	34	11				8
sp|P0AAC0|USPE_ECOLI	sp|P0AAC0|USPE_ECOLI	14	14	14	>sp|P0AAC0|USPE_ECOLI Universal stress protein E OS=Escherichia coli (strain K12) GN=uspE PE=1 SV=2	USPE_ECOLI	Universal stress protein E	uspE	1	14	14	14	5	3	7	7	5	6	8	11	5	3	7	7	5	6	8	11	5	3	7	7	5	6	8	11	58.9	58.9	58.9	35.706	316	316	2.59	2	87	5		22
sp|P23721|SERC_ECOLI	sp|P23721|SERC_ECOLI	17	17	17	>sp|P23721|SERC_ECOLI Phosphoserine aminotransferase OS=Escherichia coli (strain K12) GN=serC PE=1 SV=4	SERC_ECOLI	Phosphoserine aminotransferase	serC	1	17	17	17	8	1	10	7	10	9	10	12	8	1	10	7	10	9	10	12	8	1	10	7	10	9	10	12	51.9	51.9	51.9	39.783	362	362	2.88	1	87	21	1	34	1
sp|P0A988|DPO3B_ECOLI	sp|P0A988|DPO3B_ECOLI	13	13	13	>sp|P0A988|DPO3B_ECOLI DNA polymerase III subunit beta OS=Escherichia coli (strain K12) GN=dnaN PE=1 SV=1	DPO3B_ECOLI	DNA polymerase III subunit beta	dnaN	1	13	13	13	5	5	10	10	8	9	8	11	5	5	10	10	8	9	8	11	5	5	10	10	8	9	8	11	41.3	41.3	41.3	40.586	366	366	3.17		33	58	8	21	1
sp|P11557|DAMX_ECOLI	sp|P11557|DAMX_ECOLI	11	11	11	>sp|P11557|DAMX_ECOLI Protein DamX OS=Escherichia coli (strain K12) GN=damX PE=1 SV=2	DAMX_ECOLI	Protein DamX	damX	1	11	11	11	2	3	6	5	3	4	6	8	2	3	6	5	3	4	6	8	2	3	6	5	3	4	6	8	43.9	43.9	43.9	46.161	428	428	4.01			17	49	12	3
sp|P0ACJ0|LRP_ECOLI	sp|P0ACJ0|LRP_ECOLI	14	14	14	>sp|P0ACJ0|LRP_ECOLI Leucine-responsive regulatory protein OS=Escherichia coli (strain K12) GN=lrp PE=1 SV=2	LRP_ECOLI	Leucine-responsive regulatory protein	lrp	1	14	14	14	2	2	8	8	2	1	11	14	2	2	8	8	2	1	11	14	2	2	8	8	2	1	11	14	54.3	54.3	54.3	18.887	164	164	1.52	73	6			1	7
sp|P0AEE5|DGAL_ECOLI	sp|P0AEE5|DGAL_ECOLI	21	21	21	>sp|P0AEE5|DGAL_ECOLI D-galactose-binding periplasmic protein OS=Escherichia coli (strain K12) GN=mglB PE=1 SV=1	DGAL_ECOLI	D-galactose-binding periplasmic protein	mglB	1	21	21	21	18	7	10	19	10	11	13	16	18	7	10	19	10	11	13	16	18	7	10	19	10	11	13	16	67.5	67.5	67.5	35.712	332	332	3.08		112	3	2	62
sp|P0ACF4|DBHB_ECOLI	sp|P0ACF4|DBHB_ECOLI	5	5	5	>sp|P0ACF4|DBHB_ECOLI DNA-binding protein HU-beta OS=Escherichia coli (strain K12) GN=hupB PE=1 SV=1	DBHB_ECOLI	DNA-binding protein HU-beta	hupB	1	5	5	5	2	3	3	3	0	2	4	5	2	3	3	3	0	2	4	5	2	3	3	3	0	2	4	5	51.1	51.1	51.1	9.2255	90	90	2.32	25					9
sp|P0A6V8|GLK_ECOLI	sp|P0A6V8|GLK_ECOLI	9	9	9	>sp|P0A6V8|GLK_ECOLI Glucokinase OS=Escherichia coli (strain K12) GN=glk PE=1 SV=1	GLK_ECOLI	Glucokinase	glk	1	9	9	9	6	4	7	8	6	5	7	8	6	4	7	8	6	5	7	8	6	4	7	8	6	5	7	8	30.5	30.5	30.5	34.723	321	321	2.83		56		1	21
sp|P37342|YJJI_ECOLI	sp|P37342|YJJI_ECOLI	28	28	28	>sp|P37342|YJJI_ECOLI Uncharacterized protein YjjI OS=Escherichia coli (strain K12) GN=yjjI PE=4 SV=2	YJJI_ECOLI	Uncharacterized protein YjjI	yjjI	1	28	28	28	7	5	11	14	2	2	5	10	7	5	11	14	2	2	5	10	7	5	11	14	2	2	5	10	72.9	72.9	72.9	58.019	516	516	3.38		2	90	33	5	3
sp|P0A805|RRF_ECOLI	sp|P0A805|RRF_ECOLI	11	11	11	>sp|P0A805|RRF_ECOLI Ribosome-recycling factor OS=Escherichia coli (strain K12) GN=frr PE=1 SV=1	RRF_ECOLI	Ribosome-recycling factor	frr	1	11	11	11	4	3	5	8	4	4	7	9	4	3	5	8	4	4	7	9	4	3	5	8	4	4	7	9	57.3	57.3	57.3	20.638	185	185	2.02	70	2				18
sp|P05459|PDXB_ECOLI	sp|P05459|PDXB_ECOLI	24	24	24	>sp|P05459|PDXB_ECOLI Erythronate-4-phosphate dehydrogenase OS=Escherichia coli (strain K12) GN=pdxB PE=2 SV=2	PDXB_ECOLI	Erythronate-4-phosphate dehydrogenase	pdxB	1	24	24	24	13	4	9	12	16	14	12	17	13	4	9	12	16	14	12	17	13	4	9	12	16	14	12	17	71.4	71.4	71.4	41.367	378	378	3.02	4	108	19	7	50	4
sp|P68767|AMPA_ECOLI	sp|P68767|AMPA_ECOLI	25	25	25	>sp|P68767|AMPA_ECOLI Cytosol aminopeptidase OS=Escherichia coli (strain K12) GN=pepA PE=1 SV=1	AMPA_ECOLI	Cytosol aminopeptidase	pepA	1	25	25	25	12	7	8	11	14	11	15	17	12	7	8	11	14	11	15	17	12	7	8	11	14	11	15	17	60.8	60.8	60.8	54.879	503	503	3.38	1	3	118	67	6
sp|P46130|YBHC_ECOLI	sp|P46130|YBHC_ECOLI	11	11	11	>sp|P46130|YBHC_ECOLI Putative acyl-CoA thioester hydrolase YbhC OS=Escherichia coli (strain K12) GN=ybhC PE=1 SV=2	YBHC_ECOLI	Putative acyl-CoA thioester hydrolase YbhC	ybhC	1	11	11	11	4	3	4	7	4	6	7	10	4	3	4	7	4	6	7	10	4	3	4	7	4	6	7	10	49.2	49.2	49.2	46.082	427	427	3.36		1	58	12	9
sp|P0ADR8|YGDH_ECOLI	sp|P0ADR8|YGDH_ECOLI	28	28	28	>sp|P0ADR8|YGDH_ECOLI LOG family protein YgdH OS=Escherichia coli (strain K12) GN=ygdH PE=1 SV=1	YGDH_ECOLI	LOG family protein YgdH	ygdH	1	28	28	28	9	6	8	16	11	6	13	18	9	6	8	16	11	6	13	18	9	6	8	16	11	6	13	18	72.7	72.7	72.7	50.971	454	454	3.23			136	38	1
sp|P0A6W9|GSH1_ECOLI	sp|P0A6W9|GSH1_ECOLI	22	22	22	>sp|P0A6W9|GSH1_ECOLI Glutamate--cysteine ligase OS=Escherichia coli (strain K12) GN=gshA PE=1 SV=1	GSH1_ECOLI	Glutamate--cysteine ligase	gshA	1	22	22	22	5	4	8	11	9	8	13	15	5	4	8	11	9	8	13	15	5	4	8	11	9	8	13	15	58.1	58.1	58.1	58.269	518	518	3.6			71	98	2
sp|P42630|TDCG_ECOLI	sp|P42630|TDCG_ECOLI	11	11	11	>sp|P42630|TDCG_ECOLI L-serine dehydratase TdcG OS=Escherichia coli (strain K12) GN=tdcG PE=1 SV=4	TDCG_ECOLI	L-serine dehydratase TdcG	tdcG	1	11	11	11	7	5	6	9	0	0	0	1	7	5	6	9	0	0	0	1	7	5	6	9	0	0	0	1	31.3	31.3	31.3	48.521	454	454	3.4		1	43	15	6
sp|P0A6Z1|HSCA_ECOLI	sp|P0A6Z1|HSCA_ECOLI	30	30	30	>sp|P0A6Z1|HSCA_ECOLI Chaperone protein HscA OS=Escherichia coli (strain K12) GN=hscA PE=1 SV=1	HSCA_ECOLI	Chaperone protein HscA	hscA	1	30	30	30	8	10	18	18	9	10	16	24	8	10	18	18	9	10	16	24	8	10	18	18	9	10	16	24	67	67	67	65.652	616	616	3.96		2	34	191	18	5
sp|P77717|YBAY_ECOLI	sp|P77717|YBAY_ECOLI	5	5	5	>sp|P77717|YBAY_ECOLI Uncharacterized lipoprotein YbaY OS=Escherichia coli (strain K12) GN=ybaY PE=3 SV=1	YBAY_ECOLI	Uncharacterized lipoprotein YbaY	ybaY	1	5	5	5	0	2	1	2	0	2	4	5	0	2	1	2	0	2	4	5	0	2	1	2	0	2	4	5	58.9	58.9	58.9	19.431	190	190	1.94	22	21	3			4
sp|P37666|GHRB_ECOLI	sp|P37666|GHRB_ECOLI	10	10	10	>sp|P37666|GHRB_ECOLI Glyoxylate/hydroxypyruvate reductase B OS=Escherichia coli (strain K12) GN=ghrB PE=1 SV=3	GHRB_ECOLI	Glyoxylate/hydroxypyruvate reductase B	ghrB	1	10	10	10	4	0	7	6	6	7	8	10	4	0	7	6	6	7	8	10	4	0	7	6	6	7	8	10	38.3	38.3	38.3	35.395	324	324	2.87		70			24	3
sp|P0AF12|MTNN_ECOLI	sp|P0AF12|MTNN_ECOLI	8	8	8	>sp|P0AF12|MTNN_ECOLI 5-methylthioadenosine/S-adenosylhomocysteine nucleosidase OS=Escherichia coli (strain K12) GN=mtnN PE=1 SV=1	MTNN_ECOLI	5-methylthioadenosine/S-adenosylhomocysteine nucleosidase	mtnN	1	8	8	8	2	3	2	4	3	3	4	5	2	3	2	4	3	3	4	5	2	3	2	4	3	3	4	5	56.5	56.5	56.5	24.354	232	232	2.13	37	4				11
sp|P09147|GALE_ECOLI	sp|P09147|GALE_ECOLI	16	16	16	>sp|P09147|GALE_ECOLI UDP-glucose 4-epimerase OS=Escherichia coli (strain K12) GN=galE PE=1 SV=1	GALE_ECOLI	UDP-glucose 4-epimerase	galE	1	16	16	16	5	4	9	11	5	5	10	13	5	4	9	11	5	5	10	13	5	4	9	11	5	5	10	13	66.6	66.6	66.6	37.265	338	338	2.68		88	4		25
sp|P0A6P5|DER_ECOLI	sp|P0A6P5|DER_ECOLI	26	26	26	>sp|P0A6P5|DER_ECOLI GTPase Der OS=Escherichia coli (strain K12) GN=der PE=1 SV=1	DER_ECOLI	GTPase Der	der	1	26	26	26	8	6	14	18	6	8	15	24	8	6	14	18	6	8	15	24	8	6	14	18	6	8	15	24	58.4	58.4	58.4	55.035	490	490	3.34	1	3	132	78
sp|P23847|DPPA_ECOLI	sp|P23847|DPPA_ECOLI	27	27	27	>sp|P23847|DPPA_ECOLI Periplasmic dipeptide transport protein OS=Escherichia coli (strain K12) GN=dppA PE=1 SV=1	DPPA_ECOLI	Periplasmic dipeptide transport protein	dppA	1	27	27	27	18	22	3	4	19	17	14	25	18	22	3	4	19	17	14	25	18	22	3	4	19	17	14	25	62.4	62.4	62.4	60.293	535	535	3.75		1	65	173	4	1
sp|P0AFY8|SEQA_ECOLI	sp|P0AFY8|SEQA_ECOLI	8	8	8	>sp|P0AFY8|SEQA_ECOLI Negative modulator of initiation of replication OS=Escherichia coli (strain K12) GN=seqA PE=1 SV=1	SEQA_ECOLI	Negative modulator of initiation of replication	seqA	1	8	8	8	6	6	5	6	4	4	5	5	6	6	5	6	4	4	5	5	6	6	5	6	4	4	5	5	53.6	53.6	53.6	20.315	181	181	2.67	40					20
sp|P20966|PTFBC_ECOLI	sp|P20966|PTFBC_ECOLI	15	15	15	>sp|P20966|PTFBC_ECOLI PTS system fructose-specific EIIBC component OS=Escherichia coli (strain K12) GN=fruA PE=3 SV=1	PTFBC_ECOLI	PTS system fructose-specific EIIBC component	fruA	1	15	15	15	3	5	11	8	2	5	7	11	3	5	11	8	2	5	7	11	3	5	11	8	2	5	7	11	36.2	36.2	36.2	57.518	563	563	3.32		28	67	37	17	2
sp|P46837|YHGF_ECOLI	sp|P46837|YHGF_ECOLI	42	42	42	>sp|P46837|YHGF_ECOLI Protein YhgF OS=Escherichia coli (strain K12) GN=yhgF PE=1 SV=3	YHGF_ECOLI	Protein YhgF	yhgF	1	42	42	42	12	10	25	27	8	8	29	30	12	10	25	27	8	8	29	30	12	10	25	27	8	8	29	30	62.6	62.6	62.6	85.119	773	773	4.63		15	32	15	211	16
sp|P0AFP6|GTPC1_ECOLI	sp|P0AFP6|GTPC1_ECOLI	9	9	9	>sp|P0AFP6|GTPC1_ECOLI Putative GTP cyclohydrolase 1 type 2 OS=Escherichia coli (strain K12) GN=ybgI PE=1 SV=1	GTPC1_ECOLI	Putative GTP cyclohydrolase 1 type 2	ybgI	1	9	9	9	4	3	2	6	4	4	4	7	4	3	2	6	4	4	4	7	4	3	2	6	4	4	4	7	49.4	49.4	49.4	26.892	247	247	2.8	41			1	1	22
sp|P0A8E7|YAJQ_ECOLI	sp|P0A8E7|YAJQ_ECOLI	10	10	10	>sp|P0A8E7|YAJQ_ECOLI UPF0234 protein YajQ OS=Escherichia coli (strain K12) GN=yajQ PE=1 SV=2	YAJQ_ECOLI	UPF0234 protein YajQ	yajQ	1	10	10	10	3	4	4	5	3	3	6	10	3	4	4	5	3	3	6	10	3	4	4	5	3	3	6	10	66.3	66.3	66.3	18.344	163	163	1.96	55	1				13
sp|P0A9L3|FKBB_ECOLI	sp|P0A9L3|FKBB_ECOLI	7	7	7	>sp|P0A9L3|FKBB_ECOLI FKBP-type 22 kDa peptidyl-prolyl cis-trans isomerase OS=Escherichia coli (strain K12) GN=fklB PE=1 SV=2	FKBB_ECOLI	FKBP-type 22 kDa peptidyl-prolyl cis-trans isomerase	fklB	1	7	7	7	3	3	4	4	2	3	4	7	3	3	4	4	2	3	4	7	3	3	4	4	2	3	4	7	30.6	30.6	30.6	22.216	206	206	2.34	30					11
sp|P37188|PTKB_ECOLI	sp|P37188|PTKB_ECOLI	7	7	7	>sp|P37188|PTKB_ECOLI Galactitol-specific phosphotransferase enzyme IIB component OS=Escherichia coli (strain K12) GN=gatB PE=1 SV=2	PTKB_ECOLI	Galactitol-specific phosphotransferase enzyme IIB component	gatB	1	7	7	7	2	2	1	3	1	1	1	3	2	2	1	3	1	1	1	3	2	2	1	3	1	1	1	3	96.8	96.8	96.8	10.222	94	94	2.17	20	2	1			6
sp|P0A937|BAME_ECOLI	sp|P0A937|BAME_ECOLI	2	2	2	>sp|P0A937|BAME_ECOLI Outer membrane protein assembly factor BamE OS=Escherichia coli (strain K12) GN=bamE PE=1 SV=1	BAME_ECOLI	Outer membrane protein assembly factor BamE	bamE	1	2	2	2	1	1	1	1	1	1	1	1	1	1	1	1	1	1	1	1	1	1	1	1	1	1	1	1	48.7	48.7	48.7	12.302	113	113	2.57	8	2				4
sp|P31224|ACRB_ECOLI	sp|P31224|ACRB_ECOLI	30	30	30	>sp|P31224|ACRB_ECOLI Multidrug efflux pump subunit AcrB OS=Escherichia coli (strain K12) GN=acrB PE=1 SV=1	ACRB_ECOLI	Multidrug efflux pump subunit AcrB	acrB	1	30	30	30	2	3	19	20	4	11	27	26	2	3	19	20	4	11	27	26	2	3	19	20	4	11	27	26	34.3	34.3	34.3	113.57	1049	1049	4.82		9	20	12	254	21
sp|P0A9J8|PHEA_ECOLI	sp|P0A9J8|PHEA_ECOLI	18	18	18	>sp|P0A9J8|PHEA_ECOLI P-protein OS=Escherichia coli (strain K12) GN=pheA PE=1 SV=1	PHEA_ECOLI	P-protein	pheA	1	18	18	18	7	2	8	10	10	11	12	15	7	2	8	10	10	11	12	15	7	2	8	10	10	11	12	15	46.4	46.4	46.4	43.111	386	386	3.09		78	61	8	42	1
sp|P0ACA3|SSPA_ECOLI	sp|P0ACA3|SSPA_ECOLI	13	13	13	>sp|P0ACA3|SSPA_ECOLI Stringent starvation protein A OS=Escherichia coli (strain K12) GN=sspA PE=1 SV=2	SSPA_ECOLI	Stringent starvation protein A	sspA	1	13	13	13	2	5	2	3	3	3	3	6	2	5	2	3	3	3	3	6	2	5	2	3	3	3	3	6	66	66	66	24.305	212	212	2.46	31	2				13
sp|P10121|FTSY_ECOLI	sp|P10121|FTSY_ECOLI	19	19	19	>sp|P10121|FTSY_ECOLI Signal recognition particle receptor FtsY OS=Escherichia coli (strain K12) GN=ftsY PE=1 SV=1	FTSY_ECOLI	Signal recognition particle receptor FtsY	ftsY	1	19	19	19	5	9	11	11	5	9	11	13	5	9	11	11	5	9	11	13	5	9	11	11	5	9	11	13	41.4	41.4	41.4	54.513	497	497	4.28		8	26	40	80	3
sp|P06612|TOP1_ECOLI	sp|P06612|TOP1_ECOLI	43	43	43	>sp|P06612|TOP1_ECOLI DNA topoisomerase 1 OS=Escherichia coli (strain K12) GN=topA PE=1 SV=2	TOP1_ECOLI	DNA topoisomerase 1	topA	1	43	43	43	21	16	28	32	13	19	35	38	21	16	28	32	13	19	35	38	21	16	28	32	13	19	35	38	56	56	56	97.349	865	865	4.48	2	72		7	257	37
sp|P77737|OPPF_ECOLI	sp|P77737|OPPF_ECOLI	20	20	20	>sp|P77737|OPPF_ECOLI Oligopeptide transport ATP-binding protein OppF OS=Escherichia coli (strain K12) GN=oppF PE=3 SV=1	OPPF_ECOLI	Oligopeptide transport ATP-binding protein OppF	oppF	1	20	20	20	7	0	16	18	10	9	17	19	7	0	16	18	10	9	17	19	7	0	16	18	10	9	17	19	62.9	62.9	62.9	37.197	334	334	2.5	1	143	6		28
sp|P0AG27|YIBN_ECOLI	sp|P0AG27|YIBN_ECOLI	7	7	7	>sp|P0AG27|YIBN_ECOLI Uncharacterized protein YibN OS=Escherichia coli (strain K12) GN=yibN PE=1 SV=1	YIBN_ECOLI	Uncharacterized protein YibN	yibN	1	7	7	7	4	4	3	4	4	3	4	5	4	4	3	4	4	3	4	5	4	4	3	4	4	3	4	5	55.2	55.2	55.2	15.596	143	143	2.55	38	4			1	17
sp|P09546|PUTA_ECOLI	sp|P09546|PUTA_ECOLI	62	62	62	>sp|P09546|PUTA_ECOLI Bifunctional protein PutA OS=Escherichia coli (strain K12) GN=putA PE=1 SV=3	PUTA_ECOLI	Bifunctional protein PutA	putA	1	62	62	62	29	16	45	43	24	30	32	52	29	16	45	43	24	30	32	52	29	16	45	43	24	30	32	52	57.5	57.5	57.5	143.81	1320	1320	4.57	90	77	8	17	62	361
sp|P0A8G3|UXAC_ECOLI	sp|P0A8G3|UXAC_ECOLI	31	31	31	>sp|P0A8G3|UXAC_ECOLI Uronate isomerase OS=Escherichia coli (strain K12) GN=uxaC PE=2 SV=1	UXAC_ECOLI	Uronate isomerase	uxaC	1	31	31	31	4	3	8	15	25	24	25	28	4	3	8	15	25	24	25	28	4	3	8	15	25	24	25	28	71.5	71.5	71.5	53.987	470	470	3.31		4	171	74	2	1
sp|P00582|DPO1_ECOLI	sp|P00582|DPO1_ECOLI	54	54	54	>sp|P00582|DPO1_ECOLI DNA polymerase I OS=Escherichia coli (strain K12) GN=polA PE=1 SV=1	DPO1_ECOLI	DNA polymerase I	polA	1	54	54	54	12	15	33	34	12	22	38	39	12	15	33	34	12	22	38	39	12	15	33	34	12	22	38	39	62.5	62.5	62.5	103.12	928	928	4.57	13	53	4	13	364	29
sp|P0A9C3|GALM_ECOLI	sp|P0A9C3|GALM_ECOLI	17	17	17	>sp|P0A9C3|GALM_ECOLI Aldose 1-epimerase OS=Escherichia coli (strain K12) GN=galM PE=1 SV=1	GALM_ECOLI	Aldose 1-epimerase	galM	1	17	17	17	8	2	10	11	7	8	9	12	8	2	10	11	7	8	9	12	8	2	10	11	7	8	9	12	67.3	67.3	67.3	38.19	346	346	2.67	4	87	13	1	24	1
sp|P64581|YQJD_ECOLI	sp|P64581|YQJD_ECOLI	5	5	5	>sp|P64581|YQJD_ECOLI Uncharacterized protein YqjD OS=Escherichia coli (strain K12) GN=yqjD PE=1 SV=1	YQJD_ECOLI	Uncharacterized protein YqjD	yqjD	1	5	5	5	4	4	2	3	3	3	3	3	4	4	2	3	3	3	3	3	4	4	2	3	3	3	3	3	48.5	48.5	48.5	11.051	101	101	3.07	24	3				18
sp|P0AAJ5|FDOH_ECOLI	sp|P0AAJ5|FDOH_ECOLI	14	14	11	>sp|P0AAJ5|FDOH_ECOLI Formate dehydrogenase-O iron-sulfur subunit OS=Escherichia coli (strain K12) GN=fdoH PE=1 SV=1	FDOH_ECOLI	Formate dehydrogenase-O iron-sulfur subunit	fdoH	1	14	14	11	3	0	8	7	4	3	7	12	3	0	8	7	4	3	7	12	3	0	6	6	4	3	6	10	44.3	44.3	38	33.1	300	300	2.35	4	63	1		10
sp|P0ABK2|CYDB_ECOLI	sp|P0ABK2|CYDB_ECOLI	2	2	2	>sp|P0ABK2|CYDB_ECOLI Cytochrome bd-I ubiquinol oxidase subunit 2 OS=Escherichia coli (strain K12) GN=cydB PE=1 SV=1	CYDB_ECOLI	Cytochrome bd-I ubiquinol oxidase subunit 2	cydB	1	2	2	2	0	0	2	2	0	0	2	2	0	0	2	2	0	0	2	2	0	0	2	2	0	0	2	2	5.8	5.8	5.8	42.453	379	379	1.5	21	7	3	1
sp|P30850|RNB_ECOLI	sp|P30850|RNB_ECOLI	33	33	33	>sp|P30850|RNB_ECOLI Exoribonuclease 2 OS=Escherichia coli (strain K12) GN=rnb PE=1 SV=3	RNB_ECOLI	Exoribonuclease 2	rnb	1	33	33	33	12	10	19	20	8	11	16	20	12	10	19	20	8	11	16	20	12	10	19	20	8	11	16	20	59.8	59.8	59.8	72.49	644	644	3.91		2	48	162	30
sp|P69503|APT_ECOLI	sp|P69503|APT_ECOLI	6	6	6	>sp|P69503|APT_ECOLI Adenine phosphoribosyltransferase OS=Escherichia coli (strain K12) GN=apt PE=1 SV=1	APT_ECOLI	Adenine phosphoribosyltransferase	apt	1	6	6	6	3	3	4	4	3	3	4	5	3	3	4	4	3	3	4	5	3	3	4	4	3	3	4	5	47.5	47.5	47.5	19.859	183	183	2.33	33					12
sp|P0AEY5|MDAB_ECOLI	sp|P0AEY5|MDAB_ECOLI	7	7	7	>sp|P0AEY5|MDAB_ECOLI Modulator of drug activity B OS=Escherichia coli (strain K12) GN=mdaB PE=1 SV=1	MDAB_ECOLI	Modulator of drug activity B	mdaB	1	7	7	7	0	0	2	4	3	3	6	7	0	0	2	4	3	3	6	7	0	0	2	4	3	3	6	7	40.4	40.4	40.4	21.891	193	193	1.7	44	3				7
sp|P0AEI1|MIAB_ECOLI	sp|P0AEI1|MIAB_ECOLI	30	30	30	>sp|P0AEI1|MIAB_ECOLI tRNA-2-methylthio-N(6)-dimethylallyladenosine synthase OS=Escherichia coli (strain K12) GN=miaB PE=1 SV=1	MIAB_ECOLI	tRNA-2-methylthio-N(6)-dimethylallyladenosine synthase	miaB	1	30	30	30	6	6	16	17	4	2	6	15	6	6	16	17	4	2	6	15	6	6	16	17	4	2	6	15	72.8	72.8	72.8	53.662	474	474	3.15	3	4	107	32
sp|P39199|PRMB_ECOLI	sp|P39199|PRMB_ECOLI	7	7	7	>sp|P39199|PRMB_ECOLI 50S ribosomal protein L3 glutamine methyltransferase OS=Escherichia coli (strain K12) GN=prmB PE=1 SV=3	PRMB_ECOLI	50S ribosomal protein L3 glutamine methyltransferase	prmB	1	7	7	7	4	3	3	4	4	4	5	5	4	3	3	4	4	4	5	5	4	3	3	4	4	4	5	5	32.3	32.3	32.3	35.001	310	310	3.04		28	2		15
sp|P52697|6PGL_ECOLI	sp|P52697|6PGL_ECOLI	10	10	10	>sp|P52697|6PGL_ECOLI 6-phosphogluconolactonase OS=Escherichia coli (strain K12) GN=pgl PE=1 SV=2	6PGL_ECOLI	6-phosphogluconolactonase	pgl	1	10	10	10	7	3	6	7	8	8	7	9	7	3	6	7	8	8	7	9	7	3	6	7	8	8	7	9	49.5	49.5	49.5	36.307	331	331	3.13		51	5	1	29	1
sp|P0ADU2|YGIN_ECOLI	sp|P0ADU2|YGIN_ECOLI	3	3	3	>sp|P0ADU2|YGIN_ECOLI Probable quinol monooxygenase YgiN OS=Escherichia coli (strain K12) GN=ygiN PE=1 SV=1	YGIN_ECOLI	Probable quinol monooxygenase YgiN	ygiN	1	3	3	3	1	0	1	3	1	1	3	3	1	0	1	3	1	1	3	3	1	0	1	3	1	1	3	3	32.7	32.7	32.7	11.532	104	104	1.77	17	2				3
sp|P08506|DACC_ECOLI	sp|P08506|DACC_ECOLI	19	18	18	>sp|P08506|DACC_ECOLI D-alanyl-D-alanine carboxypeptidase DacC OS=Escherichia coli (strain K12) GN=dacC PE=1 SV=2	DACC_ECOLI	D-alanyl-D-alanine carboxypeptidase DacC	dacC	1	19	18	18	8	2	9	10	12	11	14	19	8	1	8	10	11	10	14	18	8	1	8	10	11	10	14	18	55.2	53.5	53.5	43.608	400	400	2.94		78	61	3	32
sp|P0ACY1|YDJA_ECOLI	sp|P0ACY1|YDJA_ECOLI	11	11	11	>sp|P0ACY1|YDJA_ECOLI Putative NAD(P)H nitroreductase YdjA OS=Escherichia coli (strain K12) GN=ydjA PE=1 SV=1	YDJA_ECOLI	Putative NAD(P)H nitroreductase YdjA	ydjA	1	11	11	11	3	3	5	8	3	2	7	10	3	3	5	8	3	2	7	10	3	3	5	8	3	2	7	10	63.4	63.4	63.4	20.059	183	183	1.91	50	4				11
sp|P0A972|CSPE_ECOLI	sp|P0A972|CSPE_ECOLI	4	4	4	>sp|P0A972|CSPE_ECOLI Cold shock-like protein CspE OS=Escherichia coli (strain K12) GN=cspE PE=1 SV=2	CSPE_ECOLI	Cold shock-like protein CspE	cspE	1	4	4	4	1	1	2	2	0	2	1	1	1	1	2	2	0	2	1	1	1	1	2	2	0	2	1	1	68.1	68.1	68.1	7.4634	69	69	2.06	11	3				3
sp|P0ADZ7|YAJC_ECOLI	sp|P0ADZ7|YAJC_ECOLI	5	5	5	>sp|P0ADZ7|YAJC_ECOLI UPF0092 membrane protein YajC OS=Escherichia coli (strain K12) GN=yajC PE=1 SV=1	YAJC_ECOLI	UPF0092 membrane protein YajC	yajC	1	5	5	5	1	1	2	3	1	1	2	4	1	1	2	3	1	1	2	4	1	1	2	3	1	1	2	4	27.3	27.3	27.3	11.887	110	110	1.82	21	3				4
sp|P31663|PANC_ECOLI	sp|P31663|PANC_ECOLI	15	15	15	>sp|P31663|PANC_ECOLI Pantothenate synthetase OS=Escherichia coli (strain K12) GN=panC PE=1 SV=1	PANC_ECOLI	Pantothenate synthetase	panC	1	15	15	15	5	2	11	8	6	6	12	13	5	2	11	8	6	6	12	13	5	2	11	8	6	6	12	13	53.7	53.7	53.7	31.597	283	283	2.77		100	1		33	1
sp|P0AGK4|YHBY_ECOLI	sp|P0AGK4|YHBY_ECOLI	3	3	3	>sp|P0AGK4|YHBY_ECOLI RNA-binding protein YhbY OS=Escherichia coli (strain K12) GN=yhbY PE=1 SV=1	YHBY_ECOLI	RNA-binding protein YhbY	yhbY	1	3	3	3	0	0	3	3	1	0	3	3	0	0	3	3	1	0	3	3	0	0	3	3	1	0	3	3	30.9	30.9	30.9	10.784	97	97	1.26	18					1
sp|P75838|YCAO_ECOLI	sp|P75838|YCAO_ECOLI	14	14	14	>sp|P75838|YCAO_ECOLI Ribosomal protein S12 methylthiotransferase accessory factor YcaO OS=Escherichia coli (strain K12) GN=ycaO PE=1 SV=2	YCAO_ECOLI	Ribosomal protein S12 methylthiotransferase accessory factor YcaO	ycaO	1	14	14	14	6	7	9	8	5	4	5	9	6	7	9	8	5	4	5	9	6	7	9	8	5	4	5	9	38.6	38.6	38.6	65.651	586	586	3.87			13	75	1
sp|P77581|ASTC_ECOLI	sp|P77581|ASTC_ECOLI	21	21	21	>sp|P77581|ASTC_ECOLI Succinylornithine transaminase OS=Escherichia coli (strain K12) GN=astC PE=1 SV=1	ASTC_ECOLI	Succinylornithine transaminase	astC	1	21	21	21	7	10	0	2	14	18	15	17	7	10	0	2	14	18	15	17	7	10	0	2	14	18	15	17	84.7	84.7	84.7	43.665	406	406	3.71		7	92	22	44	6
sp|P0AG99|SECG_ECOLI	sp|P0AG99|SECG_ECOLI	3	3	3	>sp|P0AG99|SECG_ECOLI Protein-export membrane protein SecG OS=Escherichia coli (strain K12) GN=secG PE=1 SV=1	SECG_ECOLI	Protein-export membrane protein SecG	secG	1	3	3	3	3	3	3	3	3	2	3	3	3	3	3	3	3	2	3	3	3	3	3	3	3	2	3	3	27.3	27.3	27.3	11.365	110	110	2.56	25	4				12
sp|P45523|FKBA_ECOLI	sp|P45523|FKBA_ECOLI	14	14	14	>sp|P45523|FKBA_ECOLI FKBP-type peptidyl-prolyl cis-trans isomerase FkpA OS=Escherichia coli (strain K12) GN=fkpA PE=1 SV=1	FKBA_ECOLI	FKBP-type peptidyl-prolyl cis-trans isomerase FkpA	fkpA	1	14	14	14	5	2	6	8	4	4	6	13	5	2	6	8	4	4	6	13	5	2	6	8	4	4	6	13	58.9	58.9	58.9	28.882	270	270	2.61		74	1	1	18
sp|P75818|YBJP_ECOLI	sp|P75818|YBJP_ECOLI	7	7	7	>sp|P75818|YBJP_ECOLI Uncharacterized lipoprotein YbjP OS=Escherichia coli (strain K12) GN=ybjP PE=1 SV=1	YBJP_ECOLI	Uncharacterized lipoprotein YbjP	ybjP	1	7	7	7	1	2	1	2	1	2	5	6	1	2	1	2	1	2	5	6	1	2	1	2	1	2	5	6	53.8	53.8	53.8	18.991	171	171	1.86	30	6				6
sp|P0AGA2|SECY_ECOLI	sp|P0AGA2|SECY_ECOLI	4	4	4	>sp|P0AGA2|SECY_ECOLI Protein translocase subunit SecY OS=Escherichia coli (strain K12) GN=secY PE=1 SV=1	SECY_ECOLI	Protein translocase subunit SecY	secY	1	4	4	4	0	0	3	3	2	1	3	3	0	0	3	3	2	1	3	3	0	0	3	3	2	1	3	3	10.6	10.6	10.6	48.511	443	443	2.06	14	24	3	4	2
sp|P0A817|METK_ECOLI	sp|P0A817|METK_ECOLI	19	19	19	>sp|P0A817|METK_ECOLI S-adenosylmethionine synthase OS=Escherichia coli (strain K12) GN=metK PE=1 SV=2	METK_ECOLI	S-adenosylmethionine synthase	metK	1	19	19	19	7	5	10	11	3	8	12	11	7	5	10	11	3	8	12	11	7	5	10	11	3	8	12	11	59.4	59.4	59.4	41.951	384	384	3.13		28	84	17	13	1
sp|P76015|DHAK_ECOLI	sp|P76015|DHAK_ECOLI	12	12	12	>sp|P76015|DHAK_ECOLI PTS-dependent dihydroxyacetone kinase, dihydroxyacetone-binding subunit DhaK OS=Escherichia coli (strain K12) GN=dhaK PE=1 SV=2	DHAK_ECOLI	PTS-dependent dihydroxyacetone kinase, dihydroxyacetone-binding subunit DhaK	dhaK	1	12	12	12	7	4	7	7	7	7	5	10	7	4	7	7	7	7	5	10	7	4	7	7	7	7	5	10	50	50	50	38.215	356	356	3.07		57	3		30	1
sp|P0A759|NAGB_ECOLI	sp|P0A759|NAGB_ECOLI	9	9	9	>sp|P0A759|NAGB_ECOLI Glucosamine-6-phosphate deaminase OS=Escherichia coli (strain K12) GN=nagB PE=1 SV=1	NAGB_ECOLI	Glucosamine-6-phosphate deaminase	nagB	1	9	9	9	5	3	4	4	1	2	3	4	5	3	4	4	1	2	3	4	5	3	4	4	1	2	3	4	53.8	53.8	53.8	29.774	266	266	2.44	18	41	1	2	6	7
sp|P69874|POTA_ECOLI	sp|P69874|POTA_ECOLI	14	14	14	>sp|P69874|POTA_ECOLI Spermidine/putrescine import ATP-binding protein PotA OS=Escherichia coli (strain K12) GN=potA PE=1 SV=1	POTA_ECOLI	Spermidine/putrescine import ATP-binding protein PotA	potA	1	14	14	14	1	2	6	8	1	3	5	7	1	2	6	8	1	3	5	7	1	2	6	8	1	3	5	7	52.9	52.9	52.9	43.028	378	378	3.13		3	50	5	3
sp|P23839|YICC_ECOLI	sp|P23839|YICC_ECOLI	17	17	17	>sp|P23839|YICC_ECOLI UPF0701 protein YicC OS=Escherichia coli (strain K12) GN=yicC PE=1 SV=2	YICC_ECOLI	UPF0701 protein YicC	yicC	1	17	17	17	7	2	10	10	9	8	10	14	7	2	10	10	9	8	10	14	7	2	10	10	9	8	10	14	58.9	58.9	58.9	33.175	287	287	2.88		74	1		29	1
sp|P37330|MASZ_ECOLI	sp|P37330|MASZ_ECOLI	32	32	32	>sp|P37330|MASZ_ECOLI Malate synthase G OS=Escherichia coli (strain K12) GN=glcB PE=1 SV=3	MASZ_ECOLI	Malate synthase G	glcB	1	32	32	32	20	20	8	14	17	21	25	26	20	20	8	14	17	21	25	26	20	20	8	14	17	21	25	26	56	56	56	80.488	723	723	4.21	2	21	67	25	173	2
sp|P0AB91|AROG_ECOLI	sp|P0AB91|AROG_ECOLI	14	14	13	>sp|P0AB91|AROG_ECOLI Phospho-2-dehydro-3-deoxyheptonate aldolase, Phe-sensitive OS=Escherichia coli (strain K12) GN=aroG PE=1 SV=1	AROG_ECOLI	Phospho-2-dehydro-3-deoxyheptonate aldolase, Phe-sensitive	aroG	1	14	14	13	7	1	10	11	6	7	10	12	7	1	10	11	6	7	10	12	7	1	9	10	6	7	9	11	50	50	48	38.009	350	350	2.68		84			23	1
sp|P37902|GLTI_ECOLI	sp|P37902|GLTI_ECOLI	15	15	15	>sp|P37902|GLTI_ECOLI Glutamate/aspartate periplasmic-binding protein OS=Escherichia coli (strain K12) GN=gltI PE=1 SV=2	GLTI_ECOLI	Glutamate/aspartate periplasmic-binding protein	gltI	1	15	15	15	7	3	6	9	7	8	12	15	7	3	6	9	7	8	12	15	7	3	6	9	7	8	12	15	56.3	56.3	56.3	33.42	302	302	2.84		86		1	27	4
sp|P0ACF0|DBHA_ECOLI	sp|P0ACF0|DBHA_ECOLI	5	5	5	>sp|P0ACF0|DBHA_ECOLI DNA-binding protein HU-alpha OS=Escherichia coli (strain K12) GN=hupA PE=1 SV=1	DBHA_ECOLI	DNA-binding protein HU-alpha	hupA	1	5	5	5	2	1	2	3	2	2	0	4	2	1	2	3	2	2	0	4	2	1	2	3	2	2	0	4	63.3	63.3	63.3	9.5349	90	90	2.76	16	2	2			9
sp|P23836|PHOP_ECOLI	sp|P23836|PHOP_ECOLI	14	14	14	>sp|P23836|PHOP_ECOLI Transcriptional regulatory protein PhoP OS=Escherichia coli (strain K12) GN=phoP PE=1 SV=1	PHOP_ECOLI	Transcriptional regulatory protein PhoP	phoP	1	14	14	14	6	6	6	9	6	5	9	11	6	6	6	9	6	5	9	11	6	6	6	9	6	5	9	11	64.1	64.1	64.1	25.535	223	223	2.17	74	3	1		2	21
sp|P36767|RDGC_ECOLI	sp|P36767|RDGC_ECOLI	12	12	12	>sp|P36767|RDGC_ECOLI Recombination-associated protein RdgC OS=Escherichia coli (strain K12) GN=rdgC PE=1 SV=1	RDGC_ECOLI	Recombination-associated protein RdgC	rdgC	1	12	12	12	8	0	8	8	7	6	9	10	8	0	8	8	7	6	9	10	8	0	8	8	7	6	9	10	42.6	42.6	42.6	33.993	303	303	2.76	1	76			25	1
sp|P09127|HEMX_ECOLI	sp|P09127|HEMX_ECOLI	20	20	20	>sp|P09127|HEMX_ECOLI Putative uroporphyrinogen-III C-methyltransferase OS=Escherichia coli (strain K12) GN=hemX PE=1 SV=1	HEMX_ECOLI	Putative uroporphyrinogen-III C-methyltransferase	hemX	1	20	20	20	5	4	10	13	8	7	14	17	5	4	10	13	8	7	14	17	5	4	10	13	8	7	14	17	66.2	66.2	66.2	42.962	393	393	3.26		1	114	28	6
sp|P00550|PTM3C_ECOLI	sp|P00550|PTM3C_ECOLI	18	18	18	>sp|P00550|PTM3C_ECOLI PTS system mannitol-specific EIICBA component OS=Escherichia coli (strain K12) GN=mtlA PE=1 SV=1	PTM3C_ECOLI	PTS system mannitol-specific EIICBA component	mtlA	1	18	18	18	3	4	4	6	6	9	12	17	3	4	4	6	6	9	12	17	3	4	4	6	6	9	12	17	41.1	41.1	41.1	67.971	637	637	3.51		1	71	66	2	1
sp|P0AFC7|NUOB_ECOLI	sp|P0AFC7|NUOB_ECOLI	13	13	13	>sp|P0AFC7|NUOB_ECOLI NADH-quinone oxidoreductase subunit B OS=Escherichia coli (strain K12) GN=nuoB PE=1 SV=1	NUOB_ECOLI	NADH-quinone oxidoreductase subunit B	nuoB	1	13	13	13	2	2	8	11	2	4	6	11	2	2	8	11	2	4	6	11	2	2	8	11	2	4	6	11	51.4	51.4	51.4	25.056	220	220	1.64	74				1	10
sp|P05707|SRLD_ECOLI	sp|P05707|SRLD_ECOLI	9	9	9	>sp|P05707|SRLD_ECOLI Sorbitol-6-phosphate 2-dehydrogenase OS=Escherichia coli (strain K12) GN=srlD PE=1 SV=2	SRLD_ECOLI	Sorbitol-6-phosphate 2-dehydrogenase	srlD	1	9	9	9	4	4	5	6	0	1	6	7	4	4	5	6	0	1	6	7	4	4	5	6	0	1	6	7	49.8	49.8	49.8	27.858	259	259	2.17	45	35	2		4	12
sp|P09158|SPEE_ECOLI	sp|P09158|SPEE_ECOLI	7	7	7	>sp|P09158|SPEE_ECOLI Polyamine aminopropyltransferase OS=Escherichia coli (strain K12) GN=speE PE=1 SV=2	SPEE_ECOLI	Polyamine aminopropyltransferase	speE	1	7	7	7	5	1	3	5	6	5	4	6	5	1	3	5	6	5	4	6	5	1	3	5	6	5	4	6	38.9	38.9	38.9	32.321	288	288	3.14	1	40	1	1	13	8
sp|P0ABI4|CORA_ECOLI	sp|P0ABI4|CORA_ECOLI	6	6	6	>sp|P0ABI4|CORA_ECOLI Magnesium transport protein CorA OS=Escherichia coli (strain K12) GN=corA PE=1 SV=1	CORA_ECOLI	Magnesium transport protein CorA	corA	1	6	6	6	5	1	6	4	1	3	2	4	5	1	6	4	1	3	2	4	5	1	6	4	1	3	2	4	27.8	27.8	27.8	36.589	316	316	2.78		32	3	1	9	1
sp|P0AG93|SECF_ECOLI	sp|P0AG93|SECF_ECOLI	6	6	6	>sp|P0AG93|SECF_ECOLI Protein translocase subunit SecF OS=Escherichia coli (strain K12) GN=secF PE=1 SV=1	SECF_ECOLI	Protein translocase subunit SecF	secF	1	6	6	6	0	0	5	5	0	0	5	5	0	0	5	5	0	0	5	5	0	0	5	5	0	0	5	5	24.5	24.5	24.5	35.382	323	323	1.89	47	17	8	4	6	1
sp|P21507|SRMB_ECOLI	sp|P21507|SRMB_ECOLI	19	19	19	>sp|P21507|SRMB_ECOLI ATP-dependent RNA helicase SrmB OS=Escherichia coli (strain K12) GN=srmB PE=1 SV=1	SRMB_ECOLI	ATP-dependent RNA helicase SrmB	srmB	1	19	19	19	2	2	6	9	3	2	4	15	2	2	6	9	3	2	4	15	2	2	6	9	3	2	4	15	55.9	55.9	55.9	49.914	444	444	3.61		2	63	36	15	3
sp|P21179|CATE_ECOLI	sp|P21179|CATE_ECOLI	40	40	40	>sp|P21179|CATE_ECOLI Catalase HPII OS=Escherichia coli (strain K12) GN=katE PE=1 SV=1	CATE_ECOLI	Catalase HPII	katE	1	40	40	40	24	24	0	6	26	27	31	35	24	24	0	6	26	27	31	35	24	24	0	6	26	27	31	35	49.4	49.4	49.4	84.162	753	753	3.89	1	54	101	10	151	12
sp|P0ABQ2|GARR_ECOLI	sp|P0ABQ2|GARR_ECOLI	12	12	12	>sp|P0ABQ2|GARR_ECOLI 2-hydroxy-3-oxopropionate reductase OS=Escherichia coli (strain K12) GN=garR PE=1 SV=1	GARR_ECOLI	2-hydroxy-3-oxopropionate reductase	garR	1	12	12	12	6	7	5	8	1	4	3	9	6	7	5	8	1	4	3	9	6	7	5	8	1	4	3	9	75.2	75.2	75.2	30.427	294	294	2.8		61	1		22
sp|P31554|LPTD_ECOLI	sp|P31554|LPTD_ECOLI	39	39	39	>sp|P31554|LPTD_ECOLI LPS-assembly protein LptD OS=Escherichia coli (strain K12) GN=lptD PE=1 SV=2	LPTD_ECOLI	LPS-assembly protein LptD	lptD	1	39	39	39	4	3	23	27	3	5	24	29	4	3	23	27	3	5	24	29	4	3	23	27	3	5	24	29	56.1	56.1	56.1	89.67	784	784	4.78	1	8	11	15	187	14
sp|P0A6T5|GCH1_ECOLI	sp|P0A6T5|GCH1_ECOLI	12	12	12	>sp|P0A6T5|GCH1_ECOLI GTP cyclohydrolase 1 OS=Escherichia coli (strain K12) GN=folE PE=1 SV=2	GCH1_ECOLI	GTP cyclohydrolase 1	folE	1	12	12	12	3	5	6	9	3	4	9	12	3	5	6	9	3	4	9	12	3	5	6	9	3	4	9	12	57.7	57.7	57.7	24.83	222	222	2.12	63	2	1			18
sp|P0AF08|MRP_ECOLI	sp|P0AF08|MRP_ECOLI	4	4	4	>sp|P0AF08|MRP_ECOLI Protein mrp OS=Escherichia coli (strain K12) GN=mrp PE=3 SV=1	MRP_ECOLI	Protein mrp	mrp	1	4	4	4	2	1	3	3	1	2	3	3	2	1	3	3	1	2	3	3	2	1	3	3	1	2	3	3	16.8	16.8	16.8	39.938	369	369	2.84		34	10		8	3
sp|P03841|MALM_ECOLI	sp|P03841|MALM_ECOLI	9	9	9	>sp|P03841|MALM_ECOLI Maltose operon periplasmic protein OS=Escherichia coli (strain K12) GN=malM PE=3 SV=1	MALM_ECOLI	Maltose operon periplasmic protein	malM	1	9	9	9	1	1	7	7	0	1	2	3	1	1	7	7	0	1	2	3	1	1	7	7	0	1	2	3	38.2	38.2	38.2	31.943	306	306	2.14	1	33			2
sp|P0A7A9|IPYR_ECOLI	sp|P0A7A9|IPYR_ECOLI	9	9	9	>sp|P0A7A9|IPYR_ECOLI Inorganic pyrophosphatase OS=Escherichia coli (strain K12) GN=ppa PE=1 SV=2	IPYR_ECOLI	Inorganic pyrophosphatase	ppa	1	9	9	9	5	6	2	4	6	5	2	5	5	6	2	4	6	5	2	5	5	6	2	4	6	5	2	5	37.5	37.5	37.5	19.703	176	176	3.06	30	1			2	20
sp|P0A8A0|YEBC_ECOLI	sp|P0A8A0|YEBC_ECOLI	8	8	8	>sp|P0A8A0|YEBC_ECOLI Probable transcriptional regulatory protein YebC OS=Escherichia coli (strain K12) GN=yebC PE=1 SV=1	YEBC_ECOLI	Probable transcriptional regulatory protein YebC	yebC	1	8	8	8	0	0	4	6	0	0	5	7	0	0	4	6	0	0	5	7	0	0	4	6	0	0	5	7	32.5	32.5	32.5	26.422	246	246	1.96	3	46	1
sp|P0A8R0|RRAA_ECOLI	sp|P0A8R0|RRAA_ECOLI	6	6	6	>sp|P0A8R0|RRAA_ECOLI Regulator of ribonuclease activity A OS=Escherichia coli (strain K12) GN=rraA PE=1 SV=1	RRAA_ECOLI	Regulator of ribonuclease activity A	rraA	1	6	6	6	1	1	3	3	2	3	3	3	1	1	3	3	2	3	3	3	1	1	3	3	2	3	3	3	60.9	60.9	60.9	17.36	161	161	2.3	20					7
sp|P63235|GADC_ECOLI	sp|P63235|GADC_ECOLI	5	5	5	>sp|P63235|GADC_ECOLI Probable glutamate/gamma-aminobutyrate antiporter OS=Escherichia coli (strain K12) GN=gadC PE=1 SV=1	GADC_ECOLI	Probable glutamate/gamma-aminobutyrate antiporter	gadC	1	5	5	5	2	1	2	2	2	2	4	5	2	1	2	2	2	2	4	5	2	1	2	2	2	2	4	5	7.8	7.8	7.8	55.076	511	511	2.76		25	3	2	7
sp|P0A7E9|PYRH_ECOLI	sp|P0A7E9|PYRH_ECOLI	9	9	9	>sp|P0A7E9|PYRH_ECOLI Uridylate kinase OS=Escherichia coli (strain K12) GN=pyrH PE=1 SV=2	PYRH_ECOLI	Uridylate kinase	pyrH	1	9	9	9	2	1	3	5	2	1	5	7	2	1	3	5	2	1	5	7	2	1	3	5	2	1	5	7	58.5	58.5	58.5	25.97	241	241	1.59	52					7
sp|P0A9T4|TAS_ECOLI	sp|P0A9T4|TAS_ECOLI	10	10	10	>sp|P0A9T4|TAS_ECOLI Protein tas OS=Escherichia coli (strain K12) GN=tas PE=1 SV=1	TAS_ECOLI	Protein tas	tas	1	10	10	10	5	2	6	6	4	6	7	10	5	2	6	6	4	6	7	10	5	2	6	6	4	6	7	10	33.8	33.8	33.8	38.499	346	346	2.87		56	3	5	20
sp|P0A722|LPXA_ECOLI	sp|P0A722|LPXA_ECOLI	6	6	6	>sp|P0A722|LPXA_ECOLI Acyl-[acyl-carrier-protein]--UDP-N-acetylglucosamine O-acyltransferase OS=Escherichia coli (strain K12) GN=lpxA PE=1 SV=1	LPXA_ECOLI	Acyl-[acyl-carrier-protein]--UDP-N-acetylglucosamine O-acyltransferase	lpxA	1	6	6	6	3	3	3	2	3	3	3	5	3	3	3	2	3	3	3	5	3	3	3	2	3	3	3	5	32.1	32.1	32.1	28.08	262	262	2.87	12	25			3	12
sp|P0AFU8|RISA_ECOLI	sp|P0AFU8|RISA_ECOLI	9	9	9	>sp|P0AFU8|RISA_ECOLI Riboflavin synthase OS=Escherichia coli (strain K12) GN=ribC PE=1 SV=1	RISA_ECOLI	Riboflavin synthase	ribC	1	9	9	9	4	5	6	6	5	5	7	8	4	5	6	6	5	5	7	8	4	5	6	6	5	5	7	8	56.8	56.8	56.8	23.445	213	213	2.38	50					19
sp|P15877|DHG_ECOLI	sp|P15877|DHG_ECOLI	37	37	37	>sp|P15877|DHG_ECOLI Quinoprotein glucose dehydrogenase OS=Escherichia coli (strain K12) GN=gcd PE=1 SV=3	DHG_ECOLI	Quinoprotein glucose dehydrogenase	gcd	1	37	37	37	8	6	27	27	4	8	26	31	8	6	27	27	4	8	26	31	8	6	27	27	4	8	26	31	51.9	51.9	51.9	86.746	796	796	4.53	4	9	18	70	192	8
sp|P25437|FRMA_ECOLI	sp|P25437|FRMA_ECOLI	9	9	9	>sp|P25437|FRMA_ECOLI S-(hydroxymethyl)glutathione dehydrogenase OS=Escherichia coli (strain K12) GN=frmA PE=1 SV=3	FRMA_ECOLI	S-(hydroxymethyl)glutathione dehydrogenase	frmA	1	9	9	9	5	1	4	5	5	5	4	6	5	1	4	5	5	5	4	6	5	1	4	5	5	5	4	6	45	45	45	39.359	369	369	3.06	2	38	13	2	21	1
sp|P0A6D7|AROK_ECOLI	sp|P0A6D7|AROK_ECOLI	7	7	7	>sp|P0A6D7|AROK_ECOLI Shikimate kinase 1 OS=Escherichia coli (strain K12) GN=aroK PE=1 SV=2	AROK_ECOLI	Shikimate kinase 1	aroK	1	7	7	7	1	1	4	5	0	0	4	5	1	1	4	5	0	0	4	5	1	1	4	5	0	0	4	5	50.3	50.3	50.3	19.538	173	173	1.25	38					2
sp|P0ABU5|ELBB_ECOLI	sp|P0ABU5|ELBB_ECOLI	10	10	10	>sp|P0ABU5|ELBB_ECOLI Enhancing lycopene biosynthesis protein 2 OS=Escherichia coli (strain K12) GN=elbB PE=1 SV=1	ELBB_ECOLI	Enhancing lycopene biosynthesis protein 2	elbB	1	10	10	10	3	3	2	5	3	3	4	7	3	3	2	5	3	3	4	7	3	3	2	5	3	3	4	7	65.4	65.4	65.4	22.981	217	217	2.18	37	11				12
sp|P0AA39|RLUC_ECOLI	sp|P0AA39|RLUC_ECOLI	15	15	15	>sp|P0AA39|RLUC_ECOLI Ribosomal large subunit pseudouridine synthase C OS=Escherichia coli (strain K12) GN=rluC PE=1 SV=1	RLUC_ECOLI	Ribosomal large subunit pseudouridine synthase C	rluC	1	15	15	15	4	1	13	11	1	3	12	12	4	1	13	11	1	3	12	12	4	1	13	11	1	3	12	12	48	48	48	36.026	319	319	2.32		86	3	1	9
sp|P0A6Y5|HSLO_ECOLI	sp|P0A6Y5|HSLO_ECOLI	3	3	3	>sp|P0A6Y5|HSLO_ECOLI 33 kDa chaperonin OS=Escherichia coli (strain K12) GN=hslO PE=1 SV=1	HSLO_ECOLI	33 kDa chaperonin	hslO	1	3	3	3	2	1	1	1	2	2	2	3	2	1	1	1	2	2	2	3	2	1	1	1	2	2	2	3	15.4	15.4	15.4	32.534	292	292	3		14			7
sp|P0ACI0|ROB_ECOLI	sp|P0ACI0|ROB_ECOLI	9	9	9	>sp|P0ACI0|ROB_ECOLI Right origin-binding protein OS=Escherichia coli (strain K12) GN=rob PE=1 SV=1	ROB_ECOLI	Right origin-binding protein	rob	1	9	9	9	3	2	4	6	2	3	5	7	3	2	4	6	2	3	5	7	3	2	4	6	2	3	5	7	37	37	37	33.144	289	289	2.84		44			17
sp|P60390|RSMH_ECOLI	sp|P60390|RSMH_ECOLI	11	11	11	>sp|P60390|RSMH_ECOLI Ribosomal RNA small subunit methyltransferase H OS=Escherichia coli (strain K12) GN=rsmH PE=1 SV=1	RSMH_ECOLI	Ribosomal RNA small subunit methyltransferase H	rsmH	1	11	11	11	5	1	7	8	3	4	8	10	5	1	7	8	3	4	8	10	5	1	7	8	3	4	8	10	49.2	49.2	49.2	34.877	313	313	2.52	6	54	5	2	13
sp|P06999|PFKB_ECOLI	sp|P06999|PFKB_ECOLI	14	14	14	>sp|P06999|PFKB_ECOLI ATP-dependent 6-phosphofructokinase isozyme 2 OS=Escherichia coli (strain K12) GN=pfkB PE=1 SV=2	PFKB_ECOLI	ATP-dependent 6-phosphofructokinase isozyme 2	pfkB	1	14	14	14	6	0	7	10	10	8	12	12	6	0	7	10	10	8	12	12	6	0	7	10	10	8	12	12	66.3	66.3	66.3	32.456	309	309	2.74		85			25	2
sp|P63020|NFUA_ECOLI	sp|P63020|NFUA_ECOLI	6	6	6	>sp|P63020|NFUA_ECOLI Fe/S biogenesis protein NfuA OS=Escherichia coli (strain K12) GN=nfuA PE=1 SV=1	NFUA_ECOLI	Fe/S biogenesis protein NfuA	nfuA	1	6	6	6	2	2	3	4	2	2	3	5	2	2	3	4	2	2	3	5	2	2	3	4	2	2	3	5	39.3	39.3	39.3	20.997	191	191	2.18	29	1				9
sp|P04951|KDSB_ECOLI	sp|P04951|KDSB_ECOLI	12	12	12	>sp|P04951|KDSB_ECOLI 3-deoxy-manno-octulosonate cytidylyltransferase OS=Escherichia coli (strain K12) GN=kdsB PE=1 SV=2	KDSB_ECOLI	3-deoxy-manno-octulosonate cytidylyltransferase	kdsB	1	12	12	12	1	0	7	7	1	0	9	11	1	0	7	7	1	0	9	11	1	0	7	7	1	0	9	11	66.9	66.9	66.9	27.614	248	248	1.77	28	57	1		1	1
sp|P63224|GMHA_ECOLI	sp|P63224|GMHA_ECOLI	6	6	6	>sp|P63224|GMHA_ECOLI Phosphoheptose isomerase OS=Escherichia coli (strain K12) GN=gmhA PE=1 SV=1	GMHA_ECOLI	Phosphoheptose isomerase	gmhA	1	6	6	6	3	3	4	4	2	2	4	4	3	3	4	4	2	2	4	4	3	3	4	4	2	2	4	4	35.9	35.9	35.9	20.815	192	192	2.2	31	5				10
sp|P0ACP1|CRA_ECOLI	sp|P0ACP1|CRA_ECOLI	10	10	10	>sp|P0ACP1|CRA_ECOLI Catabolite repressor/activator OS=Escherichia coli (strain K12) GN=cra PE=1 SV=1	CRA_ECOLI	Catabolite repressor/activator	cra	1	10	10	10	3	0	5	6	1	3	3	9	3	0	5	6	1	3	3	9	3	0	5	6	1	3	3	9	38.9	38.9	38.9	37.999	334	334	2.55	1	36	3	2	7
sp|P42641|OBG_ECOLI	sp|P42641|OBG_ECOLI	14	14	14	>sp|P42641|OBG_ECOLI GTPase ObgE/CgtA OS=Escherichia coli (strain K12) GN=obgE PE=1 SV=1	OBG_ECOLI	GTPase ObgE/CgtA	obgE	1	14	14	14	3	3	6	7	2	3	7	9	3	3	6	7	2	3	7	9	3	3	6	7	2	3	7	9	46.9	46.9	46.9	43.285	390	390	3.14	2	3	70	12	4
sp|P0ADI7|YECD_ECOLI	sp|P0ADI7|YECD_ECOLI	6	6	6	>sp|P0ADI7|YECD_ECOLI Isochorismatase family protein YecD OS=Escherichia coli (strain K12) GN=yecD PE=1 SV=2	YECD_ECOLI	Isochorismatase family protein YecD	yecD	1	6	6	6	1	1	2	3	3	3	5	5	1	1	2	3	3	3	5	5	1	1	2	3	3	3	5	5	49.5	49.5	49.5	20.452	188	188	2.03	31					8
sp|P07004|PROA_ECOLI	sp|P07004|PROA_ECOLI	19	19	19	>sp|P07004|PROA_ECOLI Gamma-glutamyl phosphate reductase OS=Escherichia coli (strain K12) GN=proA PE=1 SV=2	PROA_ECOLI	Gamma-glutamyl phosphate reductase	proA	1	19	19	19	4	8	13	13	8	11	15	15	4	8	13	13	8	11	15	15	4	8	13	13	8	11	15	15	51.8	51.8	51.8	44.63	417	417	3.3		2	114	22	11	1
sp|P64604|MLAD_ECOLI	sp|P64604|MLAD_ECOLI	7	7	7	>sp|P64604|MLAD_ECOLI Probable phospholipid ABC transporter-binding protein MlaD OS=Escherichia coli (strain K12) GN=mlaD PE=1 SV=1	MLAD_ECOLI	Probable phospholipid ABC transporter-binding protein MlaD	mlaD	1	7	7	7	0	2	5	6	2	1	7	7	0	2	5	6	2	1	7	7	0	2	5	6	2	1	7	7	48.1	48.1	48.1	19.576	183	183	1.55	46	7				5
sp|P37051|PURU_ECOLI	sp|P37051|PURU_ECOLI	8	8	8	>sp|P37051|PURU_ECOLI Formyltetrahydrofolate deformylase OS=Escherichia coli (strain K12) GN=purU PE=1 SV=1	PURU_ECOLI	Formyltetrahydrofolate deformylase	purU	1	8	8	8	3	1	5	5	3	3	5	7	3	1	5	5	3	3	5	7	3	1	5	5	3	3	5	7	38.2	38.2	38.2	31.934	280	280	2.83	2	40	1	4	9	4
sp|P0AEI4|RIMO_ECOLI	sp|P0AEI4|RIMO_ECOLI	14	14	14	>sp|P0AEI4|RIMO_ECOLI Ribosomal protein S12 methylthiotransferase RimO OS=Escherichia coli (strain K12) GN=rimO PE=1 SV=1	RIMO_ECOLI	Ribosomal protein S12 methylthiotransferase RimO	rimO	1	14	14	14	4	4	5	9	1	0	4	10	4	4	5	9	1	0	4	10	4	4	5	9	1	0	4	10	46.3	46.3	46.3	49.581	441	441	3.13		2	58	8		1
sp|P69411|RCSF_ECOLI	sp|P69411|RCSF_ECOLI	7	7	7	>sp|P69411|RCSF_ECOLI Outer membrane lipoprotein RcsF OS=Escherichia coli (strain K12) GN=rcsF PE=1 SV=1	RCSF_ECOLI	Outer membrane lipoprotein RcsF	rcsF	1	7	7	7	2	1	3	4	3	2	5	5	2	1	3	4	3	2	5	5	2	1	3	4	3	2	5	5	64.9	64.9	64.9	14.163	134	134	2.16	26	8			3	6
sp|P23882|FMT_ECOLI	sp|P23882|FMT_ECOLI	16	16	16	>sp|P23882|FMT_ECOLI Methionyl-tRNA formyltransferase OS=Escherichia coli (strain K12) GN=fmt PE=1 SV=4	FMT_ECOLI	Methionyl-tRNA formyltransferase	fmt	1	16	16	16	5	1	8	8	3	2	8	12	5	1	8	8	3	2	8	12	5	1	8	8	3	2	8	12	65.1	65.1	65.1	34.168	315	315	2.38	4	65	2		11
sp|P0AF70|YJEI_ECOLI	sp|P0AF70|YJEI_ECOLI	3	3	3	>sp|P0AF70|YJEI_ECOLI Uncharacterized protein YjeI OS=Escherichia coli (strain K12) GN=yjeI PE=3 SV=1	YJEI_ECOLI	Uncharacterized protein YjeI	yjeI	1	3	3	3	1	1	1	1	1	1	2	2	1	1	1	1	1	1	2	2	1	1	1	1	1	1	2	2	63.2	63.2	63.2	11.958	117	117	1.88	19	3				4
sp|P0A7F3|PYRI_ECOLI	sp|P0A7F3|PYRI_ECOLI	2	2	2	>sp|P0A7F3|PYRI_ECOLI Aspartate carbamoyltransferase regulatory chain OS=Escherichia coli (strain K12) GN=pyrI PE=1 SV=2	PYRI_ECOLI	Aspartate carbamoyltransferase regulatory chain	pyrI	1	2	2	2	0	0	1	1	0	0	1	2	0	0	1	1	0	0	1	2	0	0	1	1	0	0	1	2	19	19	19	17.12	153	153	2.46	2	6	3	1	1
sp|P37647|KDGK_ECOLI	sp|P37647|KDGK_ECOLI	10	10	10	>sp|P37647|KDGK_ECOLI 2-dehydro-3-deoxygluconokinase OS=Escherichia coli (strain K12) GN=kdgK PE=1 SV=1	KDGK_ECOLI	2-dehydro-3-deoxygluconokinase	kdgK	1	10	10	10	2	0	6	6	3	3	6	8	2	0	6	6	3	3	6	8	2	0	6	6	3	3	6	8	35.3	35.3	35.3	33.962	309	309	2.49		55			8	2
sp|P0ABQ0|COABC_ECOLI	sp|P0ABQ0|COABC_ECOLI	16	16	16	>sp|P0ABQ0|COABC_ECOLI Coenzyme A biosynthesis bifunctional protein CoaBC OS=Escherichia coli (strain K12) GN=coaBC PE=1 SV=2	COABC_ECOLI	Coenzyme A biosynthesis bifunctional protein CoaBC	coaBC	1	16	16	16	2	2	4	6	8	7	10	11	2	2	4	6	8	7	10	11	2	2	4	6	8	7	10	11	58.6	58.6	58.6	43.438	406	406	3.31			80	16	8
sp|P06983|HEM3_ECOLI	sp|P06983|HEM3_ECOLI	19	19	19	>sp|P06983|HEM3_ECOLI Porphobilinogen deaminase OS=Escherichia coli (strain K12) GN=hemC PE=1 SV=2	HEM3_ECOLI	Porphobilinogen deaminase	hemC	1	19	19	19	5	0	8	8	5	6	10	16	5	0	8	8	5	6	10	16	5	0	8	8	5	6	10	16	78	78	78	33.851	313	313	2.47		86			16
sp|P76027|OPPD_ECOLI	sp|P76027|OPPD_ECOLI	15	15	15	>sp|P76027|OPPD_ECOLI Oligopeptide transport ATP-binding protein OppD OS=Escherichia coli (strain K12) GN=oppD PE=3 SV=2	OPPD_ECOLI	Oligopeptide transport ATP-binding protein OppD	oppD	1	15	15	15	4	0	10	9	2	3	9	14	4	0	10	9	2	3	9	14	4	0	10	9	2	3	9	14	65	65	65	37.188	337	337	2.42	2	97	3		16
sp|P0AEW9|K1PF_ECOLI	sp|P0AEW9|K1PF_ECOLI	10	10	10	>sp|P0AEW9|K1PF_ECOLI 1-phosphofructokinase OS=Escherichia coli (strain K12) GN=fruK PE=3 SV=1	K1PF_ECOLI	1-phosphofructokinase	fruK	1	10	10	10	5	3	6	6	4	6	5	7	5	3	6	6	4	6	5	7	5	3	6	6	4	6	5	7	45.5	45.5	45.5	33.755	312	312	2.97		41	1	1	19
sp|P00926|SDHD_ECOLI	sp|P00926|SDHD_ECOLI	22	22	22	>sp|P00926|SDHD_ECOLI D-serine dehydratase OS=Escherichia coli (strain K12) GN=dsdA PE=1 SV=3	SDHD_ECOLI	D-serine dehydratase	dsdA	1	22	22	22	5	7	8	14	11	7	17	19	5	7	8	14	11	7	17	19	5	7	8	14	11	7	17	19	67.2	67.2	67.2	47.9	442	442	3.28			99	36	1
sp|P06129|BTUB_ECOLI	sp|P06129|BTUB_ECOLI	29	29	29	>sp|P06129|BTUB_ECOLI Vitamin B12 transporter BtuB OS=Escherichia coli (strain K12) GN=btuB PE=1 SV=2	BTUB_ECOLI	Vitamin B12 transporter BtuB	btuB	1	29	29	29	2	8	19	20	2	3	9	20	2	8	19	20	2	3	9	20	2	8	19	20	2	3	9	20	67.3	67.3	67.3	68.406	614	614	4.05		1	12	137	14	4
sp|P0ACQ4|OXYR_ECOLI	sp|P0ACQ4|OXYR_ECOLI	15	15	15	>sp|P0ACQ4|OXYR_ECOLI Hydrogen peroxide-inducible genes activator OS=Escherichia coli (strain K12) GN=oxyR PE=1 SV=1	OXYR_ECOLI	Hydrogen peroxide-inducible genes activator	oxyR	1	15	15	15	2	0	5	11	5	5	8	14	2	0	5	11	5	5	8	14	2	0	5	11	5	5	8	14	52.8	52.8	52.8	34.276	305	305	2.46	3	88	5		15	1
sp|P0ABA4|ATPD_ECOLI	sp|P0ABA4|ATPD_ECOLI	7	7	7	>sp|P0ABA4|ATPD_ECOLI ATP synthase subunit delta OS=Escherichia coli (strain K12) GN=atpH PE=1 SV=1	ATPD_ECOLI	ATP synthase subunit delta	atpH	1	7	7	7	1	1	4	5	0	0	5	6	1	1	4	5	0	0	5	6	1	1	4	5	0	0	5	6	49.7	49.7	49.7	19.332	177	177	1.22	47	1				2
sp|P18775|DMSA_ECOLI	sp|P18775|DMSA_ECOLI	39	39	38	>sp|P18775|DMSA_ECOLI Dimethyl sulfoxide reductase DmsA OS=Escherichia coli (strain K12) GN=dmsA PE=1 SV=2	DMSA_ECOLI	Dimethyl sulfoxide reductase DmsA	dmsA	1	39	39	38	11	13	18	29	1	0	3	9	11	13	18	29	1	0	3	9	11	13	17	28	1	0	3	8	53.9	53.9	52.7	90.398	814	814	4.52	1	14	14	13	120	6
sp|P0A6P7|ENGB_ECOLI	sp|P0A6P7|ENGB_ECOLI	9	9	9	>sp|P0A6P7|ENGB_ECOLI Probable GTP-binding protein EngB OS=Escherichia coli (strain K12) GN=engB PE=1 SV=1	ENGB_ECOLI	Probable GTP-binding protein EngB	engB	1	9	9	9	3	2	4	4	3	2	4	7	3	2	4	4	3	2	4	7	3	2	4	4	3	2	4	7	56.2	56.2	56.2	23.561	210	210	1.98	44	2			1	10
sp|P07862|DDLB_ECOLI	sp|P07862|DDLB_ECOLI	12	12	12	>sp|P07862|DDLB_ECOLI D-alanine--D-alanine ligase B OS=Escherichia coli (strain K12) GN=ddlB PE=1 SV=3	DDLB_ECOLI	D-alanine--D-alanine ligase B	ddlB	1	12	12	12	7	3	7	10	6	7	8	12	7	3	7	10	6	7	8	12	7	3	7	10	6	7	8	12	53.6	53.6	53.6	32.839	306	306	2.82		66			22	2
sp|P45578|LUXS_ECOLI	sp|P45578|LUXS_ECOLI	7	7	7	>sp|P45578|LUXS_ECOLI S-ribosylhomocysteine lyase OS=Escherichia coli (strain K12) GN=luxS PE=1 SV=3	LUXS_ECOLI	S-ribosylhomocysteine lyase	luxS	1	7	7	7	3	4	3	6	3	3	6	6	3	4	3	6	3	3	6	6	3	4	3	6	3	3	6	6	57.9	57.9	57.9	19.416	171	171	2.25	39	1				13
sp|P37665|YIAD_ECOLI	sp|P37665|YIAD_ECOLI	9	9	9	>sp|P37665|YIAD_ECOLI Probable lipoprotein YiaD OS=Escherichia coli (strain K12) GN=yiaD PE=1 SV=2	YIAD_ECOLI	Probable lipoprotein YiaD	yiaD	1	9	9	9	0	0	4	6	0	0	7	6	0	0	4	6	0	0	7	6	0	0	4	6	0	0	7	6	70.3	70.3	70.3	22.197	219	219	1.09	41	4
sp|P0ACV4|YCIS_ECOLI	sp|P0ACV4|YCIS_ECOLI	2	2	2	>sp|P0ACV4|YCIS_ECOLI Inner membrane protein YciS OS=Escherichia coli (strain K12) GN=yciS PE=1 SV=1	YCIS_ECOLI	Inner membrane protein YciS	yciS	1	2	2	2	0	1	0	1	0	0	1	2	0	1	0	1	0	0	1	2	0	1	0	1	0	0	1	2	22.5	22.5	22.5	11.351	102	102	1.56	8					1
sp|P60546|KGUA_ECOLI	sp|P60546|KGUA_ECOLI	8	8	8	>sp|P60546|KGUA_ECOLI Guanylate kinase OS=Escherichia coli (strain K12) GN=gmk PE=1 SV=1	KGUA_ECOLI	Guanylate kinase	gmk	1	8	8	8	1	2	4	4	0	1	4	6	1	2	4	4	0	1	4	6	1	2	4	4	0	1	4	6	42	42	42	23.592	207	207	1.54	33					4
sp|P75825|HCP_ECOLI	sp|P75825|HCP_ECOLI	22	22	22	>sp|P75825|HCP_ECOLI Hydroxylamine reductase OS=Escherichia coli (strain K12) GN=hcp PE=1 SV=2	HCP_ECOLI	Hydroxylamine reductase	hcp	1	22	22	22	1	1	0	15	1	1	0	3	1	1	0	15	1	1	0	3	1	1	0	15	1	1	0	3	56.2	56.2	56.2	60.063	550	550	3.66		1	31	61	1
sp|P33570|TKT2_ECOLI	sp|P33570|TKT2_ECOLI	30	28	28	>sp|P33570|TKT2_ECOLI Transketolase 2 OS=Escherichia coli (strain K12) GN=tktB PE=1 SV=1	TKT2_ECOLI	Transketolase 2	tktB	1	30	28	28	11	17	7	7	20	21	17	27	11	15	5	5	18	19	15	25	11	15	5	5	18	19	15	25	57.3	54	54	73.042	667	667	3.57	1	8	81	85	10	4
sp|P75876|RLMI_ECOLI	sp|P75876|RLMI_ECOLI	16	16	16	>sp|P75876|RLMI_ECOLI Ribosomal RNA large subunit methyltransferase I OS=Escherichia coli (strain K12) GN=rlmI PE=1 SV=2	RLMI_ECOLI	Ribosomal RNA large subunit methyltransferase I	rlmI	1	16	16	16	3	3	8	8	5	6	10	11	3	3	8	8	5	6	10	11	3	3	8	8	5	6	10	11	52.5	52.5	52.5	44.356	396	396	3.1		32	40	6	18
sp|P0AFJ7|PITA_ECOLI	sp|P0AFJ7|PITA_ECOLI	6	6	6	>sp|P0AFJ7|PITA_ECOLI Low-affinity inorganic phosphate transporter 1 OS=Escherichia coli (strain K12) GN=pitA PE=1 SV=1	PITA_ECOLI	Low-affinity inorganic phosphate transporter 1	pitA	1	6	6	6	1	0	3	4	1	2	1	3	1	0	3	4	1	2	1	3	1	0	3	4	1	2	1	3	20.6	20.6	20.6	53.388	499	499	2.86		17	12	4	4
sp|P05020|PYRC_ECOLI	sp|P05020|PYRC_ECOLI	10	10	10	>sp|P05020|PYRC_ECOLI Dihydroorotase OS=Escherichia coli (strain K12) GN=pyrC PE=1 SV=2	PYRC_ECOLI	Dihydroorotase	pyrC	1	10	10	10	3	1	8	9	3	3	6	9	3	1	8	9	3	3	6	9	3	1	8	9	3	3	6	9	44.3	44.3	44.3	38.827	348	348	2.39		72	3		10
sp|P00934|THRC_ECOLI	sp|P00934|THRC_ECOLI	16	16	16	>sp|P00934|THRC_ECOLI Threonine synthase OS=Escherichia coli (strain K12) GN=thrC PE=1 SV=1	THRC_ECOLI	Threonine synthase	thrC	1	16	16	16	9	9	6	6	9	6	11	14	9	9	6	6	9	6	11	14	9	9	6	6	9	6	11	14	61.9	61.9	61.9	47.113	428	428	3.4			79	35	5	1
sp|P0A6S7|GPDA_ECOLI	sp|P0A6S7|GPDA_ECOLI	13	13	13	>sp|P0A6S7|GPDA_ECOLI Glycerol-3-phosphate dehydrogenase [NAD(P)+] OS=Escherichia coli (strain K12) GN=gpsA PE=3 SV=1	GPDA_ECOLI	Glycerol-3-phosphate dehydrogenase [NAD(P)+]	gpsA	1	13	13	13	3	0	6	9	2	2	5	9	3	0	6	9	2	2	5	9	3	0	6	9	2	2	5	9	64.3	64.3	64.3	36.361	339	339	2.31		63	1		7
sp|P0AC19|FOLX_ECOLI	sp|P0AC19|FOLX_ECOLI	5	5	5	>sp|P0AC19|FOLX_ECOLI D-erythro-7,8-dihydroneopterin triphosphate epimerase OS=Escherichia coli (strain K12) GN=folX PE=1 SV=2	FOLX_ECOLI	D-erythro-7,8-dihydroneopterin triphosphate epimerase	folX	1	5	5	5	1	1	4	4	3	2	4	5	1	1	4	4	3	2	4	5	1	1	4	4	3	2	4	5	44.2	44.2	44.2	14.082	120	120	2.03	27	1				7
sp|P29680|DCUP_ECOLI	sp|P29680|DCUP_ECOLI	11	11	11	>sp|P29680|DCUP_ECOLI Uroporphyrinogen decarboxylase OS=Escherichia coli (strain K12) GN=hemE PE=3 SV=3	DCUP_ECOLI	Uroporphyrinogen decarboxylase	hemE	1	11	11	11	5	0	7	6	5	4	9	9	5	0	7	6	5	4	9	9	5	0	7	6	5	4	9	9	41.2	41.2	41.2	39.248	354	354	2.62		60	2	4	13
sp|P37749|WBBI_ECOLI	sp|P37749|WBBI_ECOLI	13	13	13	>sp|P37749|WBBI_ECOLI Beta-1,6-galactofuranosyltransferase WbbI OS=Escherichia coli (strain K12) GN=wbbI PE=1 SV=1	WBBI_ECOLI	Beta-1,6-galactofuranosyltransferase WbbI	wbbI	1	13	13	13	2	0	8	7	2	2	5	6	2	0	8	7	2	2	5	6	2	0	8	7	2	2	5	6	45.2	45.2	45.2	37.757	330	330	2.26	3	56	3		6
sp|P75691|YAHK_ECOLI	sp|P75691|YAHK_ECOLI	15	15	15	>sp|P75691|YAHK_ECOLI Aldehyde reductase YahK OS=Escherichia coli (strain K12) GN=yahK PE=1 SV=1	YAHK_ECOLI	Aldehyde reductase YahK	yahK	1	15	15	15	7	3	5	5	10	10	11	10	7	3	5	5	10	10	11	10	7	3	5	5	10	10	11	10	54.2	54.2	54.2	37.978	349	349	3.34		47	22	4	39	1
sp|P0A6J8|DDLA_ECOLI	sp|P0A6J8|DDLA_ECOLI	16	16	16	>sp|P0A6J8|DDLA_ECOLI D-alanine--D-alanine ligase A OS=Escherichia coli (strain K12) GN=ddlA PE=3 SV=1	DDLA_ECOLI	D-alanine--D-alanine ligase A	ddlA	1	16	16	16	9	5	9	11	7	8	10	12	9	5	9	11	7	8	10	12	9	5	9	11	7	8	10	12	56	56	56	39.315	364	364	3.21		41	49	8	22	5
sp|Q46845|YGHU_ECOLI	sp|Q46845|YGHU_ECOLI	6	6	6	>sp|Q46845|YGHU_ECOLI Disulfide-bond oxidoreductase YghU OS=Escherichia coli (strain K12) GN=yghU PE=1 SV=2	YGHU_ECOLI	Disulfide-bond oxidoreductase YghU	yghU	1	6	6	6	3	1	2	3	3	3	5	6	3	1	2	3	3	3	5	6	3	1	2	3	3	3	5	6	27.4	27.4	27.4	32.391	288	288	2.78		37			13
sp|P46853|YHHX_ECOLI	sp|P46853|YHHX_ECOLI	12	12	12	>sp|P46853|YHHX_ECOLI Uncharacterized oxidoreductase YhhX OS=Escherichia coli (strain K12) GN=yhhX PE=1 SV=1	YHHX_ECOLI	Uncharacterized oxidoreductase YhhX	yhhX	1	12	12	12	4	5	6	8	4	9	6	11	4	5	6	8	4	9	6	11	4	5	6	8	4	9	6	11	40	40	40	38.765	345	345	3.1		31	33	6	17
sp|P10346|GLNQ_ECOLI	sp|P10346|GLNQ_ECOLI	6	6	6	>sp|P10346|GLNQ_ECOLI Glutamine transport ATP-binding protein GlnQ OS=Escherichia coli (strain K12) GN=glnQ PE=1 SV=1	GLNQ_ECOLI	Glutamine transport ATP-binding protein GlnQ	glnQ	1	6	6	6	2	2	4	5	2	2	5	5	2	2	4	5	2	2	5	5	2	2	4	5	2	2	5	5	34.2	34.2	34.2	26.731	240	240	1.93	35	2				8
sp|P45464|LPOA_ECOLI	sp|P45464|LPOA_ECOLI	27	27	26	>sp|P45464|LPOA_ECOLI Penicillin-binding protein activator LpoA OS=Escherichia coli (strain K12) GN=lpoA PE=1 SV=1	LPOA_ECOLI	Penicillin-binding protein activator LpoA	lpoA	1	27	27	26	2	3	20	17	6	10	20	25	2	3	20	17	6	10	20	25	2	3	20	17	6	10	20	25	54.9	54.9	53.7	72.824	678	678	4.01	1		22	143	27
sp|P04693|TYRB_ECOLI	sp|P04693|TYRB_ECOLI	14	14	14	>sp|P04693|TYRB_ECOLI Aromatic-amino-acid aminotransferase OS=Escherichia coli (strain K12) GN=tyrB PE=1 SV=1	TYRB_ECOLI	Aromatic-amino-acid aminotransferase	tyrB	1	14	14	14	9	1	12	10	8	10	10	14	9	1	12	10	8	10	10	14	9	1	12	10	8	10	10	14	48.4	48.4	48.4	43.537	397	397	2.8		89	15		31
sp|P17952|MURC_ECOLI	sp|P17952|MURC_ECOLI	11	11	11	>sp|P17952|MURC_ECOLI UDP-N-acetylmuramate--L-alanine ligase OS=Escherichia coli (strain K12) GN=murC PE=1 SV=2	MURC_ECOLI	UDP-N-acetylmuramate--L-alanine ligase	murC	1	11	11	11	6	4	5	8	5	3	6	9	6	4	5	8	5	3	6	9	6	4	5	8	5	3	6	9	37.1	37.1	37.1	53.625	491	491	3.42	2	3	63	46	4	1
sp|P0A6I0|KCY_ECOLI	sp|P0A6I0|KCY_ECOLI	8	8	8	>sp|P0A6I0|KCY_ECOLI Cytidylate kinase OS=Escherichia coli (strain K12) GN=cmk PE=1 SV=1	KCY_ECOLI	Cytidylate kinase	cmk	1	8	8	8	2	2	6	7	0	0	7	6	2	2	6	7	0	0	7	6	2	2	6	7	0	0	7	6	54.2	54.2	54.2	24.746	227	227	1.43	50	3	1			4
sp|P0AFC3|NUOA_ECOLI	sp|P0AFC3|NUOA_ECOLI	4	4	4	>sp|P0AFC3|NUOA_ECOLI NADH-quinone oxidoreductase subunit A OS=Escherichia coli (strain K12) GN=nuoA PE=3 SV=1	NUOA_ECOLI	NADH-quinone oxidoreductase subunit A	nuoA	1	4	4	4	1	1	3	3	1	0	3	4	1	1	3	3	1	0	3	4	1	1	3	3	1	0	3	4	20.4	20.4	20.4	16.457	147	147	1.59	26	2	1			3
sp|P75823|LTAE_ECOLI	sp|P75823|LTAE_ECOLI	14	14	14	>sp|P75823|LTAE_ECOLI Low specificity L-threonine aldolase OS=Escherichia coli (strain K12) GN=ltaE PE=1 SV=1	LTAE_ECOLI	Low specificity L-threonine aldolase	ltaE	1	14	14	14	8	1	9	11	8	7	11	11	8	1	9	11	8	7	11	11	8	1	9	11	8	7	11	11	45.9	45.9	45.9	36.494	333	333	2.72	1	74			24
sp|P56580|PTHB_ECOLI	sp|P56580|PTHB_ECOLI	6	6	6	>sp|P56580|PTHB_ECOLI Glucitol/sorbitol-specific phosphotransferase enzyme IIB component OS=Escherichia coli (strain K12) GN=srlE PE=1 SV=1	PTHB_ECOLI	Glucitol/sorbitol-specific phosphotransferase enzyme IIB component	srlE	1	6	6	6	4	1	5	6	0	1	5	6	4	1	5	6	0	1	5	6	4	1	5	6	0	1	5	6	18.8	18.8	18.8	33.332	319	319	2.38		41			6
sp|P0A8C1|YBJQ_ECOLI	sp|P0A8C1|YBJQ_ECOLI	2	2	2	>sp|P0A8C1|YBJQ_ECOLI UPF0145 protein YbjQ OS=Escherichia coli (strain K12) GN=ybjQ PE=1 SV=1	YBJQ_ECOLI	UPF0145 protein YbjQ	ybjQ	1	2	2	2	1	1	1	1	0	1	1	2	1	1	1	1	0	1	1	2	1	1	1	1	0	1	1	2	17.8	17.8	17.8	11.437	107	107	2.36	8					3
sp|P00968|CARB_ECOLI	sp|P00968|CARB_ECOLI	43	43	43	>sp|P00968|CARB_ECOLI Carbamoyl-phosphate synthase large chain OS=Escherichia coli (strain K12) GN=carB PE=1 SV=2	CARB_ECOLI	Carbamoyl-phosphate synthase large chain	carB	1	43	43	43	3	2	27	29	0	4	12	26	3	2	27	29	0	4	12	26	3	2	27	29	0	4	12	26	47.3	47.3	47.3	117.84	1073	1073	5.42	3	5		9	96	146
sp|P06987|HIS7_ECOLI	sp|P06987|HIS7_ECOLI	12	12	12	>sp|P06987|HIS7_ECOLI Histidine biosynthesis bifunctional protein HisB OS=Escherichia coli (strain K12) GN=hisB PE=1 SV=1	HIS7_ECOLI	Histidine biosynthesis bifunctional protein HisB	hisB	1	12	12	12	1	0	4	6	4	5	9	11	1	0	4	6	4	5	9	11	1	0	4	6	4	5	9	11	41.4	41.4	41.4	40.278	355	355	2.47		60	5		10
sp|P0ADW3|YHCB_ECOLI	sp|P0ADW3|YHCB_ECOLI	4	4	4	>sp|P0ADW3|YHCB_ECOLI Inner membrane protein YhcB OS=Escherichia coli (strain K12) GN=yhcB PE=1 SV=2	YHCB_ECOLI	Inner membrane protein YhcB	yhcB	1	4	4	4	3	4	4	4	4	3	4	4	3	4	4	4	4	3	4	4	3	4	4	4	4	3	4	4	43.9	43.9	43.9	14.961	132	132	2.16	49	3				15
sp|P0AFR4|YCIO_ECOLI	sp|P0AFR4|YCIO_ECOLI	9	9	9	>sp|P0AFR4|YCIO_ECOLI Uncharacterized protein YciO OS=Escherichia coli (strain K12) GN=yciO PE=1 SV=1	YCIO_ECOLI	Uncharacterized protein YciO	yciO	1	9	9	9	3	2	3	6	3	3	6	8	3	2	3	6	3	3	6	8	3	2	3	6	3	3	6	8	45.6	45.6	45.6	23.211	206	206	2.19	39		1			12
sp|P10100|RLPA_ECOLI	sp|P10100|RLPA_ECOLI	8	8	8	>sp|P10100|RLPA_ECOLI Rare lipoprotein A OS=Escherichia coli (strain K12) GN=rlpA PE=1 SV=1	RLPA_ECOLI	Rare lipoprotein A	rlpA	1	8	8	8	1	1	3	4	2	2	4	8	1	1	3	4	2	2	4	8	1	1	3	4	2	2	4	8	45.3	45.3	45.3	37.528	362	362	3.26		1	34	9	2
sp|P0A7Y0|RNC_ECOLI	sp|P0A7Y0|RNC_ECOLI	13	13	13	>sp|P0A7Y0|RNC_ECOLI Ribonuclease 3 OS=Escherichia coli (strain K12) GN=rnc PE=1 SV=1	RNC_ECOLI	Ribonuclease 3	rnc	1	13	13	13	0	0	7	8	0	0	8	10	0	0	7	8	0	0	8	10	0	0	7	8	0	0	8	10	60.6	60.6	60.6	25.55	226	226	1.04	68	3
sp|P77718|THII_ECOLI	sp|P77718|THII_ECOLI	18	18	18	>sp|P77718|THII_ECOLI tRNA sulfurtransferase OS=Escherichia coli (strain K12) GN=thiI PE=1 SV=1	THII_ECOLI	tRNA sulfurtransferase	thiI	1	18	18	18	6	7	7	11	5	5	7	9	6	7	7	11	5	5	7	9	6	7	7	11	5	5	7	9	48.3	48.3	48.3	54.972	482	482	3.4		6	63	55
sp|P0A7M6|RL29_ECOLI	sp|P0A7M6|RL29_ECOLI	2	2	2	>sp|P0A7M6|RL29_ECOLI 50S ribosomal protein L29 OS=Escherichia coli (strain K12) GN=rpmC PE=1 SV=1	RL29_ECOLI	50S ribosomal protein L29	rpmC	1	2	2	2	1	1	1	1	0	0	1	1	1	1	1	1	0	0	1	1	1	1	1	1	0	0	1	1	49.2	49.2	49.2	7.2734	63	63	2.11	7					2
sp|P0ACE0|MBHM_ECOLI	sp|P0ACE0|MBHM_ECOLI	27	27	27	>sp|P0ACE0|MBHM_ECOLI Hydrogenase-2 large chain OS=Escherichia coli (strain K12) GN=hybC PE=1 SV=2	MBHM_ECOLI	Hydrogenase-2 large chain	hybC	1	27	27	27	1	4	16	17	1	1	7	15	1	4	16	17	1	1	7	15	1	4	16	17	1	1	7	15	71.8	71.8	71.8	62.49	567	567	3.82		1	24	103	3
sp|P08957|T1MK_ECOLI	sp|P08957|T1MK_ECOLI	28	28	28	>sp|P08957|T1MK_ECOLI Type I restriction enzyme EcoKI M protein OS=Escherichia coli (strain K12) GN=hsdM PE=1 SV=1	T1MK_ECOLI	Type I restriction enzyme EcoKI M protein	hsdM	1	28	28	28	2	6	16	17	9	9	17	22	2	6	16	17	9	9	17	22	2	6	16	17	9	9	17	22	65.6	65.6	65.6	59.306	529	529	3.95			9	137	2
sp|P06971|FHUA_ECOLI	sp|P06971|FHUA_ECOLI	31	31	31	>sp|P06971|FHUA_ECOLI Ferrichrome-iron receptor OS=Escherichia coli (strain K12) GN=fhuA PE=1 SV=2	FHUA_ECOLI	Ferrichrome-iron receptor	fhuA	1	31	31	31	4	7	21	21	5	4	18	24	4	7	21	21	5	4	18	24	4	7	21	21	5	4	18	24	51.9	51.9	51.9	82.181	747	747	4.4		1	12	109	101	2
sp|P60560|GUAC_ECOLI	sp|P60560|GUAC_ECOLI	10	10	10	>sp|P60560|GUAC_ECOLI GMP reductase OS=Escherichia coli (strain K12) GN=guaC PE=1 SV=1	GUAC_ECOLI	GMP reductase	guaC	1	10	10	10	3	2	7	6	2	3	5	6	3	2	7	6	2	3	5	6	3	2	7	6	2	3	5	6	42.4	42.4	42.4	37.383	347	347	2.6		50	3		12
sp|P27250|AHR_ECOLI	sp|P27250|AHR_ECOLI	10	10	10	>sp|P27250|AHR_ECOLI Aldehyde reductase Ahr OS=Escherichia coli (strain K12) GN=ahr PE=1 SV=2	AHR_ECOLI	Aldehyde reductase Ahr	ahr	1	10	10	10	3	0	2	4	2	3	9	9	3	0	2	4	2	3	9	9	3	0	2	4	2	3	9	9	32.4	32.4	32.4	36.501	339	339	2.46		52	2		9
sp|P0A7C6|PEPE_ECOLI	sp|P0A7C6|PEPE_ECOLI	7	7	7	>sp|P0A7C6|PEPE_ECOLI Peptidase E OS=Escherichia coli (strain K12) GN=pepE PE=1 SV=1	PEPE_ECOLI	Peptidase E	pepE	1	7	7	7	3	3	3	4	1	1	2	4	3	3	3	4	1	1	2	4	3	3	3	4	1	1	2	4	48	48	48	24.57	229	229	2.28	29	1				10
sp|P0ADA3|NLPD_ECOLI	sp|P0ADA3|NLPD_ECOLI	7	7	7	>sp|P0ADA3|NLPD_ECOLI Murein hydrolase activator NlpD OS=Escherichia coli (strain K12) GN=nlpD PE=1 SV=1	NLPD_ECOLI	Murein hydrolase activator NlpD	nlpD	1	7	7	7	2	1	5	5	2	2	5	7	2	1	5	5	2	2	5	7	2	1	5	5	2	2	5	7	22.2	22.2	22.2	40.149	379	379	2.89		26	32	6	6
sp|P0AEQ3|GLNH_ECOLI	sp|P0AEQ3|GLNH_ECOLI	10	10	10	>sp|P0AEQ3|GLNH_ECOLI Glutamine-binding periplasmic protein OS=Escherichia coli (strain K12) GN=glnH PE=1 SV=1	GLNH_ECOLI	Glutamine-binding periplasmic protein	glnH	1	10	10	10	5	5	6	6	3	5	5	7	5	5	6	6	3	5	5	7	5	5	6	6	3	5	5	7	51.2	51.2	51.2	27.19	248	248	2.55	46				1	20
sp|P27303|EMRA_ECOLI	sp|P27303|EMRA_ECOLI	24	24	24	>sp|P27303|EMRA_ECOLI Multidrug export protein EmrA OS=Escherichia coli (strain K12) GN=emrA PE=1 SV=2	EMRA_ECOLI	Multidrug export protein EmrA	emrA	1	24	24	24	2	3	11	10	10	11	18	23	2	3	11	10	10	11	18	23	2	3	11	10	10	11	18	23	69.2	69.2	69.2	42.736	390	390	3.16	1	39	100	8	22	6
sp|P22523|MUKB_ECOLI	sp|P22523|MUKB_ECOLI	91	91	91	>sp|P22523|MUKB_ECOLI Chromosome partition protein MukB OS=Escherichia coli (strain K12) GN=mukB PE=1 SV=2	MUKB_ECOLI	Chromosome partition protein MukB	mukB	1	91	91	91	0	1	57	60	11	18	26	59	0	1	57	60	11	18	26	59	0	1	57	60	11	18	26	59	63.1	63.1	63.1	170.23	1486	1486	5.49	31	5	1	18	58	419
sp|P0ACB7|HEMY_ECOLI	sp|P0ACB7|HEMY_ECOLI	15	15	15	>sp|P0ACB7|HEMY_ECOLI Protein HemY OS=Escherichia coli (strain K12) GN=hemY PE=1 SV=1	HEMY_ECOLI	Protein HemY	hemY	1	15	15	15	2	0	8	10	4	6	9	13	2	0	8	10	4	6	9	13	2	0	8	10	4	6	9	13	47	47	47	45.244	398	398	2.46	1	83	10	1	13
sp|P30177|YBIB_ECOLI	sp|P30177|YBIB_ECOLI	14	14	14	>sp|P30177|YBIB_ECOLI Uncharacterized protein YbiB OS=Escherichia coli (strain K12) GN=ybiB PE=1 SV=1	YBIB_ECOLI	Uncharacterized protein YbiB	ybiB	1	14	14	14	8	0	8	9	6	6	9	13	8	0	8	9	6	6	9	13	8	0	8	9	6	6	9	13	49.4	49.4	49.4	35.048	320	320	2.79		66	1		22	1
sp|P0ABD8|BCCP_ECOLI	sp|P0ABD8|BCCP_ECOLI	3	3	3	>sp|P0ABD8|BCCP_ECOLI Biotin carboxyl carrier protein of acetyl-CoA carboxylase OS=Escherichia coli (strain K12) GN=accB PE=1 SV=1	BCCP_ECOLI	Biotin carboxyl carrier protein of acetyl-CoA carboxylase	accB	1	3	3	3	0	0	3	3	0	0	3	3	0	0	3	3	0	0	3	3	0	0	3	3	0	0	3	3	23.7	23.7	23.7	16.687	156	156	1.22	28	2	1	1
sp|P0A9L8|P5CR_ECOLI	sp|P0A9L8|P5CR_ECOLI	8	8	8	>sp|P0A9L8|P5CR_ECOLI Pyrroline-5-carboxylate reductase OS=Escherichia coli (strain K12) GN=proC PE=1 SV=1	P5CR_ECOLI	Pyrroline-5-carboxylate reductase	proC	1	8	8	8	2	0	3	3	0	0	3	5	2	0	3	3	0	0	3	5	2	0	3	3	0	0	3	5	35.3	35.3	35.3	28.145	269	269	1.22	33	3				1
sp|P0ACY3|YEAG_ECOLI	sp|P0ACY3|YEAG_ECOLI	32	32	32	>sp|P0ACY3|YEAG_ECOLI Uncharacterized protein YeaG OS=Escherichia coli (strain K12) GN=yeaG PE=3 SV=1	YEAG_ECOLI	Uncharacterized protein YeaG	yeaG	1	32	32	32	11	17	4	11	16	19	20	29	11	17	4	11	16	19	20	29	11	17	4	11	16	19	20	29	56.7	56.7	56.7	74.479	644	644	3.72	1	2	81	174	8	2
sp|P62768|YAEH_ECOLI	sp|P62768|YAEH_ECOLI	13	13	13	>sp|P62768|YAEH_ECOLI UPF0325 protein YaeH OS=Escherichia coli (strain K12) GN=yaeH PE=3 SV=1	YAEH_ECOLI	UPF0325 protein YaeH	yaeH	1	13	13	13	2	1	2	4	1	1	5	8	2	1	2	4	1	1	5	8	2	1	2	4	1	1	5	8	64.1	64.1	64.1	15.096	128	128	1.68	35			1		5
sp|P0AC02|BAMD_ECOLI	sp|P0AC02|BAMD_ECOLI	9	9	9	>sp|P0AC02|BAMD_ECOLI Outer membrane protein assembly factor BamD OS=Escherichia coli (strain K12) GN=bamD PE=1 SV=1	BAMD_ECOLI	Outer membrane protein assembly factor BamD	bamD	1	9	9	9	1	1	5	6	1	1	7	8	1	1	5	6	1	1	7	8	1	1	5	6	1	1	7	8	40.8	40.8	40.8	27.829	245	245	1.41	55	7				4
sp|P33920|NDPA_ECOLI	sp|P33920|NDPA_ECOLI	12	12	12	>sp|P33920|NDPA_ECOLI Nucleoid-associated protein YejK OS=Escherichia coli (strain K12) GN=yejK PE=1 SV=3	NDPA_ECOLI	Nucleoid-associated protein YejK	yejK	1	12	12	12	6	0	6	8	7	7	7	12	6	0	6	8	7	7	7	12	6	0	6	8	7	7	7	12	56.7	56.7	56.7	37.822	335	335	2.79		57	1		19	1
sp|P39406|RSMC_ECOLI	sp|P39406|RSMC_ECOLI	12	12	12	>sp|P39406|RSMC_ECOLI Ribosomal RNA small subunit methyltransferase C OS=Escherichia coli (strain K12) GN=rsmC PE=1 SV=3	RSMC_ECOLI	Ribosomal RNA small subunit methyltransferase C	rsmC	1	12	12	12	4	2	7	8	3	5	5	10	4	2	7	8	3	5	5	10	4	2	7	8	3	5	5	10	53.1	53.1	53.1	37.624	343	343	2.53	1	68	1		15
sp|P0A6U3|MNMG_ECOLI	sp|P0A6U3|MNMG_ECOLI	26	26	26	>sp|P0A6U3|MNMG_ECOLI tRNA uridine 5-carboxymethylaminomethyl modification enzyme MnmG OS=Escherichia coli (strain K12) GN=mnmG PE=1 SV=1	MNMG_ECOLI	tRNA uridine 5-carboxymethylaminomethyl modification enzyme MnmG	mnmG	1	26	26	26	5	7	17	16	1	1	9	15	5	7	17	16	1	1	9	15	5	7	17	16	1	1	9	15	52.9	52.9	52.9	69.52	629	629	3.93		1	16	109	8
sp|P0AAN3|HYPB_ECOLI	sp|P0AAN3|HYPB_ECOLI	9	9	9	>sp|P0AAN3|HYPB_ECOLI Hydrogenase isoenzymes nickel incorporation protein HypB OS=Escherichia coli (strain K12) GN=hypB PE=1 SV=1	HYPB_ECOLI	Hydrogenase isoenzymes nickel incorporation protein HypB	hypB	1	9	9	9	2	0	6	7	0	0	0	2	2	0	6	7	0	0	0	2	2	0	6	7	0	0	0	2	50	50	50	31.565	290	290	2.31	2	30	4		2	1
sp|P0AET8|HDHA_ECOLI	sp|P0AET8|HDHA_ECOLI	11	11	11	>sp|P0AET8|HDHA_ECOLI 7-alpha-hydroxysteroid dehydrogenase OS=Escherichia coli (strain K12) GN=hdhA PE=1 SV=1	HDHA_ECOLI	7-alpha-hydroxysteroid dehydrogenase	hdhA	1	11	11	11	2	4	2	4	4	4	10	11	2	4	2	4	4	4	10	11	2	4	2	4	4	4	10	11	52.9	52.9	52.9	26.778	255	255	2.07	51	8				14
sp|P0A996|GLPC_ECOLI	sp|P0A996|GLPC_ECOLI	21	21	21	>sp|P0A996|GLPC_ECOLI Anaerobic glycerol-3-phosphate dehydrogenase subunit C OS=Escherichia coli (strain K12) GN=glpC PE=1 SV=1	GLPC_ECOLI	Anaerobic glycerol-3-phosphate dehydrogenase subunit C	glpC	1	21	21	21	0	2	16	16	1	0	2	4	0	2	16	16	1	0	2	4	0	2	16	16	1	0	2	4	58.3	58.3	58.3	44.108	396	396	2.39	1	63	32	1	2
sp|P0AFI2|PARC_ECOLI	sp|P0AFI2|PARC_ECOLI	25	25	25	>sp|P0AFI2|PARC_ECOLI DNA topoisomerase 4 subunit A OS=Escherichia coli (strain K12) GN=parC PE=1 SV=1	PARC_ECOLI	DNA topoisomerase 4 subunit A	parC	1	25	25	25	9	9	17	17	6	6	16	17	9	9	17	17	6	6	16	17	9	9	17	17	6	6	16	17	45.6	45.6	45.6	83.83	752	752	4.45		11	22	23	123	1
sp|P0C0K3|RDOA_ECOLI	sp|P0C0K3|RDOA_ECOLI	6	6	6	>sp|P0C0K3|RDOA_ECOLI Protein RdoA OS=Escherichia coli (strain K12) GN=rdoA PE=1 SV=1	RDOA_ECOLI	Protein RdoA	rdoA	1	6	6	6	0	0	2	2	0	0	4	6	0	0	2	2	0	0	4	6	0	0	2	2	0	0	4	6	20.7	20.7	20.7	38.12	328	328	1.76	6	19
sp|P21499|RNR_ECOLI	sp|P21499|RNR_ECOLI	48	48	48	>sp|P21499|RNR_ECOLI Ribonuclease R OS=Escherichia coli (strain K12) GN=rnr PE=1 SV=2	RNR_ECOLI	Ribonuclease R	rnr	1	48	48	48	11	8	18	24	13	21	29	33	11	8	18	24	13	21	29	33	11	8	18	24	13	21	29	33	57.6	57.6	57.6	92.108	813	813	4.45	1	26	44	3	222	6
sp|P36929|RSMB_ECOLI	sp|P36929|RSMB_ECOLI	14	14	14	>sp|P36929|RSMB_ECOLI Ribosomal RNA small subunit methyltransferase B OS=Escherichia coli (strain K12) GN=rsmB PE=1 SV=2	RSMB_ECOLI	Ribosomal RNA small subunit methyltransferase B	rsmB	1	14	14	14	1	3	5	10	1	2	7	11	1	3	5	10	1	2	7	11	1	3	5	10	1	2	7	11	49.2	49.2	49.2	48.347	429	429	3.15			58	6	2
sp|P31142|THTM_ECOLI	sp|P31142|THTM_ECOLI	11	11	11	>sp|P31142|THTM_ECOLI 3-mercaptopyruvate sulfurtransferase OS=Escherichia coli (strain K12) GN=sseA PE=1 SV=3	THTM_ECOLI	3-mercaptopyruvate sulfurtransferase	sseA	1	11	11	11	4	2	1	4	4	0	3	10	4	2	1	4	4	0	3	10	4	2	1	4	4	0	3	10	54.8	54.8	54.8	30.811	281	281	2.49	6	33			10
sp|P0AFD6|NUOI_ECOLI	sp|P0AFD6|NUOI_ECOLI	8	8	8	>sp|P0AFD6|NUOI_ECOLI NADH-quinone oxidoreductase subunit I OS=Escherichia coli (strain K12) GN=nuoI PE=1 SV=1	NUOI_ECOLI	NADH-quinone oxidoreductase subunit I	nuoI	1	8	8	8	1	1	4	5	1	1	4	6	1	1	4	5	1	1	4	6	1	1	4	5	1	1	4	6	65.6	65.6	65.6	20.538	180	180	1.56	39	1			1	4
sp|P0C0S1|MSCS_ECOLI	sp|P0C0S1|MSCS_ECOLI	9	9	9	>sp|P0C0S1|MSCS_ECOLI Small-conductance mechanosensitive channel OS=Escherichia coli (strain K12) GN=mscS PE=1 SV=1	MSCS_ECOLI	Small-conductance mechanosensitive channel	mscS	1	9	9	9	1	1	2	3	1	1	4	3	1	1	2	3	1	1	4	3	1	1	2	3	1	1	4	3	36	36	36	30.896	286	286	1.89	21	2		1		4
sp|P00370|DHE4_ECOLI	sp|P00370|DHE4_ECOLI	18	18	18	>sp|P00370|DHE4_ECOLI NADP-specific glutamate dehydrogenase OS=Escherichia coli (strain K12) GN=gdhA PE=1 SV=1	DHE4_ECOLI	NADP-specific glutamate dehydrogenase	gdhA	1	18	18	18	6	7	5	6	14	10	15	18	6	7	5	6	14	10	15	18	6	7	5	6	14	10	15	18	50.1	50.1	50.1	48.581	447	447	3.32		1	89	38	2
sp|P24171|DCP_ECOLI	sp|P24171|DCP_ECOLI	27	27	27	>sp|P24171|DCP_ECOLI Peptidyl-dipeptidase dcp OS=Escherichia coli (strain K12) GN=dcp PE=1 SV=4	DCP_ECOLI	Peptidyl-dipeptidase dcp	dcp	1	27	27	27	8	10	10	13	15	16	15	19	8	10	10	13	15	16	15	19	8	10	10	13	15	16	15	19	49.8	49.8	49.8	77.515	681	681	3.77	3	4	61	125	18	5
sp|P0AD12|YEEZ_ECOLI	sp|P0AD12|YEEZ_ECOLI	9	9	9	>sp|P0AD12|YEEZ_ECOLI Protein YeeZ OS=Escherichia coli (strain K12) GN=yeeZ PE=1 SV=1	YEEZ_ECOLI	Protein YeeZ	yeeZ	1	9	9	9	2	1	6	6	2	1	6	9	2	1	6	6	2	1	6	9	2	1	6	6	2	1	6	9	47.1	47.1	47.1	29.68	274	274	2.3	6	47	3		6	1
sp|P33643|RLUD_ECOLI	sp|P33643|RLUD_ECOLI	9	9	9	>sp|P33643|RLUD_ECOLI Ribosomal large subunit pseudouridine synthase D OS=Escherichia coli (strain K12) GN=rluD PE=1 SV=4	RLUD_ECOLI	Ribosomal large subunit pseudouridine synthase D	rluD	1	9	9	9	2	1	6	6	3	3	5	7	2	1	6	6	3	3	5	7	2	1	6	6	3	3	5	7	41.4	41.4	41.4	37.121	326	326	2.88	1	24	30	2	8
sp|P0A9U3|YBIT_ECOLI	sp|P0A9U3|YBIT_ECOLI	18	18	18	>sp|P0A9U3|YBIT_ECOLI Uncharacterized ABC transporter ATP-binding protein YbiT OS=Escherichia coli (strain K12) GN=ybiT PE=1 SV=1	YBIT_ECOLI	Uncharacterized ABC transporter ATP-binding protein YbiT	ybiT	1	18	18	18	4	5	9	13	4	3	8	14	4	5	9	13	4	3	8	14	4	5	9	13	4	3	8	14	50.4	50.4	50.4	59.857	530	530	3.67	2		43	90		2
sp|P0A8Q6|CLPS_ECOLI	sp|P0A8Q6|CLPS_ECOLI	1	1	1	>sp|P0A8Q6|CLPS_ECOLI ATP-dependent Clp protease adapter protein ClpS OS=Escherichia coli (strain K12) GN=clpS PE=1 SV=1	CLPS_ECOLI	ATP-dependent Clp protease adapter protein ClpS	clpS	1	1	1	1	1	1	1	1	1	1	1	1	1	1	1	1	1	1	1	1	1	1	1	1	1	1	1	1	15.1	15.1	15.1	12.179	106	106	3.06	11	5	6	2	3	7
sp|P76506|MLAA_ECOLI	sp|P76506|MLAA_ECOLI	6	6	6	>sp|P76506|MLAA_ECOLI Probable phospholipid-binding lipoprotein MlaA OS=Escherichia coli (strain K12) GN=mlaA PE=1 SV=1	MLAA_ECOLI	Probable phospholipid-binding lipoprotein MlaA	mlaA	1	6	6	6	1	0	5	3	1	1	4	5	1	0	5	3	1	1	4	5	1	0	5	3	1	1	4	5	30.3	30.3	30.3	28.041	251	251	1.78	32	4	3	4	1	2
sp|P08192|FOLC_ECOLI	sp|P08192|FOLC_ECOLI	13	13	13	>sp|P08192|FOLC_ECOLI Bifunctional protein FolC OS=Escherichia coli (strain K12) GN=folC PE=1 SV=2	FOLC_ECOLI	Bifunctional protein FolC	folC	1	13	13	13	3	4	6	6	6	5	8	10	3	4	6	6	6	5	8	10	3	4	6	6	6	5	8	10	46.9	46.9	46.9	45.405	422	422	3.29			54	17	2
sp|P23865|PRC_ECOLI	sp|P23865|PRC_ECOLI	32	32	32	>sp|P23865|PRC_ECOLI Tail-specific protease OS=Escherichia coli (strain K12) GN=prc PE=1 SV=2	PRC_ECOLI	Tail-specific protease	prc	1	32	32	32	10	14	16	16	3	8	22	21	10	14	16	16	3	8	22	21	10	14	16	16	3	8	22	21	57.5	57.5	57.5	76.662	682	682	4.39		11	25	49	129	1
sp|P22188|MURE_ECOLI	sp|P22188|MURE_ECOLI	18	18	18	>sp|P22188|MURE_ECOLI UDP-N-acetylmuramoyl-L-alanyl-D-glutamate--2,6-diaminopimelate ligase OS=Escherichia coli (strain K12) GN=murE PE=1 SV=2	MURE_ECOLI	UDP-N-acetylmuramoyl-L-alanyl-D-glutamate--2,6-diaminopimelate ligase	murE	1	18	18	18	6	7	5	8	8	6	10	13	6	7	5	8	8	6	10	13	6	7	5	8	8	6	10	13	57.2	57.2	57.2	53.343	495	495	3.29		6	66	30	3
sp|P0A7D7|PUR7_ECOLI	sp|P0A7D7|PUR7_ECOLI	8	8	8	>sp|P0A7D7|PUR7_ECOLI Phosphoribosylaminoimidazole-succinocarboxamide synthase OS=Escherichia coli (strain K12) GN=purC PE=1 SV=1	PUR7_ECOLI	Phosphoribosylaminoimidazole-succinocarboxamide synthase	purC	1	8	8	8	4	4	5	5	4	4	6	7	4	4	5	5	4	4	6	7	4	4	5	5	4	4	6	7	38.8	38.8	38.8	26.995	237	237	2.15	54	2	1			16
sp|P0A9Z1|GLNB_ECOLI	sp|P0A9Z1|GLNB_ECOLI	7	7	7	>sp|P0A9Z1|GLNB_ECOLI Nitrogen regulatory protein P-II 1 OS=Escherichia coli (strain K12) GN=glnB PE=1 SV=1	GLNB_ECOLI	Nitrogen regulatory protein P-II 1	glnB	1	7	7	7	0	0	3	3	0	0	4	4	0	0	3	3	0	0	4	4	0	0	3	3	0	0	4	4	72.3	72.3	72.3	12.425	112	112	1	32
sp|P63386|MLAF_ECOLI	sp|P63386|MLAF_ECOLI	11	11	11	>sp|P63386|MLAF_ECOLI Probable phospholipid import ATP-binding protein MlaF OS=Escherichia coli (strain K12) GN=mlaF PE=1 SV=1	MLAF_ECOLI	Probable phospholipid import ATP-binding protein MlaF	mlaF	1	11	11	11	0	0	6	5	1	0	6	10	0	0	6	5	1	0	6	10	0	0	6	5	1	0	6	10	57.6	57.6	57.6	29.096	269	269	1.95	12	48			3
sp|P36771|LRHA_ECOLI	sp|P36771|LRHA_ECOLI	5	5	5	>sp|P36771|LRHA_ECOLI Probable HTH-type transcriptional regulator LrhA OS=Escherichia coli (strain K12) GN=lrhA PE=3 SV=2	LRHA_ECOLI	Probable HTH-type transcriptional regulator LrhA	lrhA	1	5	5	5	1	1	2	2	1	1	2	4	1	1	2	2	1	1	2	4	1	1	2	2	1	1	2	4	26.3	26.3	26.3	34.593	312	312	3.06	5	21	10	6	5	6
sp|P0AD33|YFCZ_ECOLI	sp|P0AD33|YFCZ_ECOLI	2	2	2	>sp|P0AD33|YFCZ_ECOLI UPF0381 protein YfcZ OS=Escherichia coli (strain K12) GN=yfcZ PE=3 SV=1	YFCZ_ECOLI	UPF0381 protein YfcZ	yfcZ	1	2	2	2	1	1	1	2	0	1	1	2	1	1	1	2	0	1	1	2	1	1	1	2	0	1	1	2	19.1	19.1	19.1	10.318	94	94	2.15	14	1			3	2
sp|P00803|LEP_ECOLI	sp|P00803|LEP_ECOLI	9	9	9	>sp|P00803|LEP_ECOLI Signal peptidase I OS=Escherichia coli (strain K12) GN=lepB PE=1 SV=2	LEP_ECOLI	Signal peptidase I	lepB	1	9	9	9	2	0	5	5	1	1	6	5	2	0	5	5	1	1	6	5	2	0	5	5	1	1	6	5	32.4	32.4	32.4	35.96	324	324	2.2		42			3
sp|P64596|YRAP_ECOLI	sp|P64596|YRAP_ECOLI	9	9	9	>sp|P64596|YRAP_ECOLI Uncharacterized protein YraP OS=Escherichia coli (strain K12) GN=yraP PE=3 SV=1	YRAP_ECOLI	Uncharacterized protein YraP	yraP	1	9	9	9	0	0	7	6	0	0	7	9	0	0	7	6	0	0	7	9	0	0	7	6	0	0	7	9	59.7	59.7	59.7	20.028	191	191	1.06	51	3
sp|P13024|FDHE_ECOLI	sp|P13024|FDHE_ECOLI	12	12	12	>sp|P13024|FDHE_ECOLI Protein FdhE OS=Escherichia coli (strain K12) GN=fdhE PE=1 SV=2	FDHE_ECOLI	Protein FdhE	fdhE	1	12	12	12	5	1	7	8	5	4	7	11	5	1	7	8	5	4	7	11	5	1	7	8	5	4	7	11	52.4	52.4	52.4	34.746	309	309	2.55		73			15	1
sp|P60752|MSBA_ECOLI	sp|P60752|MSBA_ECOLI	16	16	16	>sp|P60752|MSBA_ECOLI Lipid A export ATP-binding/permease protein MsbA OS=Escherichia coli (strain K12) GN=msbA PE=1 SV=1	MSBA_ECOLI	Lipid A export ATP-binding/permease protein MsbA	msbA	1	16	16	16	1	4	8	8	3	2	8	12	1	4	8	8	3	2	8	12	1	4	8	8	3	2	8	12	34.9	34.9	34.9	64.46	582	582	3.37	1	2	64	31	4	1
sp|P0ABB8|ATMA_ECOLI	sp|P0ABB8|ATMA_ECOLI	25	25	25	>sp|P0ABB8|ATMA_ECOLI Magnesium-transporting ATPase, P-type 1 OS=Escherichia coli (strain K12) GN=mgtA PE=1 SV=1	ATMA_ECOLI	Magnesium-transporting ATPase, P-type 1	mgtA	1	25	25	25	13	11	13	13	13	18	11	12	13	11	13	13	13	18	11	12	13	11	13	13	13	18	11	12	41.4	41.4	41.4	99.465	898	898	3.97	1	30	50	5	98	5
sp|P0A7B5|PROB_ECOLI	sp|P0A7B5|PROB_ECOLI	13	13	13	>sp|P0A7B5|PROB_ECOLI Glutamate 5-kinase OS=Escherichia coli (strain K12) GN=proB PE=1 SV=1	PROB_ECOLI	Glutamate 5-kinase	proB	1	13	13	13	5	0	9	8	4	5	10	11	5	0	9	8	4	5	10	11	5	0	9	8	4	5	10	11	43.6	43.6	43.6	39.056	367	367	2.59		72	5	1	16
sp|P0AAS0|YLAC_ECOLI	sp|P0AAS0|YLAC_ECOLI	5	5	5	>sp|P0AAS0|YLAC_ECOLI Inner membrane protein YlaC OS=Escherichia coli (strain K12) GN=ylaC PE=1 SV=2	YLAC_ECOLI	Inner membrane protein YlaC	ylaC	1	5	5	5	2	2	1	2	1	1	1	4	2	2	1	2	1	1	1	4	2	2	1	2	1	1	1	4	36.5	36.5	36.5	18.267	156	156	2.6	16	1			1	7
sp|P0AF48|YJBQ_ECOLI	sp|P0AF48|YJBQ_ECOLI	2	2	2	>sp|P0AF48|YJBQ_ECOLI UPF0047 protein YjbQ OS=Escherichia coli (strain K12) GN=yjbQ PE=3 SV=1	YJBQ_ECOLI	UPF0047 protein YjbQ	yjbQ	1	2	2	2	0	0	0	0	0	0	2	1	0	0	0	0	0	0	2	1	0	0	0	0	0	0	2	1	15.9	15.9	15.9	15.656	138	138	2.5	5				3
sp|P24186|FOLD_ECOLI	sp|P24186|FOLD_ECOLI	8	8	8	>sp|P24186|FOLD_ECOLI Bifunctional protein FolD OS=Escherichia coli (strain K12) GN=folD PE=1 SV=4	FOLD_ECOLI	Bifunctional protein FolD	folD	1	8	8	8	4	2	5	6	4	3	4	7	4	2	5	6	4	3	4	7	4	2	5	6	4	3	4	7	25	25	25	31.043	288	288	2.77		41	2		14
sp|P20083|PARE_ECOLI	sp|P20083|PARE_ECOLI	23	23	23	>sp|P20083|PARE_ECOLI DNA topoisomerase 4 subunit B OS=Escherichia coli (strain K12) GN=parE PE=1 SV=3	PARE_ECOLI	DNA topoisomerase 4 subunit B	parE	1	23	23	23	2	3	9	12	1	1	9	14	2	3	9	12	1	1	9	14	2	3	9	12	1	1	9	14	48.4	48.4	48.4	70.243	630	630	3.89	5	4	9	79	8	6
sp|P41409|RIHA_ECOLI	sp|P41409|RIHA_ECOLI	9	9	9	>sp|P41409|RIHA_ECOLI Pyrimidine-specific ribonucleoside hydrolase RihA OS=Escherichia coli (strain K12) GN=rihA PE=1 SV=2	RIHA_ECOLI	Pyrimidine-specific ribonucleoside hydrolase RihA	rihA	1	9	9	9	2	0	3	4	1	2	5	6	2	0	3	4	1	2	5	6	2	0	3	4	1	2	5	6	42.8	42.8	42.8	33.823	311	311	2.26		42			4
sp|P0A6X3|HFQ_ECOLI	sp|P0A6X3|HFQ_ECOLI	6	6	6	>sp|P0A6X3|HFQ_ECOLI RNA-binding protein Hfq OS=Escherichia coli (strain K12) GN=hfq PE=1 SV=2	HFQ_ECOLI	RNA-binding protein Hfq	hfq	1	6	6	6	0	0	1	2	0	0	1	6	0	0	1	2	0	0	1	6	0	0	1	2	0	0	1	6	38.2	38.2	38.2	11.166	102	102	1	24
sp|P13033|GLPB_ECOLI	sp|P13033|GLPB_ECOLI	11	11	11	>sp|P13033|GLPB_ECOLI Anaerobic glycerol-3-phosphate dehydrogenase subunit B OS=Escherichia coli (strain K12) GN=glpB PE=1 SV=1	GLPB_ECOLI	Anaerobic glycerol-3-phosphate dehydrogenase subunit B	glpB	1	11	11	11	0	3	4	5	0	1	0	5	0	3	4	5	0	1	0	5	0	3	4	5	0	1	0	5	39.4	39.4	39.4	45.357	419	419	2.87		15	31	8
sp|P07639|AROB_ECOLI	sp|P07639|AROB_ECOLI	13	13	13	>sp|P07639|AROB_ECOLI 3-dehydroquinate synthase OS=Escherichia coli (strain K12) GN=aroB PE=1 SV=1	AROB_ECOLI	3-dehydroquinate synthase	aroB	1	13	13	13	7	1	9	9	7	8	9	13	7	1	9	9	7	8	9	13	7	1	9	9	7	8	9	13	58.8	58.8	58.8	38.881	362	362	2.7		81	2	4	22
sp|P75981|JAYE_ECOLI	sp|P75981|JAYE_ECOLI	1	1	1	>sp|P75981|JAYE_ECOLI Putative protein JayE from lambdoid prophage e14 region OS=Escherichia coli (strain K12) GN=jayE PE=5 SV=1	JAYE_ECOLI	Putative protein JayE from lambdoid prophage e14 region	jayE	1	1	1	1	1	1	1	1	1	1	1	1	1	1	1	1	1	1	1	1	1	1	1	1	1	1	1	1	3	3	3	28.232	263	263	3	6	2	1		1	4
sp|P00946|MANA_ECOLI	sp|P00946|MANA_ECOLI	10	10	10	>sp|P00946|MANA_ECOLI Mannose-6-phosphate isomerase OS=Escherichia coli (strain K12) GN=manA PE=1 SV=1	MANA_ECOLI	Mannose-6-phosphate isomerase	manA	1	10	10	10	6	7	5	9	7	7	9	10	6	7	5	9	7	7	9	10	6	7	5	9	7	7	9	10	39.1	39.1	39.1	42.849	391	391	3.26		23	56	12	20
sp|P25524|CODA_ECOLI	sp|P25524|CODA_ECOLI	10	10	10	>sp|P25524|CODA_ECOLI Cytosine deaminase OS=Escherichia coli (strain K12) GN=codA PE=1 SV=3	CODA_ECOLI	Cytosine deaminase	codA	1	10	10	10	1	1	3	5	5	5	8	8	1	1	3	5	5	5	8	8	1	1	3	5	5	5	8	8	35.6	35.6	35.6	47.59	427	427	3.27			42	13	1
sp|P28304|QOR1_ECOLI	sp|P28304|QOR1_ECOLI	13	13	13	>sp|P28304|QOR1_ECOLI Quinone oxidoreductase 1 OS=Escherichia coli (strain K12) GN=qorA PE=1 SV=1	QOR1_ECOLI	Quinone oxidoreductase 1	qorA	1	13	13	13	6	2	4	7	6	7	9	13	6	2	4	7	6	7	9	13	6	2	4	7	6	7	9	13	57.2	57.2	57.2	35.172	327	327	2.72	1	64			21
sp|P0AB67|PNTB_ECOLI	sp|P0AB67|PNTB_ECOLI	10	10	10	>sp|P0AB67|PNTB_ECOLI NAD(P) transhydrogenase subunit beta OS=Escherichia coli (strain K12) GN=pntB PE=1 SV=1	PNTB_ECOLI	NAD(P) transhydrogenase subunit beta	pntB	1	10	10	10	4	0	5	6	4	4	7	8	4	0	5	6	4	4	7	8	4	0	5	6	4	4	7	8	29.2	29.2	29.2	48.722	462	462	2.96	2	27	38	4	12
sp|P0A9C9|GLPX_ECOLI	sp|P0A9C9|GLPX_ECOLI	16	16	16	>sp|P0A9C9|GLPX_ECOLI Fructose-1,6-bisphosphatase 1 class 2 OS=Escherichia coli (strain K12) GN=glpX PE=1 SV=1	GLPX_ECOLI	Fructose-1,6-bisphosphatase 1 class 2	glpX	1	16	16	16	5	0	10	11	4	4	10	14	5	0	10	11	4	4	10	14	5	0	10	11	4	4	10	14	41.4	41.4	41.4	35.852	336	336	2.46	4	72	4	1	14
sp|P0AC44|DHSD_ECOLI	sp|P0AC44|DHSD_ECOLI	2	2	2	>sp|P0AC44|DHSD_ECOLI Succinate dehydrogenase hydrophobic membrane anchor subunit OS=Escherichia coli (strain K12) GN=sdhD PE=1 SV=1	DHSD_ECOLI	Succinate dehydrogenase hydrophobic membrane anchor subunit	sdhD	1	2	2	2	0	0	1	1	0	0	1	1	0	0	1	1	0	0	1	1	0	0	1	1	0	0	1	1	17.4	17.4	17.4	12.867	115	115	1.22	8		1
sp|P23830|PSS_ECOLI	sp|P23830|PSS_ECOLI	18	18	18	>sp|P23830|PSS_ECOLI CDP-diacylglycerol--serine O-phosphatidyltransferase OS=Escherichia coli (strain K12) GN=pssA PE=1 SV=2	PSS_ECOLI	CDP-diacylglycerol--serine O-phosphatidyltransferase	pssA	1	18	18	18	3	4	4	8	2	3	4	14	3	4	4	8	2	3	4	14	3	4	4	8	2	3	4	14	51.7	51.7	51.7	52.801	451	451	3.2		1	56	12		1
sp|P0A9D4|CYSE_ECOLI	sp|P0A9D4|CYSE_ECOLI	9	9	9	>sp|P0A9D4|CYSE_ECOLI Serine acetyltransferase OS=Escherichia coli (strain K12) GN=cysE PE=1 SV=1	CYSE_ECOLI	Serine acetyltransferase	cysE	1	9	9	9	2	0	4	3	4	2	4	9	2	0	4	3	4	2	4	9	2	0	4	3	4	2	4	9	52.4	52.4	52.4	29.316	273	273	2.45	3	44			8	1
sp|P15042|DNLJ_ECOLI	sp|P15042|DNLJ_ECOLI	26	26	26	>sp|P15042|DNLJ_ECOLI DNA ligase OS=Escherichia coli (strain K12) GN=ligA PE=1 SV=2	DNLJ_ECOLI	DNA ligase	ligA	1	26	26	26	6	10	18	15	7	11	15	22	6	10	18	15	7	11	15	22	6	10	18	15	7	11	15	22	49.3	49.3	49.3	73.605	671	671	3.81	2	2	36	138	8	1
sp|Q46920|QUEF_ECOLI	sp|Q46920|QUEF_ECOLI	10	10	10	>sp|Q46920|QUEF_ECOLI NADPH-dependent 7-cyano-7-deazaguanine reductase OS=Escherichia coli (strain K12) GN=queF PE=1 SV=1	QUEF_ECOLI	NADPH-dependent 7-cyano-7-deazaguanine reductase	queF	1	10	10	10	2	0	5	7	2	2	5	10	2	0	5	7	2	2	5	10	2	0	5	7	2	2	5	10	39.4	39.4	39.4	32.587	282	282	2.29		49	1		5
sp|P0ACP7|PURR_ECOLI	sp|P0ACP7|PURR_ECOLI	16	16	16	>sp|P0ACP7|PURR_ECOLI HTH-type transcriptional repressor PurR OS=Escherichia coli (strain K12) GN=purR PE=1 SV=2	PURR_ECOLI	HTH-type transcriptional repressor PurR	purR	1	16	16	16	4	0	10	9	4	3	8	15	4	0	10	9	4	3	8	15	4	0	10	9	4	3	8	15	52.2	52.2	52.2	38.174	341	341	2.47		79	3		14
sp|P25745|MNMA_ECOLI	sp|P25745|MNMA_ECOLI	11	11	11	>sp|P25745|MNMA_ECOLI tRNA-specific 2-thiouridylase MnmA OS=Escherichia coli (strain K12) GN=mnmA PE=1 SV=4	MNMA_ECOLI	tRNA-specific 2-thiouridylase MnmA	mnmA	1	11	11	11	0	0	6	6	4	4	6	8	0	0	6	6	4	4	6	8	0	0	6	6	4	4	6	8	33.2	33.2	33.2	40.959	368	368	3.07		17	32	1	10
sp|P77044|MHPC_ECOLI	sp|P77044|MHPC_ECOLI	2	2	2	>sp|P77044|MHPC_ECOLI 2-hydroxy-6-oxononadienedioate/2-hydroxy-6-oxononatrienedioate hydrolase OS=Escherichia coli (strain K12) GN=mhpC PE=1 SV=4	MHPC_ECOLI	2-hydroxy-6-oxononadienedioate/2-hydroxy-6-oxononatrienedioate hydrolase	mhpC	1	2	2	2	1	0	0	0	1	0	0	0	1	0	0	0	1	0	0	0	1	0	0	0	1	0	0	0	5.6	5.6	5.6	31.937	288	288	4.33	1					2
sp|P76187|YDHF_ECOLI	sp|P76187|YDHF_ECOLI	8	8	8	>sp|P76187|YDHF_ECOLI Oxidoreductase YdhF OS=Escherichia coli (strain K12) GN=ydhF PE=1 SV=2	YDHF_ECOLI	Oxidoreductase YdhF	ydhF	1	8	8	8	5	1	4	6	3	3	6	6	5	1	4	6	3	3	6	6	5	1	4	6	3	3	6	6	30.9	30.9	30.9	33.675	298	298	2.65		37	2		10
sp|P76316|DCYD_ECOLI	sp|P76316|DCYD_ECOLI	10	10	10	>sp|P76316|DCYD_ECOLI D-cysteine desulfhydrase OS=Escherichia coli (strain K12) GN=dcyD PE=1 SV=4	DCYD_ECOLI	D-cysteine desulfhydrase	dcyD	1	10	10	10	1	0	2	4	2	2	7	10	1	0	2	4	2	2	7	10	1	0	2	4	2	2	7	10	30.5	30.5	30.5	35.153	328	328	2.29		46			5
sp|P0A8Y5|YIDA_ECOLI	sp|P0A8Y5|YIDA_ECOLI	10	10	10	>sp|P0A8Y5|YIDA_ECOLI Sugar phosphatase YidA OS=Escherichia coli (strain K12) GN=yidA PE=1 SV=1	YIDA_ECOLI	Sugar phosphatase YidA	yidA	1	10	10	10	2	0	5	6	2	0	6	8	2	0	5	6	2	0	6	8	2	0	5	6	2	0	6	8	52.2	52.2	52.2	29.721	270	270	1.97	14	50			4
sp|P13036|FECA_ECOLI	sp|P13036|FECA_ECOLI	23	23	23	>sp|P13036|FECA_ECOLI Fe(3+) dicitrate transport protein FecA OS=Escherichia coli (strain K12) GN=fecA PE=1 SV=2	FECA_ECOLI	Fe(3+) dicitrate transport protein FecA	fecA	1	23	23	23	3	3	14	15	0	1	7	9	3	3	14	15	0	1	7	9	3	3	14	15	0	1	7	9	38.9	38.9	38.9	85.321	774	774	4.45	5	7	9	23	85	7
sp|P0AB28|YCED_ECOLI	sp|P0AB28|YCED_ECOLI	6	6	6	>sp|P0AB28|YCED_ECOLI Uncharacterized protein YceD OS=Escherichia coli (strain K12) GN=yceD PE=4 SV=1	YCED_ECOLI	Uncharacterized protein YceD	yceD	1	6	6	6	0	0	3	5	0	0	3	5	0	0	3	5	0	0	3	5	0	0	3	5	0	0	3	5	25.4	25.4	25.4	19.315	173	173	1.24	22	7
sp|P0A794|PDXJ_ECOLI	sp|P0A794|PDXJ_ECOLI	10	10	10	>sp|P0A794|PDXJ_ECOLI Pyridoxine 5-phosphate synthase OS=Escherichia coli (strain K12) GN=pdxJ PE=1 SV=2	PDXJ_ECOLI	Pyridoxine 5-phosphate synthase	pdxJ	1	10	10	10	1	0	3	5	2	1	4	6	1	0	3	5	2	1	4	6	1	0	3	5	2	1	4	6	56.4	56.4	56.4	26.384	243	243	1.73	32	14		1		4
sp|P0A8I5|TRMB_ECOLI	sp|P0A8I5|TRMB_ECOLI	8	8	8	>sp|P0A8I5|TRMB_ECOLI tRNA (guanine-N(7)-)-methyltransferase OS=Escherichia coli (strain K12) GN=trmB PE=1 SV=1	TRMB_ECOLI	tRNA (guanine-N(7)-)-methyltransferase	trmB	1	8	8	8	0	0	3	4	0	0	2	4	0	0	3	4	0	0	2	4	0	0	3	4	0	0	2	4	28	28	28	27.307	239	239	1	39
sp|P22256|GABT_ECOLI	sp|P22256|GABT_ECOLI	22	22	22	>sp|P22256|GABT_ECOLI 4-aminobutyrate aminotransferase GabT OS=Escherichia coli (strain K12) GN=gabT PE=1 SV=1	GABT_ECOLI	4-aminobutyrate aminotransferase GabT	gabT	1	22	22	22	11	14	2	3	17	15	14	14	11	14	2	3	17	15	14	14	11	14	2	3	17	15	14	14	62.2	62.2	62.2	45.774	426	426	3.71			55	50	19
sp|P0AE12|AMN_ECOLI	sp|P0AE12|AMN_ECOLI	13	13	13	>sp|P0AE12|AMN_ECOLI AMP nucleosidase OS=Escherichia coli (strain K12) GN=amn PE=1 SV=1	AMN_ECOLI	AMP nucleosidase	amn	1	13	13	13	3	2	4	8	9	9	9	11	3	2	4	8	9	9	9	11	3	2	4	8	9	9	9	11	36.2	36.2	36.2	53.994	484	484	3.29			61	25
sp|P0ABH0|FTSA_ECOLI	sp|P0ABH0|FTSA_ECOLI	17	17	17	>sp|P0ABH0|FTSA_ECOLI Cell division protein FtsA OS=Escherichia coli (strain K12) GN=ftsA PE=1 SV=1	FTSA_ECOLI	Cell division protein FtsA	ftsA	1	17	17	17	1	1	5	8	1	3	7	15	1	1	5	8	1	3	7	15	1	1	5	8	1	3	7	15	67.1	67.1	67.1	45.329	420	420	3.14		1	62	5	3
sp|P0A7Y8|RNPA_ECOLI	sp|P0A7Y8|RNPA_ECOLI	5	5	5	>sp|P0A7Y8|RNPA_ECOLI Ribonuclease P protein component OS=Escherichia coli (strain K12) GN=rnpA PE=1 SV=1	RNPA_ECOLI	Ribonuclease P protein component	rnpA	1	5	5	5	0	0	2	3	0	0	0	3	0	0	2	3	0	0	0	3	0	0	2	3	0	0	0	3	42	42	42	13.789	119	119	1	16
sp|P07001|PNTA_ECOLI	sp|P07001|PNTA_ECOLI	16	16	16	>sp|P07001|PNTA_ECOLI NAD(P) transhydrogenase subunit alpha OS=Escherichia coli (strain K12) GN=pntA PE=1 SV=2	PNTA_ECOLI	NAD(P) transhydrogenase subunit alpha	pntA	1	16	16	16	0	3	6	9	3	1	8	13	0	3	6	9	3	1	8	13	0	3	6	9	3	1	8	13	45.7	45.7	45.7	54.623	510	510	3.2		12	70	11	11
sp|P0ADT2|YGIB_ECOLI	sp|P0ADT2|YGIB_ECOLI	4	4	4	>sp|P0ADT2|YGIB_ECOLI UPF0441 protein YgiB OS=Escherichia coli (strain K12) GN=ygiB PE=3 SV=2	YGIB_ECOLI	UPF0441 protein YgiB	ygiB	1	4	4	4	0	0	3	3	0	0	4	4	0	0	3	3	0	0	4	4	0	0	3	3	0	0	4	4	22	22	22	23.479	223	223	1.6	30	24	1	3
sp|P68187|MALK_ECOLI	sp|P68187|MALK_ECOLI	10	10	10	>sp|P68187|MALK_ECOLI Maltose/maltodextrin import ATP-binding protein MalK OS=Escherichia coli (strain K12) GN=malK PE=1 SV=1	MALK_ECOLI	Maltose/maltodextrin import ATP-binding protein MalK	malK	1	10	10	10	2	2	7	6	0	1	1	2	2	2	7	6	0	1	1	2	2	2	7	6	0	1	1	2	40.7	40.7	40.7	40.99	371	371	2.66		35	18	4	5
sp|P0A7G2|RBFA_ECOLI	sp|P0A7G2|RBFA_ECOLI	6	6	6	>sp|P0A7G2|RBFA_ECOLI Ribosome-binding factor A OS=Escherichia coli (strain K12) GN=rbfA PE=1 SV=2	RBFA_ECOLI	Ribosome-binding factor A	rbfA	1	6	6	6	1	1	2	5	0	0	4	6	1	1	2	5	0	0	4	6	1	1	2	5	0	0	4	6	60.2	60.2	60.2	15.154	133	133	1.26	36					2
sp|P77488|DXS_ECOLI	sp|P77488|DXS_ECOLI	20	20	20	>sp|P77488|DXS_ECOLI 1-deoxy-D-xylulose-5-phosphate synthase OS=Escherichia coli (strain K12) GN=dxs PE=1 SV=3	DXS_ECOLI	1-deoxy-D-xylulose-5-phosphate synthase	dxs	1	20	20	20	2	3	12	14	5	8	14	16	2	3	12	14	5	8	14	16	2	3	12	14	5	8	14	16	39.7	39.7	39.7	67.616	620	620	3.79	1	4	22	108	4
sp|P09323|PTW3C_ECOLI	sp|P09323|PTW3C_ECOLI	13	13	13	>sp|P09323|PTW3C_ECOLI PTS system N-acetylglucosamine-specific EIICBA component OS=Escherichia coli (strain K12) GN=nagE PE=3 SV=1	PTW3C_ECOLI	PTS system N-acetylglucosamine-specific EIICBA component	nagE	1	13	13	13	1	2	7	9	1	1	4	7	1	2	7	9	1	1	4	7	1	2	7	9	1	1	4	7	24.2	24.2	24.2	68.346	648	648	3.88	2	1	17	66	11	1
sp|P76440|PRET_ECOLI	sp|P76440|PRET_ECOLI	21	21	21	>sp|P76440|PRET_ECOLI NAD-dependent dihydropyrimidine dehydrogenase subunit PreT OS=Escherichia coli (strain K12) GN=preT PE=1 SV=1	PRET_ECOLI	NAD-dependent dihydropyrimidine dehydrogenase subunit PreT	preT	1	21	21	21	6	9	7	12	0	0	1	1	6	9	7	12	0	0	1	1	6	9	7	12	0	0	1	1	67.2	67.2	67.2	44.329	412	412	2.9	2	24	48	17	1
sp|P0A698|UVRA_ECOLI	sp|P0A698|UVRA_ECOLI	33	33	33	>sp|P0A698|UVRA_ECOLI UvrABC system protein A OS=Escherichia coli (strain K12) GN=uvrA PE=1 SV=1	UVRA_ECOLI	UvrABC system protein A	uvrA	1	33	33	33	9	4	14	17	8	10	24	29	9	4	14	17	8	10	24	29	9	4	14	17	8	10	24	29	42.4	42.4	42.4	103.87	940	940	4.49	11	26	4	6	165	18
sp|P06616|ERA_ECOLI	sp|P06616|ERA_ECOLI	10	10	10	>sp|P06616|ERA_ECOLI GTPase Era OS=Escherichia coli (strain K12) GN=era PE=1 SV=2	ERA_ECOLI	GTPase Era	era	1	10	10	10	1	0	4	5	1	1	2	6	1	0	4	5	1	1	2	6	1	0	4	5	1	1	2	6	42.9	42.9	42.9	33.81	301	301	2.22	1	40	2		3
sp|P0A9V1|LPTB_ECOLI	sp|P0A9V1|LPTB_ECOLI	13	13	13	>sp|P0A9V1|LPTB_ECOLI Lipopolysaccharide export system ATP-binding protein LptB OS=Escherichia coli (strain K12) GN=lptB PE=1 SV=2	LPTB_ECOLI	Lipopolysaccharide export system ATP-binding protein LptB	lptB	1	13	13	13	1	1	7	7	1	1	6	9	1	1	7	7	1	1	6	9	1	1	7	7	1	1	6	9	62.7	62.7	62.7	26.8	241	241	1.41	52	2	1			4
sp|P76149|SAD_ECOLI	sp|P76149|SAD_ECOLI	14	14	14	>sp|P76149|SAD_ECOLI Succinate semialdehyde dehydrogenase [NAD(P)+] Sad OS=Escherichia coli (strain K12) GN=sad PE=1 SV=2	SAD_ECOLI	Succinate semialdehyde dehydrogenase [NAD(P)+] Sad	sad	1	14	14	14	0	0	6	4	5	5	12	14	0	0	6	4	5	5	12	14	0	0	6	4	5	5	12	14	35.7	35.7	35.7	49.717	462	462	3.33		1	75	14	2	5
sp|P37128|NUDK_ECOLI	sp|P37128|NUDK_ECOLI	5	5	5	>sp|P37128|NUDK_ECOLI GDP-mannose pyrophosphatase NudK OS=Escherichia coli (strain K12) GN=nudK PE=1 SV=2	NUDK_ECOLI	GDP-mannose pyrophosphatase NudK	nudK	1	5	5	5	0	0	0	0	0	0	1	4	0	0	0	0	0	0	1	4	0	0	0	0	0	0	1	4	34.6	34.6	34.6	21.748	191	191	1	11
sp|P0A780|NUSB_ECOLI	sp|P0A780|NUSB_ECOLI	5	5	5	>sp|P0A780|NUSB_ECOLI N utilization substance protein B OS=Escherichia coli (strain K12) GN=nusB PE=1 SV=1	NUSB_ECOLI	N utilization substance protein B	nusB	1	5	5	5	2	2	3	3	1	2	2	4	2	2	3	3	1	2	2	4	2	2	3	3	1	2	2	4	43.2	43.2	43.2	15.689	139	139	2.24	21	1				7
sp|P37194|SLP_ECOLI	sp|P37194|SLP_ECOLI	3	3	3	>sp|P37194|SLP_ECOLI Outer membrane protein slp OS=Escherichia coli (strain K12) GN=slp PE=1 SV=1	SLP_ECOLI	Outer membrane protein slp	slp	1	3	3	3	2	2	1	2	2	2	2	2	2	2	1	2	2	2	2	2	2	2	1	2	2	2	2	2	29.8	29.8	29.8	20.964	188	188	2.82	14					8
sp|P11868|TDCD_ECOLI	sp|P11868|TDCD_ECOLI	13	13	13	>sp|P11868|TDCD_ECOLI Propionate kinase OS=Escherichia coli (strain K12) GN=tdcD PE=1 SV=3	TDCD_ECOLI	Propionate kinase	tdcD	1	13	13	13	1	1	10	9	1	1	0	0	1	1	10	9	1	1	0	0	1	1	10	9	1	1	0	0	44.5	44.5	44.5	43.384	402	402	2.28		45	15	1
sp|P06992|RSMA_ECOLI	sp|P06992|RSMA_ECOLI	6	6	6	>sp|P06992|RSMA_ECOLI Ribosomal RNA small subunit methyltransferase A OS=Escherichia coli (strain K12) GN=rsmA PE=1 SV=1	RSMA_ECOLI	Ribosomal RNA small subunit methyltransferase A	rsmA	1	6	6	6	1	1	5	3	1	0	3	5	1	1	5	3	1	0	3	5	1	1	5	3	1	0	3	5	31.5	31.5	31.5	30.42	273	273	2.19	5	33			3	1
sp|P25539|RIBD_ECOLI	sp|P25539|RIBD_ECOLI	18	18	18	>sp|P25539|RIBD_ECOLI Riboflavin biosynthesis protein RibD OS=Escherichia coli (strain K12) GN=ribD PE=1 SV=1	RIBD_ECOLI	Riboflavin biosynthesis protein RibD	ribD	1	18	18	18	3	0	7	12	3	5	13	17	3	0	7	12	3	5	13	17	3	0	7	12	3	5	13	17	64.3	64.3	64.3	40.338	367	367	2.41		98	5		13	1
sp|P0C0L7|PROP_ECOLI	sp|P0C0L7|PROP_ECOLI	5	5	5	>sp|P0C0L7|PROP_ECOLI Proline/betaine transporter OS=Escherichia coli (strain K12) GN=proP PE=1 SV=1	PROP_ECOLI	Proline/betaine transporter	proP	1	5	5	5	1	0	5	5	1	1	4	5	1	0	5	5	1	1	4	5	1	0	5	5	1	1	4	5	10.2	10.2	10.2	54.845	500	500	2.46		30	6	2	3
sp|P0AA25|THIO_ECOLI	sp|P0AA25|THIO_ECOLI	5	5	5	>sp|P0AA25|THIO_ECOLI Thioredoxin-1 OS=Escherichia coli (strain K12) GN=trxA PE=1 SV=2	THIO_ECOLI	Thioredoxin-1	trxA	1	5	5	5	3	4	3	4	2	3	4	5	3	4	3	4	2	3	4	5	3	4	3	4	2	3	4	5	45	45	45	11.806	109	109	2.59	28					13
sp|Q46851|GPR_ECOLI	sp|Q46851|GPR_ECOLI	16	16	16	>sp|Q46851|GPR_ECOLI L-glyceraldehyde 3-phosphate reductase OS=Escherichia coli (strain K12) GN=gpr PE=1 SV=1	GPR_ECOLI	L-glyceraldehyde 3-phosphate reductase	gpr	1	16	16	16	4	1	6	9	7	8	5	12	4	1	6	9	7	8	5	12	4	1	6	9	7	8	5	12	63.3	63.3	63.3	38.832	346	346	2.88		64	1		25	1
sp|P0AEB7|YOAB_ECOLI	sp|P0AEB7|YOAB_ECOLI	3	3	3	>sp|P0AEB7|YOAB_ECOLI RutC family protein YoaB OS=Escherichia coli (strain K12) GN=yoaB PE=3 SV=1	YOAB_ECOLI	RutC family protein YoaB	yoaB	1	3	3	3	0	0	1	1	0	0	1	2	0	0	1	1	0	0	1	2	0	0	1	1	0	0	1	2	40.4	40.4	40.4	12.493	114	114	1	14
sp|P14900|MURD_ECOLI	sp|P14900|MURD_ECOLI	8	8	8	>sp|P14900|MURD_ECOLI UDP-N-acetylmuramoylalanine--D-glutamate ligase OS=Escherichia coli (strain K12) GN=murD PE=1 SV=3	MURD_ECOLI	UDP-N-acetylmuramoylalanine--D-glutamate ligase	murD	1	8	8	8	2	2	4	6	2	1	5	7	2	2	4	6	2	1	5	7	2	2	4	6	2	1	5	7	29.7	29.7	29.7	46.973	438	438	3.17			50	8	1
sp|P60757|HIS1_ECOLI	sp|P60757|HIS1_ECOLI	14	14	14	>sp|P60757|HIS1_ECOLI ATP phosphoribosyltransferase OS=Escherichia coli (strain K12) GN=hisG PE=1 SV=1	HIS1_ECOLI	ATP phosphoribosyltransferase	hisG	1	14	14	14	1	0	3	4	4	4	10	12	1	0	3	4	4	4	10	12	1	0	3	4	4	4	10	12	57.2	57.2	57.2	33.366	299	299	2.38		72	2		10
sp|P08390|USG_ECOLI	sp|P08390|USG_ECOLI	12	12	12	>sp|P08390|USG_ECOLI USG-1 protein OS=Escherichia coli (strain K12) GN=usg PE=1 SV=1	USG_ECOLI	USG-1 protein	usg	1	12	12	12	4	0	3	6	5	5	7	8	4	0	3	6	5	5	7	8	4	0	3	6	5	5	7	8	43	43	43	36.364	337	337	2.79		47			14	2
sp|P0ADA5|YAJG_ECOLI	sp|P0ADA5|YAJG_ECOLI	4	4	4	>sp|P0ADA5|YAJG_ECOLI Uncharacterized lipoprotein YajG OS=Escherichia coli (strain K12) GN=yajG PE=3 SV=1	YAJG_ECOLI	Uncharacterized lipoprotein YajG	yajG	1	4	4	4	2	2	2	2	2	1	2	2	2	2	2	2	2	1	2	2	2	2	2	2	2	1	2	2	32.3	32.3	32.3	20.95	192	192	2.62	13	4				7
sp|P0A998|FTNA_ECOLI	sp|P0A998|FTNA_ECOLI	4	4	4	>sp|P0A998|FTNA_ECOLI Bacterial non-heme ferritin OS=Escherichia coli (strain K12) GN=ftnA PE=1 SV=1	FTNA_ECOLI	Bacterial non-heme ferritin	ftnA	1	4	4	4	3	3	1	2	1	2	0	3	3	3	1	2	1	2	0	3	3	3	1	2	1	2	0	3	31.5	31.5	31.5	19.424	165	165	2.96	14					9
sp|P06988|HISX_ECOLI	sp|P06988|HISX_ECOLI	13	13	13	>sp|P06988|HISX_ECOLI Histidinol dehydrogenase OS=Escherichia coli (strain K12) GN=hisD PE=1 SV=5	HISX_ECOLI	Histidinol dehydrogenase	hisD	1	13	13	13	0	0	4	3	6	5	12	13	0	0	4	3	6	5	12	13	0	0	4	3	6	5	12	13	37.6	37.6	37.6	46.11	434	434	3.17			52	11
sp|P0AGG8|TLDD_ECOLI	sp|P0AGG8|TLDD_ECOLI	18	18	18	>sp|P0AGG8|TLDD_ECOLI Metalloprotease TldD OS=Escherichia coli (strain K12) GN=tldD PE=1 SV=1	TLDD_ECOLI	Metalloprotease TldD	tldD	1	18	18	18	2	1	6	9	5	1	8	12	2	1	6	9	5	1	8	12	2	1	6	9	5	1	8	12	54.9	54.9	54.9	51.363	481	481	3.11		1	73	10
sp|P0A6V1|GLGC_ECOLI	sp|P0A6V1|GLGC_ECOLI	16	16	16	>sp|P0A6V1|GLGC_ECOLI Glucose-1-phosphate adenylyltransferase OS=Escherichia coli (strain K12) GN=glgC PE=1 SV=2	GLGC_ECOLI	Glucose-1-phosphate adenylyltransferase	glgC	1	16	16	16	4	4	3	7	5	3	5	9	4	4	3	7	5	3	5	9	4	4	3	7	5	3	5	9	47.3	47.3	47.3	48.697	431	431	3.26			49	17
sp|P0A8J4|YBED_ECOLI	sp|P0A8J4|YBED_ECOLI	3	3	3	>sp|P0A8J4|YBED_ECOLI UPF0250 protein YbeD OS=Escherichia coli (strain K12) GN=ybeD PE=1 SV=1	YBED_ECOLI	UPF0250 protein YbeD	ybeD	1	3	3	3	1	1	1	2	1	1	1	3	1	1	1	2	1	1	1	3	1	1	1	2	1	1	1	3	55.2	55.2	55.2	9.8272	87	87	1.92	18	2				4
sp|P23827|ECOT_ECOLI	sp|P23827|ECOT_ECOLI	7	7	7	>sp|P23827|ECOT_ECOLI Ecotin OS=Escherichia coli (strain K12) GN=eco PE=1 SV=1	ECOT_ECOLI	Ecotin	eco	1	7	7	7	1	1	2	4	1	1	5	4	1	1	2	4	1	1	5	4	1	1	2	4	1	1	5	4	34	34	34	18.192	162	162	1.59	30					4
sp|P25519|HFLX_ECOLI	sp|P25519|HFLX_ECOLI	17	17	17	>sp|P25519|HFLX_ECOLI GTPase HflX OS=Escherichia coli (strain K12) GN=hflX PE=1 SV=3	HFLX_ECOLI	GTPase HflX	hflX	1	17	17	17	0	0	10	9	8	4	13	15	0	0	10	9	8	4	13	15	0	0	10	9	8	4	13	15	48.6	48.6	48.6	48.327	426	426	3.12			96	13
sp|P77529|YDJN_ECOLI	sp|P77529|YDJN_ECOLI	6	6	6	>sp|P77529|YDJN_ECOLI Uncharacterized symporter YdjN OS=Escherichia coli (strain K12) GN=ydjN PE=3 SV=1	YDJN_ECOLI	Uncharacterized symporter YdjN	ydjN	1	6	6	6	3	0	4	3	4	4	5	6	3	0	4	3	4	4	5	6	3	0	4	3	4	4	5	6	17.3	17.3	17.3	48.661	463	463	2.74		35		1	11
sp|P0A9A9|FUR_ECOLI	sp|P0A9A9|FUR_ECOLI	5	5	5	>sp|P0A9A9|FUR_ECOLI Ferric uptake regulation protein OS=Escherichia coli (strain K12) GN=fur PE=1 SV=1	FUR_ECOLI	Ferric uptake regulation protein	fur	1	5	5	5	1	1	3	3	1	1	3	4	1	1	3	3	1	1	3	4	1	1	3	3	1	1	3	4	41.2	41.2	41.2	16.795	148	148	1.65	27					4
sp|Q57261|TRUD_ECOLI	sp|Q57261|TRUD_ECOLI	16	16	16	>sp|Q57261|TRUD_ECOLI tRNA pseudouridine synthase D OS=Escherichia coli (strain K12) GN=truD PE=1 SV=1	TRUD_ECOLI	tRNA pseudouridine synthase D	truD	1	16	16	16	4	0	5	10	5	8	9	12	4	0	5	10	5	8	9	12	4	0	5	10	5	8	9	12	63.3	63.3	63.3	39.091	349	349	2.87		58	1	1	23
sp|P0A9F3|CYSB_ECOLI	sp|P0A9F3|CYSB_ECOLI	12	12	12	>sp|P0A9F3|CYSB_ECOLI HTH-type transcriptional regulator CysB OS=Escherichia coli (strain K12) GN=cysB PE=3 SV=1	CYSB_ECOLI	HTH-type transcriptional regulator CysB	cysB	1	12	12	12	8	1	9	8	3	6	7	9	8	1	9	8	3	6	7	9	8	1	9	8	3	6	7	9	49.7	49.7	49.7	36.15	324	324	2.75		55			17	1
sp|P46889|FTSK_ECOLI	sp|P46889|FTSK_ECOLI	15	15	15	>sp|P46889|FTSK_ECOLI DNA translocase FtsK OS=Escherichia coli (strain K12) GN=ftsK PE=1 SV=2	FTSK_ECOLI	DNA translocase FtsK	ftsK	1	15	15	15	2	0	5	7	1	1	1	8	2	0	5	7	1	1	1	8	2	0	5	7	1	1	1	8	18.9	18.9	18.9	146.66	1329	1329	5.4	1	2	1	3	5	33
sp|P04335|FRSA_ECOLI	sp|P04335|FRSA_ECOLI	20	20	20	>sp|P04335|FRSA_ECOLI Esterase FrsA OS=Escherichia coli (strain K12) GN=frsA PE=3 SV=2	FRSA_ECOLI	Esterase FrsA	frsA	1	20	20	20	4	3	8	11	8	12	15	18	4	3	8	11	8	12	15	18	4	3	8	11	8	12	15	18	55.1	55.1	55.1	47.008	414	414	3.37	1	8	90	18	15	4
sp|P0AE91|CREA_ECOLI	sp|P0AE91|CREA_ECOLI	7	7	7	>sp|P0AE91|CREA_ECOLI Protein CreA OS=Escherichia coli (strain K12) GN=creA PE=3 SV=1	CREA_ECOLI	Protein CreA	creA	1	7	7	7	1	1	2	5	1	0	4	7	1	1	2	5	1	0	4	7	1	1	2	5	1	0	4	7	51	51	51	17.108	157	157	1.46	31	1				3
sp|P37648|YHJJ_ECOLI	sp|P37648|YHJJ_ECOLI	15	15	15	>sp|P37648|YHJJ_ECOLI Protein YhjJ OS=Escherichia coli (strain K12) GN=yhjJ PE=1 SV=1	YHJJ_ECOLI	Protein YhjJ	yhjJ	1	15	15	15	3	4	9	11	3	2	7	10	3	4	9	11	3	2	7	10	3	4	9	11	3	2	7	10	42.6	42.6	42.6	55.527	498	498	3.35			52	18	4
sp|P33937|NAPA_ECOLI	sp|P33937|NAPA_ECOLI	29	29	29	>sp|P33937|NAPA_ECOLI Periplasmic nitrate reductase OS=Escherichia coli (strain K12) GN=napA PE=1 SV=3	NAPA_ECOLI	Periplasmic nitrate reductase	napA	1	29	29	29	5	4	16	19	0	0	0	10	5	4	16	19	0	0	0	10	5	4	16	19	0	0	0	10	44.3	44.3	44.3	93.041	828	828	4.67		4	5	22	94	2
sp|P76268|KDGR_ECOLI	sp|P76268|KDGR_ECOLI	13	13	13	>sp|P76268|KDGR_ECOLI Transcriptional regulator KdgR OS=Escherichia coli (strain K12) GN=kdgR PE=1 SV=1	KDGR_ECOLI	Transcriptional regulator KdgR	kdgR	1	13	13	13	4	1	5	10	1	1	9	13	4	1	5	10	1	1	9	13	4	1	5	10	1	1	9	13	55.9	55.9	55.9	30.029	263	263	2.18	10	56	1		6	1
sp|P0A9T0|SERA_ECOLI	sp|P0A9T0|SERA_ECOLI	12	12	12	>sp|P0A9T0|SERA_ECOLI D-3-phosphoglycerate dehydrogenase OS=Escherichia coli (strain K12) GN=serA PE=1 SV=2	SERA_ECOLI	D-3-phosphoglycerate dehydrogenase	serA	1	12	12	12	1	3	3	7	3	5	9	11	1	3	3	7	3	5	9	11	1	3	3	7	3	5	9	11	36.8	36.8	36.8	44.175	410	410	3.35		1	48	8	8
sp|P0AFE4|NUOK_ECOLI	sp|P0AFE4|NUOK_ECOLI	1	1	1	>sp|P0AFE4|NUOK_ECOLI NADH-quinone oxidoreductase subunit K OS=Escherichia coli (strain K12) GN=nuoK PE=1 SV=1	NUOK_ECOLI	NADH-quinone oxidoreductase subunit K	nuoK	1	1	1	1	0	0	1	1	0	0	1	1	0	0	1	1	0	0	1	1	0	0	1	1	0	0	1	1	13	13	13	10.845	100	100	1.67	10				2
sp|P12994|YBHB_ECOLI	sp|P12994|YBHB_ECOLI	5	5	5	>sp|P12994|YBHB_ECOLI UPF0098 protein YbhB OS=Escherichia coli (strain K12) GN=ybhB PE=1 SV=2	YBHB_ECOLI	UPF0098 protein YbhB	ybhB	1	5	5	5	0	0	1	1	0	0	3	5	0	0	1	1	0	0	3	5	0	0	1	1	0	0	3	5	35.4	35.4	35.4	17.085	158	158	1.16	27	3	1
sp|P38038|CYSJ_ECOLI	sp|P38038|CYSJ_ECOLI	24	24	24	>sp|P38038|CYSJ_ECOLI Sulfite reductase [NADPH] flavoprotein alpha-component OS=Escherichia coli (strain K12) GN=cysJ PE=1 SV=4	CYSJ_ECOLI	Sulfite reductase [NADPH] flavoprotein alpha-component	cysJ	1	24	24	24	9	11	1	1	9	14	15	21	9	11	1	1	9	14	15	21	9	11	1	1	9	14	15	21	50.4	50.4	50.4	66.269	599	599	3.57		6	49	79	2
sp|P33030|YEIR_ECOLI	sp|P33030|YEIR_ECOLI	14	14	14	>sp|P33030|YEIR_ECOLI Uncharacterized protein YeiR OS=Escherichia coli (strain K12) GN=yeiR PE=3 SV=2	YEIR_ECOLI	Uncharacterized protein YeiR	yeiR	1	14	14	14	0	0	5	4	3	3	9	14	0	0	5	4	3	3	9	14	0	0	5	4	3	3	9	14	50.6	50.6	50.6	36.113	328	328	2.33		59	1		7
sp|P00963|ASNA_ECOLI	sp|P00963|ASNA_ECOLI	10	10	10	>sp|P00963|ASNA_ECOLI Aspartate--ammonia ligase OS=Escherichia coli (strain K12) GN=asnA PE=1 SV=1	ASNA_ECOLI	Aspartate--ammonia ligase	asnA	1	10	10	10	7	2	5	8	1	1	5	6	7	2	5	8	1	1	5	6	7	2	5	8	1	1	5	6	35.2	35.2	35.2	36.65	330	330	2.7		40	1		12
sp|P25888|RHLE_ECOLI	sp|P25888|RHLE_ECOLI	16	16	16	>sp|P25888|RHLE_ECOLI ATP-dependent RNA helicase RhlE OS=Escherichia coli (strain K12) GN=rhlE PE=1 SV=3	RHLE_ECOLI	ATP-dependent RNA helicase RhlE	rhlE	1	16	16	16	3	1	5	9	0	0	5	12	3	1	5	9	0	0	5	12	3	1	5	9	0	0	5	12	50.7	50.7	50.7	49.989	454	454	3		5	46	5
sp|P75864|RLMKL_ECOLI	sp|P75864|RLMKL_ECOLI	35	35	35	>sp|P75864|RLMKL_ECOLI Ribosomal RNA large subunit methyltransferase K/L OS=Escherichia coli (strain K12) GN=rlmL PE=1 SV=1	RLMKL_ECOLI	Ribosomal RNA large subunit methyltransferase K/L	rlmL	1	35	35	35	3	5	22	21	2	2	15	26	3	5	22	21	2	2	15	26	3	5	22	21	2	2	15	26	53	53	53	78.853	702	702	3.97			14	160	9
sp|P00561|AK1H_ECOLI	sp|P00561|AK1H_ECOLI	36	36	36	>sp|P00561|AK1H_ECOLI Bifunctional aspartokinase/homoserine dehydrogenase 1 OS=Escherichia coli (strain K12) GN=thrA PE=1 SV=2	AK1H_ECOLI	Bifunctional aspartokinase/homoserine dehydrogenase 1	thrA	1	36	36	36	12	12	14	17	8	10	22	28	12	12	14	17	8	10	22	28	12	12	14	17	8	10	22	28	56.5	56.5	56.5	89.119	820	820	4.45		13	32	20	152	3
sp|P77808|CINAL_ECOLI	sp|P77808|CINAL_ECOLI	12	12	12	>sp|P77808|CINAL_ECOLI NMN amidohydrolase-like protein YfaY OS=Escherichia coli (strain K12) GN=yfaY PE=1 SV=1	CINAL_ECOLI	NMN amidohydrolase-like protein YfaY	yfaY	1	12	12	12	3	4	5	5	5	7	4	9	3	4	5	5	5	7	4	9	3	4	5	5	5	7	4	9	43.5	43.5	43.5	44.225	400	400	3.41		1	50	13	9
sp|P15977|MALQ_ECOLI	sp|P15977|MALQ_ECOLI	27	27	27	>sp|P15977|MALQ_ECOLI 4-alpha-glucanotransferase OS=Escherichia coli (strain K12) GN=malQ PE=3 SV=2	MALQ_ECOLI	4-alpha-glucanotransferase	malQ	1	27	27	27	5	6	16	16	2	4	7	7	5	6	16	16	2	4	7	7	5	6	16	16	2	4	7	7	55.5	55.5	55.5	78.503	694	694	4.07			14	87	21	1
sp|P0A7X6|RIMM_ECOLI	sp|P0A7X6|RIMM_ECOLI	9	9	9	>sp|P0A7X6|RIMM_ECOLI Ribosome maturation factor RimM OS=Escherichia coli (strain K12) GN=rimM PE=1 SV=1	RIMM_ECOLI	Ribosome maturation factor RimM	rimM	1	9	9	9	0	0	3	5	0	0	3	5	0	0	3	5	0	0	3	5	0	0	3	5	0	0	3	5	62.1	62.1	62.1	20.605	182	182	1	30
sp|P31063|YEDD_ECOLI	sp|P31063|YEDD_ECOLI	10	10	10	>sp|P31063|YEDD_ECOLI Uncharacterized lipoprotein YedD OS=Escherichia coli (strain K12) GN=yedD PE=3 SV=1	YEDD_ECOLI	Uncharacterized lipoprotein YedD	yedD	1	10	10	10	1	0	3	5	1	0	6	9	1	0	3	5	1	0	6	9	1	0	3	5	1	0	6	9	69.3	69.3	69.3	14.983	137	137	1.27	43	3				2
sp|P17115|GUTQ_ECOLI	sp|P17115|GUTQ_ECOLI	16	16	16	>sp|P17115|GUTQ_ECOLI Arabinose 5-phosphate isomerase GutQ OS=Escherichia coli (strain K12) GN=gutQ PE=1 SV=3	GUTQ_ECOLI	Arabinose 5-phosphate isomerase GutQ	gutQ	1	16	16	16	2	0	6	7	1	2	7	12	2	0	6	7	1	2	7	12	2	0	6	7	1	2	7	12	76	76	76	34.031	321	321	2.29		58	1		6
sp|P69805|PTND_ECOLI	sp|P69805|PTND_ECOLI	10	10	10	>sp|P69805|PTND_ECOLI Mannose permease IID component OS=Escherichia coli (strain K12) GN=manZ PE=1 SV=2	PTND_ECOLI	Mannose permease IID component	manZ	1	10	10	10	0	0	3	3	0	0	7	8	0	0	3	3	0	0	7	8	0	0	3	3	0	0	7	8	38.5	38.5	38.5	30.955	283	283	1.09	40	4
sp|P0AAB4|UBID_ECOLI	sp|P0AAB4|UBID_ECOLI	25	25	25	>sp|P0AAB4|UBID_ECOLI 3-octaprenyl-4-hydroxybenzoate carboxy-lyase OS=Escherichia coli (strain K12) GN=ubiD PE=1 SV=1	UBID_ECOLI	3-octaprenyl-4-hydroxybenzoate carboxy-lyase	ubiD	1	25	25	25	2	2	7	10	7	4	11	19	2	2	7	10	7	4	11	19	2	2	7	10	7	4	11	19	56.1	56.1	56.1	55.603	497	497	3.5			66	57	3
sp|P0AC59|GLRX2_ECOLI	sp|P0AC59|GLRX2_ECOLI	12	12	12	>sp|P0AC59|GLRX2_ECOLI Glutaredoxin-2 OS=Escherichia coli (strain K12) GN=grxB PE=1 SV=1	GLRX2_ECOLI	Glutaredoxin-2	grxB	1	12	12	12	2	6	1	2	6	4	8	10	2	6	1	2	6	4	8	10	2	6	1	2	6	4	8	10	64.7	64.7	64.7	24.35	215	215	2.53	40	2				18
sp|P78067|YNJE_ECOLI	sp|P78067|YNJE_ECOLI	14	14	14	>sp|P78067|YNJE_ECOLI Thiosulfate sulfurtransferase YnjE OS=Escherichia coli (strain K12) GN=ynjE PE=1 SV=2	YNJE_ECOLI	Thiosulfate sulfurtransferase YnjE	ynjE	1	14	14	14	1	0	8	10	0	1	1	6	1	0	8	10	0	1	1	6	1	0	8	10	0	1	1	6	48	48	48	48.228	435	435	3.07			52	4
sp|P06149|DLD_ECOLI	sp|P06149|DLD_ECOLI	28	28	28	>sp|P06149|DLD_ECOLI D-lactate dehydrogenase OS=Escherichia coli (strain K12) GN=dld PE=1 SV=3	DLD_ECOLI	D-lactate dehydrogenase	dld	1	28	28	28	7	12	13	10	14	10	13	23	7	12	13	10	14	10	13	23	7	12	13	10	14	10	13	23	57.6	57.6	57.6	64.612	571	571	3.83			34	137	4
sp|P0A738|MOAC_ECOLI	sp|P0A738|MOAC_ECOLI	9	9	9	>sp|P0A738|MOAC_ECOLI Cyclic pyranopterin monophosphate synthase accessory protein OS=Escherichia coli (strain K12) GN=moaC PE=1 SV=2	MOAC_ECOLI	Cyclic pyranopterin monophosphate synthase accessory protein	moaC	1	9	9	9	0	0	4	4	1	0	5	6	0	0	4	4	1	0	5	6	0	0	4	4	1	0	5	6	72	72	72	17.467	161	161	1.16	40	2				1
sp|P0A8E1|YCFP_ECOLI	sp|P0A8E1|YCFP_ECOLI	8	8	8	>sp|P0A8E1|YCFP_ECOLI UPF0227 protein YcfP OS=Escherichia coli (strain K12) GN=ycfP PE=1 SV=1	YCFP_ECOLI	UPF0227 protein YcfP	ycfP	1	8	8	8	3	3	3	3	2	3	4	4	3	3	3	3	2	3	4	4	3	3	3	3	2	3	4	4	53.3	53.3	53.3	21.226	180	180	2.56	24	1				11
sp|P37617|ATZN_ECOLI	sp|P37617|ATZN_ECOLI	24	24	24	>sp|P37617|ATZN_ECOLI Lead, cadmium, zinc and mercury-transporting ATPase OS=Escherichia coli (strain K12) GN=zntA PE=1 SV=1	ATZN_ECOLI	Lead, cadmium, zinc and mercury-transporting ATPase	zntA	1	24	24	24	0	3	16	17	5	6	18	23	0	3	16	17	5	6	18	23	0	3	16	17	5	6	18	23	49.2	49.2	49.2	76.839	732	732	3.99			16	134	14
sp|P0AB12|YCCF_ECOLI	sp|P0AB12|YCCF_ECOLI	4	4	4	>sp|P0AB12|YCCF_ECOLI Inner membrane protein YccF OS=Escherichia coli (strain K12) GN=yccF PE=1 SV=1	YCCF_ECOLI	Inner membrane protein YccF	yccF	1	4	4	4	0	0	1	3	0	0	3	4	0	0	1	3	0	0	3	4	0	0	1	3	0	0	3	4	29.7	29.7	29.7	16.275	148	148	1.12	21	3
sp|P06986|HIS8_ECOLI	sp|P06986|HIS8_ECOLI	14	14	14	>sp|P06986|HIS8_ECOLI Histidinol-phosphate aminotransferase OS=Escherichia coli (strain K12) GN=hisC PE=1 SV=2	HIS8_ECOLI	Histidinol-phosphate aminotransferase	hisC	1	14	14	14	2	0	5	9	5	3	11	13	2	0	5	9	5	3	11	13	2	0	5	9	5	3	11	13	54.5	54.5	54.5	39.36	356	356	2.39		68	1		10
sp|P0A7A7|PLSB_ECOLI	sp|P0A7A7|PLSB_ECOLI	29	29	29	>sp|P0A7A7|PLSB_ECOLI Glycerol-3-phosphate acyltransferase OS=Escherichia coli (strain K12) GN=plsB PE=1 SV=2	PLSB_ECOLI	Glycerol-3-phosphate acyltransferase	plsB	1	29	29	29	2	5	17	17	5	8	24	23	2	5	17	17	5	8	24	23	2	5	17	17	5	8	24	23	48.2	48.2	48.2	91.38	807	807	4.44	4	7	19	52	144	1
sp|P23538|PPSA_ECOLI	sp|P23538|PPSA_ECOLI	26	26	26	>sp|P23538|PPSA_ECOLI Phosphoenolpyruvate synthase OS=Escherichia coli (strain K12) GN=ppsA PE=1 SV=5	PPSA_ECOLI	Phosphoenolpyruvate synthase	ppsA	1	26	26	26	18	15	15	14	12	15	17	16	18	15	15	14	12	15	17	16	18	15	15	14	12	15	17	16	41.7	41.7	41.7	87.434	792	792	4.09		22	46	4	103	1
sp|P39286|RSGA_ECOLI	sp|P39286|RSGA_ECOLI	11	11	11	>sp|P39286|RSGA_ECOLI Putative ribosome biogenesis GTPase RsgA OS=Escherichia coli (strain K12) GN=rsgA PE=1 SV=2	RSGA_ECOLI	Putative ribosome biogenesis GTPase RsgA	rsgA	1	11	11	11	3	0	7	7	3	5	6	8	3	0	7	7	3	5	6	8	3	0	7	7	3	5	6	8	44.3	44.3	44.3	39.193	350	350	2.45		56	4		9
sp|P0AA43|RSUA_ECOLI	sp|P0AA43|RSUA_ECOLI	8	8	8	>sp|P0AA43|RSUA_ECOLI Ribosomal small subunit pseudouridine synthase A OS=Escherichia coli (strain K12) GN=rsuA PE=1 SV=1	RSUA_ECOLI	Ribosomal small subunit pseudouridine synthase A	rsuA	1	8	8	8	0	0	3	3	0	0	4	5	0	0	3	3	0	0	4	5	0	0	3	3	0	0	4	5	57.6	57.6	57.6	25.865	231	231	1.81	7	29
sp|P77173|ZIPA_ECOLI	sp|P77173|ZIPA_ECOLI	5	5	5	>sp|P77173|ZIPA_ECOLI Cell division protein ZipA OS=Escherichia coli (strain K12) GN=zipA PE=1 SV=3	ZIPA_ECOLI	Cell division protein ZipA	zipA	1	5	5	5	2	2	1	2	2	1	1	2	2	2	1	2	2	1	1	2	2	2	1	2	2	1	1	2	19.2	19.2	19.2	36.475	328	328	3.37			20	9	1
sp|P0A8F4|URK_ECOLI	sp|P0A8F4|URK_ECOLI	8	8	8	>sp|P0A8F4|URK_ECOLI Uridine kinase OS=Escherichia coli (strain K12) GN=udk PE=3 SV=1	URK_ECOLI	Uridine kinase	udk	1	8	8	8	0	0	7	7	0	0	7	7	0	0	7	7	0	0	7	7	0	0	7	7	0	0	7	7	45.1	45.1	45.1	24.353	213	213	1.1	47	5
sp|P39353|YJHC_ECOLI	sp|P39353|YJHC_ECOLI	11	11	11	>sp|P39353|YJHC_ECOLI Uncharacterized oxidoreductase YjhC OS=Escherichia coli (strain K12) GN=yjhC PE=3 SV=2	YJHC_ECOLI	Uncharacterized oxidoreductase YjhC	yjhC	1	11	11	11	3	0	3	2	8	8	4	7	3	0	3	2	8	8	4	7	3	0	3	2	8	8	4	7	32.8	32.8	32.8	41.384	372	372	3.4		29	13	2	28
sp|P42599|YGJR_ECOLI	sp|P42599|YGJR_ECOLI	7	7	7	>sp|P42599|YGJR_ECOLI Uncharacterized oxidoreductase YgjR OS=Escherichia coli (strain K12) GN=ygjR PE=3 SV=3	YGJR_ECOLI	Uncharacterized oxidoreductase YgjR	ygjR	1	7	7	7	2	0	4	6	1	2	4	6	2	0	4	6	1	2	4	6	2	0	4	6	1	2	4	6	28.7	28.7	28.7	36.214	328	328	2.28	1	44			5
sp|P0A9D2|GSTA_ECOLI	sp|P0A9D2|GSTA_ECOLI	8	8	8	>sp|P0A9D2|GSTA_ECOLI Glutathione S-transferase GstA OS=Escherichia coli (strain K12) GN=gstA PE=1 SV=1	GSTA_ECOLI	Glutathione S-transferase GstA	gstA	1	8	8	8	2	2	2	2	2	2	4	5	2	2	2	2	2	2	4	5	2	2	2	2	2	2	4	5	53.2	53.2	53.2	22.868	201	201	2.59	28					13
sp|P09030|EX3_ECOLI	sp|P09030|EX3_ECOLI	17	17	17	>sp|P09030|EX3_ECOLI Exodeoxyribonuclease III OS=Escherichia coli (strain K12) GN=xthA PE=1 SV=4	EX3_ECOLI	Exodeoxyribonuclease III	xthA	1	17	17	17	1	0	7	5	1	0	8	13	1	0	7	5	1	0	8	13	1	0	7	5	1	0	8	13	79.1	79.1	79.1	30.969	268	268	2.01	1	74	2
sp|P0C0L2|OSMC_ECOLI	sp|P0C0L2|OSMC_ECOLI	7	7	7	>sp|P0C0L2|OSMC_ECOLI Peroxiredoxin OsmC OS=Escherichia coli (strain K12) GN=osmC PE=1 SV=2	OSMC_ECOLI	Peroxiredoxin OsmC	osmC	1	7	7	7	3	1	0	1	4	3	5	7	3	1	0	1	4	3	5	7	3	1	0	1	4	3	5	7	54.5	54.5	54.5	15.088	143	143	2.57	23	1			1	10
sp|P0A9W9|YRDA_ECOLI	sp|P0A9W9|YRDA_ECOLI	13	13	13	>sp|P0A9W9|YRDA_ECOLI Protein YrdA OS=Escherichia coli (strain K12) GN=yrdA PE=1 SV=1	YRDA_ECOLI	Protein YrdA	yrdA	1	13	13	13	0	0	2	6	1	1	11	13	0	0	2	6	1	1	11	13	0	0	2	6	1	1	11	13	82.6	82.6	82.6	20.245	184	184	1.18	53					2
sp|P36979|RLMN_ECOLI	sp|P36979|RLMN_ECOLI	13	13	13	>sp|P36979|RLMN_ECOLI Dual-specificity RNA methyltransferase RlmN OS=Escherichia coli (strain K12) GN=rlmN PE=1 SV=1	RLMN_ECOLI	Dual-specificity RNA methyltransferase RlmN	rlmN	1	13	13	13	2	3	5	8	0	2	5	4	2	3	5	8	0	2	5	4	2	3	5	8	0	2	5	4	37.8	37.8	37.8	43.085	384	384	2.74	2	24	31	7	2
sp|P75824|HCR_ECOLI	sp|P75824|HCR_ECOLI	9	9	9	>sp|P75824|HCR_ECOLI NADH oxidoreductase HCR OS=Escherichia coli (strain K12) GN=hcr PE=1 SV=3	HCR_ECOLI	NADH oxidoreductase HCR	hcr	1	9	9	9	0	0	4	5	0	1	1	3	0	0	4	5	0	1	1	3	0	0	4	5	0	1	1	3	44.1	44.1	44.1	35.74	322	322	2.74		23	6	1	2	3
sp|P21829|YBHA_ECOLI	sp|P21829|YBHA_ECOLI	6	6	6	>sp|P21829|YBHA_ECOLI Pyridoxal phosphate phosphatase YbhA OS=Escherichia coli (strain K12) GN=ybhA PE=1 SV=3	YBHA_ECOLI	Pyridoxal phosphate phosphatase YbhA	ybhA	1	6	6	6	0	0	2	4	0	0	3	6	0	0	2	4	0	0	3	6	0	0	2	4	0	0	3	6	24.6	24.6	24.6	30.201	272	272	1.76	9	28
sp|P0AB80|ILVE_ECOLI	sp|P0AB80|ILVE_ECOLI	6	6	6	>sp|P0AB80|ILVE_ECOLI Branched-chain-amino-acid aminotransferase OS=Escherichia coli (strain K12) GN=ilvE PE=1 SV=2	ILVE_ECOLI	Branched-chain-amino-acid aminotransferase	ilvE	1	6	6	6	3	1	4	5	3	2	5	5	3	1	4	5	3	2	5	5	3	1	4	5	3	2	5	5	29.4	29.4	29.4	34.093	309	309	2.67		32	1		9
sp|P0AAA1|YAGU_ECOLI	sp|P0AAA1|YAGU_ECOLI	3	3	3	>sp|P0AAA1|YAGU_ECOLI Inner membrane protein YagU OS=Escherichia coli (strain K12) GN=yagU PE=1 SV=1	YAGU_ECOLI	Inner membrane protein YagU	yagU	1	3	3	3	0	0	3	1	0	0	0	3	0	0	3	1	0	0	0	3	0	0	3	1	0	0	0	3	21.1	21.1	21.1	22.967	204	204	1	16
sp|P0A847|TGT_ECOLI	sp|P0A847|TGT_ECOLI	18	18	18	>sp|P0A847|TGT_ECOLI Queuine tRNA-ribosyltransferase OS=Escherichia coli (strain K12) GN=tgt PE=1 SV=1	TGT_ECOLI	Queuine tRNA-ribosyltransferase	tgt	1	18	18	18	1	2	8	8	2	2	5	10	1	2	8	8	2	2	5	10	1	2	8	8	2	2	5	10	48.5	48.5	48.5	42.593	375	375	2.86	1	21	54	3	4
sp|P0AFI7|PDXH_ECOLI	sp|P0AFI7|PDXH_ECOLI	11	11	11	>sp|P0AFI7|PDXH_ECOLI Pyridoxine/pyridoxamine 5-phosphate oxidase OS=Escherichia coli (strain K12) GN=pdxH PE=1 SV=2	PDXH_ECOLI	Pyridoxine/pyridoxamine 5-phosphate oxidase	pdxH	1	11	11	11	1	1	1	6	1	1	5	8	1	1	1	6	1	1	5	8	1	1	1	6	1	1	5	8	58.7	58.7	58.7	25.545	218	218	1.43	43					4
sp|P0AEW6|INGK_ECOLI	sp|P0AEW6|INGK_ECOLI	13	13	13	>sp|P0AEW6|INGK_ECOLI Inosine-guanosine kinase OS=Escherichia coli (strain K12) GN=gsk PE=1 SV=1	INGK_ECOLI	Inosine-guanosine kinase	gsk	1	13	13	13	4	2	5	6	4	3	7	8	4	2	5	6	4	3	7	8	4	2	5	6	4	3	7	8	47.5	47.5	47.5	48.448	434	434	3.24			63	11	4
sp|P08142|ILVB_ECOLI	sp|P08142|ILVB_ECOLI	19	19	19	>sp|P08142|ILVB_ECOLI Acetolactate synthase isozyme 1 large subunit OS=Escherichia coli (strain K12) GN=ilvB PE=1 SV=1	ILVB_ECOLI	Acetolactate synthase isozyme 1 large subunit	ilvB	1	19	19	19	1	1	14	11	4	4	14	15	1	1	14	11	4	4	14	15	1	1	14	11	4	4	14	15	42.5	42.5	42.5	60.44	562	562	3.97	1		2	120	1
sp|P0A9N4|PFLA_ECOLI	sp|P0A9N4|PFLA_ECOLI	8	8	8	>sp|P0A9N4|PFLA_ECOLI Pyruvate formate-lyase 1-activating enzyme OS=Escherichia coli (strain K12) GN=pflA PE=1 SV=2	PFLA_ECOLI	Pyruvate formate-lyase 1-activating enzyme	pflA	1	8	8	8	1	1	2	5	1	1	4	7	1	1	2	5	1	1	4	7	1	1	2	5	1	1	4	7	41.1	41.1	41.1	28.204	246	246	1.51	39	4				4
sp|P0ADC1|LPTE_ECOLI	sp|P0ADC1|LPTE_ECOLI	6	6	6	>sp|P0ADC1|LPTE_ECOLI LPS-assembly lipoprotein LptE OS=Escherichia coli (strain K12) GN=lptE PE=1 SV=1	LPTE_ECOLI	LPS-assembly lipoprotein LptE	lptE	1	6	6	6	0	1	6	6	2	2	5	5	0	1	6	6	2	2	5	5	0	1	6	6	2	2	5	5	33.2	33.2	33.2	21.356	193	193	1.47	44	2	1			4
sp|P23909|MUTS_ECOLI	sp|P23909|MUTS_ECOLI	36	36	36	>sp|P23909|MUTS_ECOLI DNA mismatch repair protein MutS OS=Escherichia coli (strain K12) GN=mutS PE=1 SV=1	MUTS_ECOLI	DNA mismatch repair protein MutS	mutS	1	36	36	36	6	3	21	25	0	7	19	23	6	3	21	25	0	7	19	23	6	3	21	25	0	7	19	23	55.7	55.7	55.7	95.246	853	853	4.65		21		4	145	6
sp|P0ADN6|YIFL_ECOLI	sp|P0ADN6|YIFL_ECOLI	2	2	2	>sp|P0ADN6|YIFL_ECOLI Uncharacterized lipoprotein YifL OS=Escherichia coli (strain K12) GN=yifL PE=3 SV=1	YIFL_ECOLI	Uncharacterized lipoprotein YifL	yifL	1	2	2	2	1	1	2	2	0	0	2	2	1	1	2	2	0	0	2	2	1	1	2	2	0	0	2	2	50.7	50.7	50.7	7.1771	67	67	1.73	12	1				2
sp|P76055|TTCA_ECOLI	sp|P76055|TTCA_ECOLI	12	12	12	>sp|P76055|TTCA_ECOLI tRNA 2-thiocytidine biosynthesis protein TtcA OS=Escherichia coli (strain K12) GN=ttcA PE=1 SV=1	TTCA_ECOLI	tRNA 2-thiocytidine biosynthesis protein TtcA	ttcA	1	12	12	12	2	0	5	7	1	1	2	5	2	0	5	7	1	1	2	5	2	0	5	7	1	1	2	5	48.9	48.9	48.9	35.561	311	311	2.28	1	37	5		3
sp|P77735|YAJO_ECOLI	sp|P77735|YAJO_ECOLI	12	12	12	>sp|P77735|YAJO_ECOLI Uncharacterized oxidoreductase YajO OS=Escherichia coli (strain K12) GN=yajO PE=3 SV=2	YAJO_ECOLI	Uncharacterized oxidoreductase YajO	yajO	1	12	12	12	4	1	4	2	6	6	6	11	4	1	4	2	6	6	6	11	4	1	4	2	6	6	6	11	40.4	40.4	40.4	36.42	324	324	2.92		43	3	1	17	1
sp|P63177|RLMB_ECOLI	sp|P63177|RLMB_ECOLI	11	11	11	>sp|P63177|RLMB_ECOLI 23S rRNA (guanosine-2-O-)-methyltransferase RlmB OS=Escherichia coli (strain K12) GN=rlmB PE=1 SV=1	RLMB_ECOLI	23S rRNA (guanosine-2-O-)-methyltransferase RlmB	rlmB	1	11	11	11	0	0	6	6	1	0	6	7	0	0	6	6	1	0	6	7	0	0	6	6	1	0	6	7	46.1	46.1	46.1	26.556	243	243	1.27	45				2	1
sp|P04982|RBSD_ECOLI	sp|P04982|RBSD_ECOLI	3	3	3	>sp|P04982|RBSD_ECOLI D-ribose pyranase OS=Escherichia coli (strain K12) GN=rbsD PE=1 SV=3	RBSD_ECOLI	D-ribose pyranase	rbsD	1	3	3	3	0	1	2	1	0	1	0	1	0	1	2	1	0	1	0	1	0	1	2	1	0	1	0	1	30.9	30.9	30.9	15.292	139	139	2.67	5	1			1	2
sp|P52129|RNLA_ECOLI	sp|P52129|RNLA_ECOLI	4	4	4	>sp|P52129|RNLA_ECOLI mRNA endoribonuclease LS OS=Escherichia coli (strain K12) GN=rnlA PE=1 SV=2	RNLA_ECOLI	mRNA endoribonuclease LS	rnlA	1	4	4	4	1	1	1	2	2	2	0	0	1	1	1	2	2	2	0	0	1	1	1	2	2	2	0	0	15.7	15.7	15.7	40.061	357	357	3.37	1	7	3	3	2	3
sp|P0A6W5|GREA_ECOLI	sp|P0A6W5|GREA_ECOLI	10	10	10	>sp|P0A6W5|GREA_ECOLI Transcription elongation factor GreA OS=Escherichia coli (strain K12) GN=greA PE=1 SV=1	GREA_ECOLI	Transcription elongation factor GreA	greA	1	10	10	10	2	2	2	5	2	1	4	7	2	2	2	5	2	1	4	7	2	2	2	5	2	1	4	7	81.6	81.6	81.6	17.641	158	158	2	28	2				7
sp|P0DMC7|RCSB_ECOLI	sp|P0DMC7|RCSB_ECOLI	8	8	8	>sp|P0DMC7|RCSB_ECOLI Transcriptional regulatory protein RcsB OS=Escherichia coli (strain K12) GN=rcsB PE=1 SV=1	RCSB_ECOLI	Transcriptional regulatory protein RcsB	rcsB	1	8	8	8	3	3	3	3	1	1	3	3	3	3	3	3	1	1	3	3	3	3	3	3	1	1	3	3	48.6	48.6	48.6	23.67	216	216	2	28	3			4	4
sp|P08373|MURB_ECOLI	sp|P08373|MURB_ECOLI	12	12	12	>sp|P08373|MURB_ECOLI UDP-N-acetylenolpyruvoylglucosamine reductase OS=Escherichia coli (strain K12) GN=murB PE=1 SV=1	MURB_ECOLI	UDP-N-acetylenolpyruvoylglucosamine reductase	murB	1	12	12	12	2	0	7	7	4	3	5	7	2	0	7	7	4	3	5	7	2	0	7	7	4	3	5	7	45.9	45.9	45.9	37.851	342	342	2.44		52			9
sp|P0A8I3|YAAA_ECOLI	sp|P0A8I3|YAAA_ECOLI	10	10	10	>sp|P0A8I3|YAAA_ECOLI UPF0246 protein YaaA OS=Escherichia coli (strain K12) GN=yaaA PE=1 SV=1	YAAA_ECOLI	UPF0246 protein YaaA	yaaA	1	10	10	10	0	0	6	6	1	1	7	7	0	0	6	6	1	1	7	7	0	0	6	6	1	1	7	7	41.5	41.5	41.5	29.585	258	258	2.04	8	41	5	1	1
sp|P77330|BORD_ECOLI	sp|P77330|BORD_ECOLI	2	2	2	>sp|P77330|BORD_ECOLI Lipoprotein bor homolog from lambdoid prophage DLP12 OS=Escherichia coli (strain K12) GN=borD PE=3 SV=1	BORD_ECOLI	Lipoprotein bor homolog from lambdoid prophage DLP12	borD	1	2	2	2	0	0	1	1	0	0	1	1	0	0	1	1	0	0	1	1	0	0	1	1	0	0	1	1	25.8	25.8	25.8	10.447	97	97	1	7
sp|P04036|DAPB_ECOLI	sp|P04036|DAPB_ECOLI	11	11	11	>sp|P04036|DAPB_ECOLI 4-hydroxy-tetrahydrodipicolinate reductase OS=Escherichia coli (strain K12) GN=dapB PE=1 SV=1	DAPB_ECOLI	4-hydroxy-tetrahydrodipicolinate reductase	dapB	1	11	11	11	0	0	4	5	1	1	8	10	0	0	4	5	1	1	8	10	0	0	4	5	1	1	8	10	43.6	43.6	43.6	28.756	273	273	2.02	10	43			1	2
sp|P28903|NRDD_ECOLI	sp|P28903|NRDD_ECOLI	22	22	22	>sp|P28903|NRDD_ECOLI Anaerobic ribonucleoside-triphosphate reductase OS=Escherichia coli (strain K12) GN=nrdD PE=1 SV=2	NRDD_ECOLI	Anaerobic ribonucleoside-triphosphate reductase	nrdD	1	22	22	22	1	2	14	17	1	0	6	13	1	2	14	17	1	0	6	13	1	2	14	17	1	0	6	13	39.5	39.5	39.5	80.022	712	712	4.06	1	2	5	76	14	2
sp|P0ADT8|YGIM_ECOLI	sp|P0ADT8|YGIM_ECOLI	11	11	11	>sp|P0ADT8|YGIM_ECOLI Uncharacterized protein YgiM OS=Escherichia coli (strain K12) GN=ygiM PE=3 SV=1	YGIM_ECOLI	Uncharacterized protein YgiM	ygiM	1	11	11	11	0	0	7	7	0	0	8	10	0	0	7	7	0	0	8	10	0	0	7	7	0	0	8	10	62.1	62.1	62.1	23.076	206	206	1.04	45	2
sp|P24215|UXUA_ECOLI	sp|P24215|UXUA_ECOLI	16	16	16	>sp|P24215|UXUA_ECOLI Mannonate dehydratase OS=Escherichia coli (strain K12) GN=uxuA PE=1 SV=2	UXUA_ECOLI	Mannonate dehydratase	uxuA	1	16	16	16	1	4	5	5	8	9	10	13	1	4	5	5	8	9	10	13	1	4	5	5	8	9	10	13	47.5	47.5	47.5	44.838	394	394	3.4		9	52	8	16	1
sp|P29012|ALR2_ECOLI	sp|P29012|ALR2_ECOLI	14	14	14	>sp|P29012|ALR2_ECOLI Alanine racemase, catabolic OS=Escherichia coli (strain K12) GN=dadX PE=2 SV=2	ALR2_ECOLI	Alanine racemase, catabolic	dadX	1	14	14	14	4	1	6	9	4	6	8	12	4	1	6	9	4	6	8	12	4	1	6	9	4	6	8	12	50.3	50.3	50.3	38.844	356	356	2.76	1	57	7	4	17
sp|P77258|NEMA_ECOLI	sp|P77258|NEMA_ECOLI	13	13	13	>sp|P77258|NEMA_ECOLI N-ethylmaleimide reductase OS=Escherichia coli (strain K12) GN=nemA PE=1 SV=1	NEMA_ECOLI	N-ethylmaleimide reductase	nemA	1	13	13	13	6	0	6	7	4	5	7	11	6	0	6	7	4	5	7	11	6	0	6	7	4	5	7	11	54.2	54.2	54.2	39.516	365	365	2.65		59	9		15
sp|P0AG82|PSTS_ECOLI	sp|P0AG82|PSTS_ECOLI	14	14	14	>sp|P0AG82|PSTS_ECOLI Phosphate-binding protein PstS OS=Escherichia coli (strain K12) GN=pstS PE=1 SV=1	PSTS_ECOLI	Phosphate-binding protein PstS	pstS	1	14	14	14	3	0	7	8	2	1	11	11	3	0	7	8	2	1	11	11	3	0	7	8	2	1	11	11	48.6	48.6	48.6	37.023	346	346	2.27		64	1		6
sp|P68699|ATPL_ECOLI	sp|P68699|ATPL_ECOLI	2	2	2	>sp|P68699|ATPL_ECOLI ATP synthase subunit c OS=Escherichia coli (strain K12) GN=atpE PE=1 SV=1	ATPL_ECOLI	ATP synthase subunit c	atpE	1	2	2	2	0	0	2	2	0	0	2	2	0	0	2	2	0	0	2	2	0	0	2	2	0	0	2	2	20.3	20.3	20.3	8.256	79	79	1.17	10	2
sp|P30871|3PASE_ECOLI	sp|P30871|3PASE_ECOLI	13	13	13	>sp|P30871|3PASE_ECOLI Inorganic triphosphatase OS=Escherichia coli (strain K12) GN=ygiF PE=1 SV=1	3PASE_ECOLI	Inorganic triphosphatase	ygiF	1	13	13	13	1	1	3	5	2	2	5	9	1	1	3	5	2	2	5	9	1	1	3	5	2	2	5	9	45.3	45.3	45.3	48.388	433	433	3.16	1	1	40	7	2
sp|P75728|UBIF_ECOLI	sp|P75728|UBIF_ECOLI	8	8	8	>sp|P75728|UBIF_ECOLI 2-octaprenyl-3-methyl-6-methoxy-1,4-benzoquinol hydroxylase OS=Escherichia coli (strain K12) GN=ubiF PE=1 SV=1	UBIF_ECOLI	2-octaprenyl-3-methyl-6-methoxy-1,4-benzoquinol hydroxylase	ubiF	1	8	8	8	2	1	1	6	3	2	5	7	2	1	1	6	3	2	5	7	2	1	1	6	3	2	5	7	24.8	24.8	24.8	42.953	391	391	2.6		38	11	1	7
sp|P27829|WECC_ECOLI	sp|P27829|WECC_ECOLI	13	13	13	>sp|P27829|WECC_ECOLI UDP-N-acetyl-D-mannosamine dehydrogenase OS=Escherichia coli (strain K12) GN=wecC PE=3 SV=4	WECC_ECOLI	UDP-N-acetyl-D-mannosamine dehydrogenase	wecC	1	13	13	13	1	1	6	6	0	1	4	7	1	1	6	6	0	1	4	7	1	1	6	6	0	1	4	7	50.2	50.2	50.2	45.838	420	420	3.09			43	2	1
sp|P00887|AROH_ECOLI	sp|P00887|AROH_ECOLI	12	12	12	>sp|P00887|AROH_ECOLI Phospho-2-dehydro-3-deoxyheptonate aldolase, Trp-sensitive OS=Escherichia coli (strain K12) GN=aroH PE=1 SV=4	AROH_ECOLI	Phospho-2-dehydro-3-deoxyheptonate aldolase, Trp-sensitive	aroH	1	12	12	12	1	0	6	6	3	4	8	12	1	0	6	6	3	4	8	12	1	0	6	6	3	4	8	12	35.1	35.1	35.1	38.735	348	348	2.6		46		6	8
sp|P0AEN1|FRE_ECOLI	sp|P0AEN1|FRE_ECOLI	9	9	9	>sp|P0AEN1|FRE_ECOLI NAD(P)H-flavin reductase OS=Escherichia coli (strain K12) GN=fre PE=1 SV=2	FRE_ECOLI	NAD(P)H-flavin reductase	fre	1	9	9	9	1	3	4	5	0	0	6	7	1	3	4	5	0	0	6	7	1	3	4	5	0	0	6	7	43.8	43.8	43.8	26.242	233	233	1.47	39					4
sp|P08244|PYRF_ECOLI	sp|P08244|PYRF_ECOLI	9	9	9	>sp|P08244|PYRF_ECOLI Orotidine 5-phosphate decarboxylase OS=Escherichia coli (strain K12) GN=pyrF PE=1 SV=1	PYRF_ECOLI	Orotidine 5-phosphate decarboxylase	pyrF	1	9	9	9	0	0	5	4	0	0	5	6	0	0	5	4	0	0	5	6	0	0	5	4	0	0	5	6	42	42	42	26.35	245	245	1.03	35	1
sp|P0AFX9|RSEB_ECOLI	sp|P0AFX9|RSEB_ECOLI	9	9	9	>sp|P0AFX9|RSEB_ECOLI Sigma-E factor regulatory protein RseB OS=Escherichia coli (strain K12) GN=rseB PE=1 SV=1	RSEB_ECOLI	Sigma-E factor regulatory protein RseB	rseB	1	9	9	9	2	0	6	5	2	2	5	5	2	0	6	5	2	2	5	5	2	0	6	5	2	2	5	5	38.1	38.1	38.1	35.749	318	318	2.67		36			6	3
sp|P0C037|YAIE_ECOLI	sp|P0C037|YAIE_ECOLI	1	1	1	>sp|P0C037|YAIE_ECOLI UPF0345 protein YaiE OS=Escherichia coli (strain K12) GN=yaiE PE=3 SV=1	YAIE_ECOLI	UPF0345 protein YaiE	yaiE	1	1	1	1	0	0	1	1	0	0	1	1	0	0	1	1	0	0	1	1	0	0	1	1	0	0	1	1	11.7	11.7	11.7	10.234	94	94	1	10
sp|P0A6E6|ATPE_ECOLI	sp|P0A6E6|ATPE_ECOLI	3	3	3	>sp|P0A6E6|ATPE_ECOLI ATP synthase epsilon chain OS=Escherichia coli (strain K12) GN=atpC PE=1 SV=2	ATPE_ECOLI	ATP synthase epsilon chain	atpC	1	3	3	3	0	0	0	0	0	0	0	1	0	0	0	0	0	0	0	1	0	0	0	0	0	0	0	1	54	54	54	15.068	139	139	1	8
sp|P75913|GHRA_ECOLI	sp|P75913|GHRA_ECOLI	10	10	10	>sp|P75913|GHRA_ECOLI Glyoxylate/hydroxypyruvate reductase A OS=Escherichia coli (strain K12) GN=ghrA PE=1 SV=2	GHRA_ECOLI	Glyoxylate/hydroxypyruvate reductase A	ghrA	1	10	10	10	1	0	1	2	4	4	4	9	1	0	1	2	4	4	4	9	1	0	1	2	4	4	4	9	47.8	47.8	47.8	35.343	312	312	2.71		40			11	1
sp|P23003|TRMA_ECOLI	sp|P23003|TRMA_ECOLI	12	12	12	>sp|P23003|TRMA_ECOLI tRNA/tmRNA (uracil-C(5))-methyltransferase OS=Escherichia coli (strain K12) GN=trmA PE=1 SV=1	TRMA_ECOLI	tRNA/tmRNA (uracil-C(5))-methyltransferase	trmA	1	12	12	12	3	3	4	6	4	4	3	4	3	3	4	6	4	4	3	4	3	3	4	6	4	4	3	4	55.5	55.5	55.5	41.966	366	366	2.86		34	15	7	9
sp|P0AGL2|TDCF_ECOLI	sp|P0AGL2|TDCF_ECOLI	6	6	6	>sp|P0AGL2|TDCF_ECOLI Putative reactive intermediate deaminase TdcF OS=Escherichia coli (strain K12) GN=tdcF PE=1 SV=1	TDCF_ECOLI	Putative reactive intermediate deaminase TdcF	tdcF	1	6	6	6	1	1	2	4	0	0	1	2	1	1	2	4	0	0	1	2	1	1	2	4	0	0	1	2	73.6	73.6	73.6	14.007	129	129	1.43	21					2
sp|P0A7J0|RIBB_ECOLI	sp|P0A7J0|RIBB_ECOLI	6	6	6	>sp|P0A7J0|RIBB_ECOLI 3,4-dihydroxy-2-butanone 4-phosphate synthase OS=Escherichia coli (strain K12) GN=ribB PE=1 SV=1	RIBB_ECOLI	3,4-dihydroxy-2-butanone 4-phosphate synthase	ribB	1	6	6	6	1	1	2	3	1	0	2	3	1	1	2	3	1	0	2	3	1	1	2	3	1	0	2	3	39.2	39.2	39.2	23.353	217	217	1.6	22					3
sp|P0A962|ASPG1_ECOLI	sp|P0A962|ASPG1_ECOLI	6	6	6	>sp|P0A962|ASPG1_ECOLI L-asparaginase 1 OS=Escherichia coli (strain K12) GN=ansA PE=1 SV=1	ASPG1_ECOLI	L-asparaginase 1	ansA	1	6	6	6	2	1	3	3	2	2	5	3	2	1	3	3	2	2	5	3	2	1	3	3	2	2	5	3	26.9	26.9	26.9	37.127	338	338	2.66		26	2		7
sp|P0ADT5|YGIC_ECOLI	sp|P0ADT5|YGIC_ECOLI	14	14	14	>sp|P0ADT5|YGIC_ECOLI Putative acid--amine ligase YgiC OS=Escherichia coli (strain K12) GN=ygiC PE=1 SV=1	YGIC_ECOLI	Putative acid--amine ligase YgiC	ygiC	1	14	14	14	2	0	3	7	4	2	8	10	2	0	3	7	4	2	8	10	2	0	3	7	4	2	8	10	47.7	47.7	47.7	45.025	386	386	3.13			53	8
sp|P0A8C4|YGFB_ECOLI	sp|P0A8C4|YGFB_ECOLI	2	2	2	>sp|P0A8C4|YGFB_ECOLI UPF0149 protein YgfB OS=Escherichia coli (strain K12) GN=ygfB PE=3 SV=1	YGFB_ECOLI	UPF0149 protein YgfB	ygfB	1	2	2	2	1	0	0	1	0	0	0	1	1	0	0	1	0	0	0	1	1	0	0	1	0	0	0	1	21.9	21.9	21.9	21.229	192	192	1.71	6					1
sp|P0ADK0|YIAF_ECOLI	sp|P0ADK0|YIAF_ECOLI	7	7	7	>sp|P0ADK0|YIAF_ECOLI Uncharacterized protein YiaF OS=Escherichia coli (strain K12) GN=yiaF PE=4 SV=2	YIAF_ECOLI	Uncharacterized protein YiaF	yiaF	1	7	7	7	2	2	3	5	2	2	3	6	2	2	3	5	2	2	3	6	2	2	3	5	2	2	3	6	38.1	38.1	38.1	25.663	236	236	2.21	31	2				10
sp|P0AFL6|PPX_ECOLI	sp|P0AFL6|PPX_ECOLI	17	17	17	>sp|P0AFL6|PPX_ECOLI Exopolyphosphatase OS=Escherichia coli (strain K12) GN=ppx PE=1 SV=2	PPX_ECOLI	Exopolyphosphatase	ppx	1	17	17	17	3	1	7	12	5	5	12	15	3	1	7	12	5	5	12	15	3	1	7	12	5	5	12	15	42.1	42.1	42.1	58.135	513	513	3.11		6	73	14	1
sp|P0A7D1|PTH_ECOLI	sp|P0A7D1|PTH_ECOLI	9	9	9	>sp|P0A7D1|PTH_ECOLI Peptidyl-tRNA hydrolase OS=Escherichia coli (strain K12) GN=pth PE=1 SV=1	PTH_ECOLI	Peptidyl-tRNA hydrolase	pth	1	9	9	9	3	3	5	6	2	1	6	9	3	3	5	6	2	1	6	9	3	3	5	6	2	1	6	9	60.3	60.3	60.3	21.082	194	194	2.29	40	2	3		2	12
sp|P0AG00|WZZE_ECOLI	sp|P0AG00|WZZE_ECOLI	8	8	8	>sp|P0AG00|WZZE_ECOLI Lipopolysaccharide biosynthesis protein WzzE OS=Escherichia coli (strain K12) GN=wzzE PE=1 SV=2	WZZE_ECOLI	Lipopolysaccharide biosynthesis protein WzzE	wzzE	1	8	8	8	2	0	5	3	1	1	3	6	2	0	5	3	1	1	3	6	2	0	5	3	1	1	3	6	38.2	38.2	38.2	39.489	348	348	2.34		37	3		4
sp|P76403|YEGQ_ECOLI	sp|P76403|YEGQ_ECOLI	14	14	14	>sp|P76403|YEGQ_ECOLI Uncharacterized protease YegQ OS=Escherichia coli (strain K12) GN=yegQ PE=3 SV=1	YEGQ_ECOLI	Uncharacterized protease YegQ	yegQ	1	14	14	14	0	0	4	7	4	2	5	6	0	0	4	7	4	2	5	6	0	0	4	7	4	2	5	6	40.2	40.2	40.2	51.193	453	453	3.27			44	14	1
sp|P25526|GABD_ECOLI	sp|P25526|GABD_ECOLI	17	17	17	>sp|P25526|GABD_ECOLI Succinate-semialdehyde dehydrogenase [NADP(+)] GabD OS=Escherichia coli (strain K12) GN=gabD PE=1 SV=1	GABD_ECOLI	Succinate-semialdehyde dehydrogenase [NADP(+)] GabD	gabD	1	17	17	17	10	8	2	3	11	7	11	14	10	8	2	3	11	7	11	14	10	8	2	3	11	7	11	14	49.6	49.6	49.6	51.719	482	482	3.56			59	54	1	3
sp|P27828|WECB_ECOLI	sp|P27828|WECB_ECOLI	8	8	8	>sp|P27828|WECB_ECOLI UDP-N-acetylglucosamine 2-epimerase OS=Escherichia coli (strain K12) GN=wecB PE=1 SV=2	WECB_ECOLI	UDP-N-acetylglucosamine 2-epimerase	wecB	1	8	8	8	3	0	4	5	2	2	2	5	3	0	4	5	2	2	2	5	3	0	4	5	2	2	2	5	33	33	33	42.244	376	376	2.48		40	3		7
sp|P0A884|TYSY_ECOLI	sp|P0A884|TYSY_ECOLI	8	8	8	>sp|P0A884|TYSY_ECOLI Thymidylate synthase OS=Escherichia coli (strain K12) GN=thyA PE=1 SV=1	TYSY_ECOLI	Thymidylate synthase	thyA	1	8	8	8	1	0	3	3	0	0	3	7	1	0	3	3	0	0	3	7	1	0	3	3	0	0	3	7	25.4	25.4	25.4	30.479	264	264	2	3	26			1
sp|P22255|CYSQ_ECOLI	sp|P22255|CYSQ_ECOLI	9	9	9	>sp|P22255|CYSQ_ECOLI 3(2),5-bisphosphate nucleotidase CysQ OS=Escherichia coli (strain K12) GN=cysQ PE=1 SV=2	CYSQ_ECOLI	3(2),5-bisphosphate nucleotidase CysQ	cysQ	1	9	9	9	1	2	4	4	1	1	6	7	1	2	4	4	1	1	6	7	1	2	4	4	1	1	6	7	56.9	56.9	56.9	27.176	246	246	1.47	51	3				5
sp|P11880|MURF_ECOLI	sp|P11880|MURF_ECOLI	8	8	8	>sp|P11880|MURF_ECOLI UDP-N-acetylmuramoyl-tripeptide--D-alanyl-D-alanine ligase OS=Escherichia coli (strain K12) GN=murF PE=1 SV=2	MURF_ECOLI	UDP-N-acetylmuramoyl-tripeptide--D-alanyl-D-alanine ligase	murF	1	8	8	8	3	2	2	3	3	1	5	6	3	2	2	3	3	1	5	6	3	2	2	3	3	1	5	6	31.4	31.4	31.4	47.447	452	452	3.26	1		30	11	1
sp|P0AFQ7|YCFH_ECOLI	sp|P0AFQ7|YCFH_ECOLI	6	6	6	>sp|P0AFQ7|YCFH_ECOLI Uncharacterized deoxyribonuclease YcfH OS=Escherichia coli (strain K12) GN=ycfH PE=1 SV=1	YCFH_ECOLI	Uncharacterized deoxyribonuclease YcfH	ycfH	1	6	6	6	1	0	5	5	1	2	5	6	1	0	5	5	1	2	5	6	1	0	5	5	1	2	5	6	33.6	33.6	33.6	29.808	265	265	2.29	2	38			5
sp|P30958|MFD_ECOLI	sp|P30958|MFD_ECOLI	50	50	50	>sp|P30958|MFD_ECOLI Transcription-repair-coupling factor OS=Escherichia coli (strain K12) GN=mfd PE=1 SV=2	MFD_ECOLI	Transcription-repair-coupling factor	mfd	1	50	50	50	6	5	30	35	7	13	18	41	6	5	30	35	7	13	18	41	6	5	30	35	7	13	18	41	47.2	47.2	47.2	129.98	1148	1148	5.33	6	25	2	10	37	210
sp|P0AF24|NAGD_ECOLI	sp|P0AF24|NAGD_ECOLI	9	9	9	>sp|P0AF24|NAGD_ECOLI Ribonucleotide monophosphatase NagD OS=Escherichia coli (strain K12) GN=nagD PE=1 SV=1	NAGD_ECOLI	Ribonucleotide monophosphatase NagD	nagD	1	9	9	9	1	1	5	4	2	1	5	7	1	1	5	4	2	1	5	7	1	1	5	4	2	1	5	7	56.4	56.4	56.4	27.163	250	250	1.55	43	3				5
sp|P31475|YIEP_ECOLI	sp|P31475|YIEP_ECOLI	5	5	5	>sp|P31475|YIEP_ECOLI Uncharacterized HTH-type transcriptional regulator YieP OS=Escherichia coli (strain K12) GN=yieP PE=3 SV=3	YIEP_ECOLI	Uncharacterized HTH-type transcriptional regulator YieP	yieP	1	5	5	5	0	0	2	3	0	0	4	3	0	0	2	3	0	0	4	3	0	0	2	3	0	0	4	3	31.7	31.7	31.7	26.076	230	230	1	22
sp|P30750|METN_ECOLI	sp|P30750|METN_ECOLI	9	9	9	>sp|P30750|METN_ECOLI Methionine import ATP-binding protein MetN OS=Escherichia coli (strain K12) GN=metN PE=1 SV=4	METN_ECOLI	Methionine import ATP-binding protein MetN	metN	1	9	9	9	0	0	3	6	0	0	3	7	0	0	3	6	0	0	3	7	0	0	3	6	0	0	3	7	49.9	49.9	49.9	37.788	343	343	2.08		34	3
sp|P62623|ISPH_ECOLI	sp|P62623|ISPH_ECOLI	15	15	15	>sp|P62623|ISPH_ECOLI 4-hydroxy-3-methylbut-2-enyl diphosphate reductase OS=Escherichia coli (strain K12) GN=ispH PE=1 SV=1	ISPH_ECOLI	4-hydroxy-3-methylbut-2-enyl diphosphate reductase	ispH	1	15	15	15	3	0	7	8	2	2	7	11	3	0	7	8	2	2	7	11	3	0	7	8	2	2	7	11	49.4	49.4	49.4	34.774	316	316	2.26	1	64		1	6
sp|P09148|GAL7_ECOLI	sp|P09148|GAL7_ECOLI	15	15	15	>sp|P09148|GAL7_ECOLI Galactose-1-phosphate uridylyltransferase OS=Escherichia coli (strain K12) GN=galT PE=1 SV=2	GAL7_ECOLI	Galactose-1-phosphate uridylyltransferase	galT	1	15	15	15	0	0	12	11	0	0	4	9	0	0	12	11	0	0	4	9	0	0	12	11	0	0	4	9	39.4	39.4	39.4	39.645	348	348	2	2	55	2
sp|P17993|UBIG_ECOLI	sp|P17993|UBIG_ECOLI	12	12	12	>sp|P17993|UBIG_ECOLI Ubiquinone biosynthesis O-methyltransferase OS=Escherichia coli (strain K12) GN=ubiG PE=1 SV=1	UBIG_ECOLI	Ubiquinone biosynthesis O-methyltransferase	ubiG	1	12	12	12	1	0	4	5	1	1	3	6	1	0	4	5	1	1	3	6	1	0	4	5	1	1	3	6	75.4	75.4	75.4	26.555	240	240	1.06	51	3
sp|P43671|PQIB_ECOLI	sp|P43671|PQIB_ECOLI	21	21	21	>sp|P43671|PQIB_ECOLI Paraquat-inducible protein B OS=Escherichia coli (strain K12) GN=pqiB PE=2 SV=2	PQIB_ECOLI	Paraquat-inducible protein B	pqiB	1	21	21	21	1	0	12	14	1	2	12	19	1	0	12	14	1	2	12	19	1	0	12	14	1	2	12	19	53.8	53.8	53.8	60.52	546	546	3.98		1	1	125
sp|P27833|RFFA_ECOLI	sp|P27833|RFFA_ECOLI	12	12	12	>sp|P27833|RFFA_ECOLI dTDP-4-amino-4,6-dideoxygalactose transaminase OS=Escherichia coli (strain K12) GN=rffA PE=1 SV=2	RFFA_ECOLI	dTDP-4-amino-4,6-dideoxygalactose transaminase	rffA	1	12	12	12	2	1	4	6	1	3	3	7	2	1	4	6	1	3	3	7	2	1	4	6	1	3	3	7	46.3	46.3	46.3	41.901	376	376	2.56	3	32	9	1	7
sp|P0A959|ALAA_ECOLI	sp|P0A959|ALAA_ECOLI	14	14	14	>sp|P0A959|ALAA_ECOLI Glutamate-pyruvate aminotransferase AlaA OS=Escherichia coli (strain K12) GN=alaA PE=1 SV=1	ALAA_ECOLI	Glutamate-pyruvate aminotransferase AlaA	alaA	1	14	14	14	1	2	7	8	3	4	9	10	1	2	7	8	3	4	9	10	1	2	7	8	3	4	9	10	49.9	49.9	49.9	45.517	405	405	3.06		15	59	4	8
sp|P0A9W0|ULAR_ECOLI	sp|P0A9W0|ULAR_ECOLI	8	8	8	>sp|P0A9W0|ULAR_ECOLI HTH-type transcriptional regulator UlaR OS=Escherichia coli (strain K12) GN=ulaR PE=1 SV=1	ULAR_ECOLI	HTH-type transcriptional regulator UlaR	ulaR	1	8	8	8	0	0	2	2	0	0	2	5	0	0	2	2	0	0	2	5	0	0	2	2	0	0	2	5	40.2	40.2	40.2	27.602	251	251	1	20
sp|P60340|TRUB_ECOLI	sp|P60340|TRUB_ECOLI	5	5	5	>sp|P60340|TRUB_ECOLI tRNA pseudouridine synthase B OS=Escherichia coli (strain K12) GN=truB PE=1 SV=1	TRUB_ECOLI	tRNA pseudouridine synthase B	truB	1	5	5	5	1	1	2	5	1	1	1	4	1	1	2	5	1	1	1	4	1	1	2	5	1	1	1	4	21.3	21.3	21.3	35.087	314	314	2.44		26	2		4
sp|P0A6A8|ACP_ECOLI	sp|P0A6A8|ACP_ECOLI	2	2	2	>sp|P0A6A8|ACP_ECOLI Acyl carrier protein OS=Escherichia coli (strain K12) GN=acpP PE=1 SV=2	ACP_ECOLI	Acyl carrier protein	acpP	1	2	2	2	1	1	1	2	1	1	2	2	1	1	1	2	1	1	2	2	1	1	1	2	1	1	2	2	32.1	32.1	32.1	8.6394	78	78	2.18	13					4
sp|P39377|IADA_ECOLI	sp|P39377|IADA_ECOLI	12	12	12	>sp|P39377|IADA_ECOLI Isoaspartyl dipeptidase OS=Escherichia coli (strain K12) GN=iadA PE=1 SV=1	IADA_ECOLI	Isoaspartyl dipeptidase	iadA	1	12	12	12	3	1	7	6	6	4	5	8	3	1	7	6	6	4	5	8	3	1	7	6	6	4	5	8	42.1	42.1	42.1	41.083	390	390	2.78		44	10	1	14
sp|P25894|LOIP_ECOLI	sp|P25894|LOIP_ECOLI	9	9	9	>sp|P25894|LOIP_ECOLI Metalloprotease LoiP OS=Escherichia coli (strain K12) GN=loiP PE=1 SV=2	LOIP_ECOLI	Metalloprotease LoiP	loiP	1	9	9	9	0	0	5	6	0	0	7	9	0	0	5	6	0	0	7	9	0	0	5	6	0	0	7	9	44.8	44.8	44.8	26.842	252	252	1	48
sp|P14407|FUMB_ECOLI	sp|P14407|FUMB_ECOLI	29	15	15	>sp|P14407|FUMB_ECOLI Fumarate hydratase class I, anaerobic OS=Escherichia coli (strain K12) GN=fumB PE=1 SV=2	FUMB_ECOLI	Fumarate hydratase class I, anaerobic	fumB	1	29	15	15	14	14	15	19	9	8	12	18	9	8	5	9	2	2	1	4	9	8	5	9	2	2	1	4	64.2	41.4	41.4	60.105	548	548	3.86			16	49	2	2
sp|P0AF20|NAGC_ECOLI	sp|P0AF20|NAGC_ECOLI	17	17	17	>sp|P0AF20|NAGC_ECOLI N-acetylglucosamine repressor OS=Escherichia coli (strain K12) GN=nagC PE=2 SV=1	NAGC_ECOLI	N-acetylglucosamine repressor	nagC	1	17	17	17	2	3	9	8	2	5	10	13	2	3	9	8	2	5	10	13	2	3	9	8	2	5	10	13	57.4	57.4	57.4	44.541	406	406	3.03	1	20	60	5	7	2
sp|P02919|PBPB_ECOLI	sp|P02919|PBPB_ECOLI	26	26	26	>sp|P02919|PBPB_ECOLI Penicillin-binding protein 1B OS=Escherichia coli (strain K12) GN=mrcB PE=1 SV=2	PBPB_ECOLI	Penicillin-binding protein 1B	mrcB	1	26	26	26	1	1	13	17	2	3	21	22	1	1	13	17	2	3	21	22	1	1	13	17	2	3	21	22	40.3	40.3	40.3	94.291	844	844	4.94		2	3		150	2
sp|P0A9Y6|CSPC_ECOLI	sp|P0A9Y6|CSPC_ECOLI	3	3	3	>sp|P0A9Y6|CSPC_ECOLI Cold shock-like protein CspC OS=Escherichia coli (strain K12) GN=cspC PE=1 SV=2	CSPC_ECOLI	Cold shock-like protein CspC	cspC	1	3	3	3	0	0	1	2	0	0	2	1	0	0	1	2	0	0	2	1	0	0	1	2	0	0	2	1	60.9	60.9	60.9	7.4023	69	69	1	10
sp|P25522|MNME_ECOLI	sp|P25522|MNME_ECOLI	16	16	16	>sp|P25522|MNME_ECOLI tRNA modification GTPase MnmE OS=Escherichia coli (strain K12) GN=mnmE PE=1 SV=3	MNME_ECOLI	tRNA modification GTPase MnmE	mnmE	1	16	16	16	2	4	8	10	9	9	11	12	2	4	8	10	9	9	11	12	2	4	8	10	9	9	11	12	46.9	46.9	46.9	49.23	454	454	3.28			68	27
sp|P19624|PDXA_ECOLI	sp|P19624|PDXA_ECOLI	6	6	6	>sp|P19624|PDXA_ECOLI 4-hydroxythreonine-4-phosphate dehydrogenase OS=Escherichia coli (strain K12) GN=pdxA PE=1 SV=1	PDXA_ECOLI	4-hydroxythreonine-4-phosphate dehydrogenase	pdxA	1	6	6	6	1	0	1	3	0	0	3	5	1	0	1	3	0	0	3	5	1	0	1	3	0	0	3	5	28.3	28.3	28.3	35.113	329	329	2.22		20	1	2
sp|P0AF18|NAGA_ECOLI	sp|P0AF18|NAGA_ECOLI	12	12	12	>sp|P0AF18|NAGA_ECOLI N-acetylglucosamine-6-phosphate deacetylase OS=Escherichia coli (strain K12) GN=nagA PE=1 SV=1	NAGA_ECOLI	N-acetylglucosamine-6-phosphate deacetylase	nagA	1	12	12	12	1	3	6	4	4	6	5	8	1	3	6	4	4	6	5	8	1	3	6	4	4	6	5	8	49	49	49	40.949	382	382	3.07		18	37	4	8	1
sp|P0AER0|GLPF_ECOLI	sp|P0AER0|GLPF_ECOLI	1	1	1	>sp|P0AER0|GLPF_ECOLI Glycerol uptake facilitator protein OS=Escherichia coli (strain K12) GN=glpF PE=1 SV=1	GLPF_ECOLI	Glycerol uptake facilitator protein	glpF	1	1	1	1	0	0	0	0	0	0	0	1	0	0	0	0	0	0	0	1	0	0	0	0	0	0	0	1	7.5	7.5	7.5	29.78	281	281	1.9	4	3	3
sp|P77150|PDXY_ECOLI	sp|P77150|PDXY_ECOLI	7	7	7	>sp|P77150|PDXY_ECOLI Pyridoxamine kinase OS=Escherichia coli (strain K12) GN=pdxY PE=1 SV=3	PDXY_ECOLI	Pyridoxamine kinase	pdxY	1	7	7	7	1	0	4	4	1	0	2	6	1	0	4	4	1	0	2	6	1	0	4	4	1	0	2	6	36.2	36.2	36.2	31.322	287	287	2.12	2	28			2
sp|P08331|CPDB_ECOLI	sp|P08331|CPDB_ECOLI	24	24	24	>sp|P08331|CPDB_ECOLI 2,3-cyclic-nucleotide 2-phosphodiesterase/3-nucleotidase OS=Escherichia coli (strain K12) GN=cpdB PE=1 SV=2	CPDB_ECOLI	2,3-cyclic-nucleotide 2-phosphodiesterase/3-nucleotidase	cpdB	1	24	24	24	6	6	14	18	7	7	11	20	6	6	14	18	7	7	11	20	6	6	14	18	7	7	11	20	48.5	48.5	48.5	70.831	647	647	3.79		5	30	114	5	1
sp|P0ABU7|EXBB_ECOLI	sp|P0ABU7|EXBB_ECOLI	6	6	6	>sp|P0ABU7|EXBB_ECOLI Biopolymer transport protein ExbB OS=Escherichia coli (strain K12) GN=exbB PE=1 SV=1	EXBB_ECOLI	Biopolymer transport protein ExbB	exbB	1	6	6	6	0	0	2	4	0	0	3	4	0	0	2	4	0	0	3	4	0	0	2	4	0	0	3	4	43.9	43.9	43.9	26.287	244	244	1.22	23	3		1
sp|P0AE88|CPXR_ECOLI	sp|P0AE88|CPXR_ECOLI	5	5	5	>sp|P0AE88|CPXR_ECOLI Transcriptional regulatory protein CpxR OS=Escherichia coli (strain K12) GN=cpxR PE=1 SV=1	CPXR_ECOLI	Transcriptional regulatory protein CpxR	cpxR	1	5	5	5	0	0	2	3	0	0	3	4	0	0	2	3	0	0	3	4	0	0	2	3	0	0	3	4	21.1	21.1	21.1	26.312	232	232	1.15	29	5
sp|P76193|YNHG_ECOLI	sp|P76193|YNHG_ECOLI	7	7	7	>sp|P76193|YNHG_ECOLI Probable L,D-transpeptidase YnhG OS=Escherichia coli (strain K12) GN=ynhG PE=1 SV=1	YNHG_ECOLI	Probable L,D-transpeptidase YnhG	ynhG	1	7	7	7	2	0	0	2	2	3	5	7	2	0	0	2	2	3	5	7	2	0	0	2	2	3	5	7	21.3	21.3	21.3	36.082	334	334	2.64		25	1	1	6
sp|P37745|RMLC_ECOLI	sp|P37745|RMLC_ECOLI	7	7	7	>sp|P37745|RMLC_ECOLI dTDP-4-dehydrorhamnose 3,5-epimerase OS=Escherichia coli (strain K12) GN=rfbC PE=1 SV=1	RMLC_ECOLI	dTDP-4-dehydrorhamnose 3,5-epimerase	rfbC	1	7	7	7	4	4	4	6	3	1	4	7	4	4	4	6	3	1	4	7	4	4	4	6	3	1	4	7	43.2	43.2	43.2	21.27	185	185	2.45	29	1				12
sp|P0AD57|ISPB_ECOLI	sp|P0AD57|ISPB_ECOLI	7	7	7	>sp|P0AD57|ISPB_ECOLI Octaprenyl-diphosphate synthase OS=Escherichia coli (strain K12) GN=ispB PE=1 SV=1	ISPB_ECOLI	Octaprenyl-diphosphate synthase	ispB	1	7	7	7	3	0	3	2	2	4	1	6	3	0	3	2	2	4	1	6	3	0	3	2	2	4	1	6	33.7	33.7	33.7	35.217	323	323	2.95		27			11	1
sp|P22106|ASNB_ECOLI	sp|P22106|ASNB_ECOLI	24	24	24	>sp|P22106|ASNB_ECOLI Asparagine synthetase B [glutamine-hydrolyzing] OS=Escherichia coli (strain K12) GN=asnB PE=1 SV=3	ASNB_ECOLI	Asparagine synthetase B [glutamine-hydrolyzing]	asnB	1	24	24	24	11	14	5	7	11	4	8	15	11	14	5	7	11	4	8	15	11	14	5	7	11	4	8	15	53.4	53.4	53.4	62.658	554	554	3.81		1	27	99	4
sp|P0A9J6|RBSK_ECOLI	sp|P0A9J6|RBSK_ECOLI	8	8	8	>sp|P0A9J6|RBSK_ECOLI Ribokinase OS=Escherichia coli (strain K12) GN=rbsK PE=1 SV=1	RBSK_ECOLI	Ribokinase	rbsK	1	8	8	8	1	0	5	7	1	1	5	8	1	0	5	7	1	1	5	8	1	0	5	7	1	1	5	8	38.5	38.5	38.5	32.29	309	309	2.2		46	1		3
sp|P23894|HTPX_ECOLI	sp|P23894|HTPX_ECOLI	4	4	4	>sp|P23894|HTPX_ECOLI Protease HtpX OS=Escherichia coli (strain K12) GN=htpX PE=1 SV=1	HTPX_ECOLI	Protease HtpX	htpX	1	4	4	4	0	0	3	3	2	2	3	4	0	0	3	3	2	2	3	4	0	0	3	3	2	2	3	4	18.4	18.4	18.4	31.923	293	293	1.81	21	2				4
sp|P77348|MPPA_ECOLI	sp|P77348|MPPA_ECOLI	20	20	20	>sp|P77348|MPPA_ECOLI Periplasmic murein peptide-binding protein OS=Escherichia coli (strain K12) GN=mppA PE=1 SV=2	MPPA_ECOLI	Periplasmic murein peptide-binding protein	mppA	1	20	20	20	2	10	7	13	2	1	12	14	2	10	7	13	2	1	12	14	2	10	7	13	2	1	12	14	52.3	52.3	52.3	59.899	537	537	3.78			22	79
sp|P24203|YJIA_ECOLI	sp|P24203|YJIA_ECOLI	9	9	9	>sp|P24203|YJIA_ECOLI Uncharacterized GTP-binding protein YjiA OS=Escherichia coli (strain K12) GN=yjiA PE=1 SV=3	YJIA_ECOLI	Uncharacterized GTP-binding protein YjiA	yjiA	1	9	9	9	3	1	5	6	2	2	5	7	3	1	5	6	2	2	5	7	3	1	5	6	2	2	5	7	32.1	32.1	32.1	35.659	318	318	2.49		51	2	1	9
sp|P0A809|RUVA_ECOLI	sp|P0A809|RUVA_ECOLI	2	2	2	>sp|P0A809|RUVA_ECOLI Holliday junction ATP-dependent DNA helicase RuvA OS=Escherichia coli (strain K12) GN=ruvA PE=1 SV=1	RUVA_ECOLI	Holliday junction ATP-dependent DNA helicase RuvA	ruvA	1	2	2	2	0	0	2	2	0	0	2	2	0	0	2	2	0	0	2	2	0	0	2	2	0	0	2	2	6.4	6.4	6.4	22.085	203	203	2.94	8	1	2	2	1	4
sp|P0A6Y1|IHFB_ECOLI	sp|P0A6Y1|IHFB_ECOLI	4	4	4	>sp|P0A6Y1|IHFB_ECOLI Integration host factor subunit beta OS=Escherichia coli (strain K12) GN=ihfB PE=1 SV=1	IHFB_ECOLI	Integration host factor subunit beta	ihfB	1	4	4	4	0	0	1	2	0	0	2	3	0	0	1	2	0	0	2	3	0	0	1	2	0	0	2	3	47.9	47.9	47.9	10.651	94	94	1.06	16	1
sp|P77689|SUFD_ECOLI	sp|P77689|SUFD_ECOLI	8	8	8	>sp|P77689|SUFD_ECOLI FeS cluster assembly protein SufD OS=Escherichia coli (strain K12) GN=sufD PE=1 SV=1	SUFD_ECOLI	FeS cluster assembly protein SufD	sufD	1	8	8	8	0	0	2	2	5	4	7	8	0	0	2	2	5	4	7	8	0	0	2	2	5	4	7	8	27.9	27.9	27.9	46.822	423	423	3.36		2	37	12	2	2
sp|P03004|DNAA_ECOLI	sp|P03004|DNAA_ECOLI	14	14	14	>sp|P03004|DNAA_ECOLI Chromosomal replication initiator protein DnaA OS=Escherichia coli (strain K12) GN=dnaA PE=1 SV=2	DNAA_ECOLI	Chromosomal replication initiator protein DnaA	dnaA	1	14	14	14	2	2	7	9	1	2	5	9	2	2	7	9	1	2	5	9	2	2	7	9	1	2	5	9	42	42	42	52.55	467	467	3.11	1	1	53	4	3
sp|P0A6F1|CARA_ECOLI	sp|P0A6F1|CARA_ECOLI	9	9	9	>sp|P0A6F1|CARA_ECOLI Carbamoyl-phosphate synthase small chain OS=Escherichia coli (strain K12) GN=carA PE=1 SV=1	CARA_ECOLI	Carbamoyl-phosphate synthase small chain	carA	1	9	9	9	0	0	3	7	0	2	5	5	0	0	3	7	0	2	5	5	0	0	3	7	0	2	5	5	34.8	34.8	34.8	41.431	382	382	3.28		8	19	3	3	3
sp|P05852|TSAD_ECOLI	sp|P05852|TSAD_ECOLI	10	10	10	>sp|P05852|TSAD_ECOLI tRNA N6-adenosine threonylcarbamoyltransferase OS=Escherichia coli (strain K12) GN=tsaD PE=1 SV=2	TSAD_ECOLI	tRNA N6-adenosine threonylcarbamoyltransferase	tsaD	1	10	10	10	2	0	7	7	2	2	7	9	2	0	7	7	2	2	7	9	2	0	7	7	2	2	7	9	43.6	43.6	43.6	36.008	337	337	2.29	1	52			6
sp|P64499|YEBO_ECOLI	sp|P64499|YEBO_ECOLI	2	2	2	>sp|P64499|YEBO_ECOLI Uncharacterized protein YebO OS=Escherichia coli (strain K12) GN=yebO PE=4 SV=1	YEBO_ECOLI	Uncharacterized protein YebO	yebO	1	2	2	2	0	0	1	1	0	0	1	1	0	0	1	1	0	0	1	1	0	0	1	1	0	0	1	1	27.4	27.4	27.4	10.792	95	95	1	6
sp|P0ACB0|DNAB_ECOLI	sp|P0ACB0|DNAB_ECOLI	14	14	14	>sp|P0ACB0|DNAB_ECOLI Replicative DNA helicase OS=Escherichia coli (strain K12) GN=dnaB PE=1 SV=1	DNAB_ECOLI	Replicative DNA helicase	dnaB	1	14	14	14	3	3	5	11	5	1	8	12	3	3	5	11	5	1	8	12	3	3	5	11	5	1	8	12	44.6	44.6	44.6	52.389	471	471	3.17			63	13
sp|P17443|MURG_ECOLI	sp|P17443|MURG_ECOLI	11	11	11	>sp|P17443|MURG_ECOLI UDP-N-acetylglucosamine--N-acetylmuramyl-(pentapeptide) pyrophosphoryl-undecaprenol N-acetylglucosamine transferase OS=Escherichia coli (strain K12) GN=murG PE=1 SV=3	MURG_ECOLI	UDP-N-acetylglucosamine--N-acetylmuramyl-(pentapeptide) pyrophosphoryl-undecaprenol N-acetylglucosamine transferase	murG	1	11	11	11	1	0	6	6	0	1	7	11	1	0	6	6	0	1	7	11	1	0	6	6	0	1	7	11	44.8	44.8	44.8	37.814	355	355	2.31		49	7	3	2
sp|P0A7I7|RIBA_ECOLI	sp|P0A7I7|RIBA_ECOLI	10	10	10	>sp|P0A7I7|RIBA_ECOLI GTP cyclohydrolase-2 OS=Escherichia coli (strain K12) GN=ribA PE=1 SV=1	RIBA_ECOLI	GTP cyclohydrolase-2	ribA	1	10	10	10	0	2	3	3	1	1	6	6	0	2	3	3	1	1	6	6	0	2	3	3	1	1	6	6	61.2	61.2	61.2	21.836	196	196	1.44	37	2	1			3
sp|P37685|ALDB_ECOLI	sp|P37685|ALDB_ECOLI	13	13	13	>sp|P37685|ALDB_ECOLI Aldehyde dehydrogenase B OS=Escherichia coli (strain K12) GN=aldB PE=1 SV=2	ALDB_ECOLI	Aldehyde dehydrogenase B	aldB	1	13	13	13	1	2	0	0	9	7	11	12	1	2	0	0	9	7	11	12	1	2	0	0	9	7	11	12	33.4	33.4	33.4	56.306	512	512	3.3	1		47	23
sp|P0AES0|GSP_ECOLI	sp|P0AES0|GSP_ECOLI	19	19	19	>sp|P0AES0|GSP_ECOLI Bifunctional glutathionylspermidine synthetase/amidase OS=Escherichia coli (strain K12) GN=gss PE=1 SV=1	GSP_ECOLI	Bifunctional glutathionylspermidine synthetase/amidase	gss	1	19	19	19	1	4	8	8	9	9	12	18	1	4	8	8	9	9	12	18	1	4	8	8	9	9	12	18	37	37	37	70.531	619	619	3.75		4	22	80	3
sp|P75867|LONH_ECOLI	sp|P75867|LONH_ECOLI	18	18	18	>sp|P75867|LONH_ECOLI Putative Lon protease homolog OS=Escherichia coli (strain K12) GN=ycbZ PE=3 SV=1	LONH_ECOLI	Putative Lon protease homolog	ycbZ	1	18	18	18	2	3	10	8	3	4	5	13	2	3	10	8	3	4	5	13	2	3	10	8	3	4	5	13	45.6	45.6	45.6	65.818	586	586	3.83	1		11	70
sp|P33363|BGLX_ECOLI	sp|P33363|BGLX_ECOLI	35	35	35	>sp|P33363|BGLX_ECOLI Periplasmic beta-glucosidase OS=Escherichia coli (strain K12) GN=bglX PE=1 SV=2	BGLX_ECOLI	Periplasmic beta-glucosidase	bglX	1	35	35	35	5	6	23	22	3	4	17	21	5	6	23	22	3	4	17	21	5	6	23	22	3	4	17	21	53.3	53.3	53.3	83.459	765	765	4.53		5	13	53	131
sp|P37613|YHHK_ECOLI	sp|P37613|YHHK_ECOLI	5	5	5	>sp|P37613|YHHK_ECOLI Uncharacterized protein YhhK OS=Escherichia coli (strain K12) GN=yhhK PE=1 SV=1	YHHK_ECOLI	Uncharacterized protein YhhK	yhhK	1	5	5	5	0	0	1	3	0	0	2	4	0	0	1	3	0	0	2	4	0	0	1	3	0	0	2	4	56.7	56.7	56.7	14.505	127	127	1	16
sp|P0AE52|BCP_ECOLI	sp|P0AE52|BCP_ECOLI	4	4	4	>sp|P0AE52|BCP_ECOLI Putative peroxiredoxin bcp OS=Escherichia coli (strain K12) GN=bcp PE=1 SV=1	BCP_ECOLI	Putative peroxiredoxin bcp	bcp	1	4	4	4	1	1	2	3	1	0	2	3	1	1	2	3	1	0	2	3	1	1	2	3	1	0	2	3	36.5	36.5	36.5	17.634	156	156	1.68	19					3
sp|P77499|SUFC_ECOLI	sp|P77499|SUFC_ECOLI	11	11	11	>sp|P77499|SUFC_ECOLI Probable ATP-dependent transporter SufC OS=Escherichia coli (strain K12) GN=sufC PE=1 SV=1	SUFC_ECOLI	Probable ATP-dependent transporter SufC	sufC	1	11	11	11	1	0	0	3	2	1	8	11	1	0	0	3	2	1	8	11	1	0	0	3	2	1	8	11	48.8	48.8	48.8	27.582	248	248	1.92	21	39				4
sp|P0A6U8|GLGA_ECOLI	sp|P0A6U8|GLGA_ECOLI	11	11	11	>sp|P0A6U8|GLGA_ECOLI Glycogen synthase OS=Escherichia coli (strain K12) GN=glgA PE=1 SV=1	GLGA_ECOLI	Glycogen synthase	glgA	1	11	11	11	3	3	5	8	6	1	9	9	3	3	5	8	6	1	9	9	3	3	5	8	6	1	9	9	27	27	27	52.822	477	477	3.19			58	14
sp|P0A790|PAND_ECOLI	sp|P0A790|PAND_ECOLI	3	3	3	>sp|P0A790|PAND_ECOLI Aspartate 1-decarboxylase OS=Escherichia coli (strain K12) GN=panD PE=1 SV=1	PAND_ECOLI	Aspartate 1-decarboxylase	panD	1	3	3	3	0	0	1	1	0	0	1	1	0	0	1	1	0	0	1	1	0	0	1	1	0	0	1	1	21.4	21.4	21.4	13.834	126	126	1	9
sp|P76113|CURA_ECOLI	sp|P76113|CURA_ECOLI	6	6	6	>sp|P76113|CURA_ECOLI NADPH-dependent curcumin reductase OS=Escherichia coli (strain K12) GN=curA PE=1 SV=3	CURA_ECOLI	NADPH-dependent curcumin reductase	curA	1	6	6	6	3	1	1	4	3	3	6	6	3	1	1	4	3	3	6	6	3	1	1	4	3	3	6	6	28.1	28.1	28.1	37.609	345	345	2.62		38			10
sp|P08194|GLPT_ECOLI	sp|P08194|GLPT_ECOLI	7	7	7	>sp|P08194|GLPT_ECOLI Glycerol-3-phosphate transporter OS=Escherichia coli (strain K12) GN=glpT PE=1 SV=1	GLPT_ECOLI	Glycerol-3-phosphate transporter	glpT	1	7	7	7	0	0	2	5	0	0	1	2	0	0	2	5	0	0	1	2	0	0	2	5	0	0	1	2	13.1	13.1	13.1	50.31	452	452	2.04	2	19	3
sp|P09831|GLTB_ECOLI	sp|P09831|GLTB_ECOLI	69	69	69	>sp|P09831|GLTB_ECOLI Glutamate synthase [NADPH] large chain OS=Escherichia coli (strain K12) GN=gltB PE=1 SV=3	GLTB_ECOLI	Glutamate synthase [NADPH] large chain	gltB	1	69	69	69	1	1	38	43	17	24	17	50	1	1	38	43	17	24	17	50	1	1	38	43	17	24	17	50	60	60	60	163.3	1486	1486	5.36	43			1	3	295
sp|P27245|MARR_ECOLI	sp|P27245|MARR_ECOLI	8	8	8	>sp|P27245|MARR_ECOLI Multiple antibiotic resistance protein MarR OS=Escherichia coli (strain K12) GN=marR PE=1 SV=2	MARR_ECOLI	Multiple antibiotic resistance protein MarR	marR	1	8	8	8	0	0	0	0	4	3	3	8	0	0	0	0	4	3	3	8	0	0	0	0	4	3	3	8	71.5	71.5	71.5	16.065	144	144	2.36	20	5				8
sp|P43337|NUDL_ECOLI	sp|P43337|NUDL_ECOLI	3	3	3	>sp|P43337|NUDL_ECOLI Uncharacterized Nudix hydrolase NudL OS=Escherichia coli (strain K12) GN=nudL PE=3 SV=1	NUDL_ECOLI	Uncharacterized Nudix hydrolase NudL	nudL	1	3	3	3	0	0	0	0	0	0	1	2	0	0	0	0	0	0	1	2	0	0	0	0	0	0	1	2	12	12	12	21.435	192	192	1	6
sp|P0AEU7|SKP_ECOLI	sp|P0AEU7|SKP_ECOLI	8	8	8	>sp|P0AEU7|SKP_ECOLI Chaperone protein Skp OS=Escherichia coli (strain K12) GN=skp PE=1 SV=1	SKP_ECOLI	Chaperone protein Skp	skp	1	8	8	8	3	3	3	5	1	1	3	5	3	3	3	5	1	1	3	5	3	3	3	5	1	1	3	5	46	46	46	17.688	161	161	2.51	25				4	8
sp|P32680|YJAG_ECOLI	sp|P32680|YJAG_ECOLI	7	7	7	>sp|P32680|YJAG_ECOLI Uncharacterized protein YjaG OS=Escherichia coli (strain K12) GN=yjaG PE=4 SV=1	YJAG_ECOLI	Uncharacterized protein YjaG	yjaG	1	7	7	7	1	1	3	3	0	0	4	6	1	1	3	3	0	0	4	6	1	1	3	3	0	0	4	6	39.8	39.8	39.8	22.612	196	196	1.36	30		1			2
sp|P21367|YCAC_ECOLI	sp|P21367|YCAC_ECOLI	6	6	6	>sp|P21367|YCAC_ECOLI Uncharacterized protein YcaC OS=Escherichia coli (strain K12) GN=ycaC PE=1 SV=1	YCAC_ECOLI	Uncharacterized protein YcaC	ycaC	1	6	6	6	2	4	0	0	4	4	3	5	2	4	0	0	4	4	3	5	2	4	0	0	4	4	3	5	37	37	37	23.1	208	208	3.39	19	1				18
sp|P0A908|MIPA_ECOLI	sp|P0A908|MIPA_ECOLI	4	4	4	>sp|P0A908|MIPA_ECOLI MltA-interacting protein OS=Escherichia coli (strain K12) GN=mipA PE=1 SV=1	MIPA_ECOLI	MltA-interacting protein	mipA	1	4	4	4	0	0	1	1	0	0	1	2	0	0	1	1	0	0	1	2	0	0	1	1	0	0	1	2	18.5	18.5	18.5	27.831	248	248	1	18
sp|P0AB38|LPOB_ECOLI	sp|P0AB38|LPOB_ECOLI	4	4	4	>sp|P0AB38|LPOB_ECOLI Penicillin-binding protein activator LpoB OS=Escherichia coli (strain K12) GN=lpoB PE=1 SV=1	LPOB_ECOLI	Penicillin-binding protein activator LpoB	lpoB	1	4	4	4	0	0	4	4	0	0	4	4	0	0	4	4	0	0	4	4	0	0	4	4	0	0	4	4	29.6	29.6	29.6	22.515	213	213	1.03	33	1
sp|P24202|MRR_ECOLI	sp|P24202|MRR_ECOLI	10	10	10	>sp|P24202|MRR_ECOLI Mrr restriction system protein OS=Escherichia coli (strain K12) GN=mrr PE=1 SV=1	MRR_ECOLI	Mrr restriction system protein	mrr	1	10	10	10	3	0	5	6	1	2	5	8	3	0	5	6	1	2	5	8	3	0	5	6	1	2	5	8	50.7	50.7	50.7	33.52	304	304	2.31		53			6
sp|P37634|RLMJ_ECOLI	sp|P37634|RLMJ_ECOLI	10	10	10	>sp|P37634|RLMJ_ECOLI Ribosomal RNA large subunit methyltransferase J OS=Escherichia coli (strain K12) GN=rlmJ PE=1 SV=1	RLMJ_ECOLI	Ribosomal RNA large subunit methyltransferase J	rlmJ	1	10	10	10	1	0	6	6	0	0	5	8	1	0	6	6	0	0	5	8	1	0	6	6	0	0	5	8	43.2	43.2	43.2	31.941	280	280	1.93	6	36			1
sp|P0A7I0|RF1_ECOLI	sp|P0A7I0|RF1_ECOLI	10	10	10	>sp|P0A7I0|RF1_ECOLI Peptide chain release factor 1 OS=Escherichia coli (strain K12) GN=prfA PE=1 SV=1	RF1_ECOLI	Peptide chain release factor 1	prfA	1	10	10	10	1	4	4	7	1	3	6	7	1	4	4	7	1	3	6	7	1	4	4	7	1	3	6	7	37.5	37.5	37.5	40.517	360	360	3.25			41	7	3
sp|P0A8T1|PRMA_ECOLI	sp|P0A8T1|PRMA_ECOLI	4	4	4	>sp|P0A8T1|PRMA_ECOLI Ribosomal protein L11 methyltransferase OS=Escherichia coli (strain K12) GN=prmA PE=1 SV=1	PRMA_ECOLI	Ribosomal protein L11 methyltransferase	prmA	1	4	4	4	1	0	1	3	0	1	0	4	1	0	1	3	0	1	0	4	1	0	1	3	0	1	0	4	21.2	21.2	21.2	31.877	293	293	2.35		15			2
sp|P25397|TEHB_ECOLI	sp|P25397|TEHB_ECOLI	9	9	9	>sp|P25397|TEHB_ECOLI Tellurite methyltransferase OS=Escherichia coli (strain K12) GN=tehB PE=1 SV=1	TEHB_ECOLI	Tellurite methyltransferase	tehB	1	9	9	9	1	1	5	6	1	1	5	8	1	1	5	6	1	1	5	8	1	1	5	6	1	1	5	8	48.7	48.7	48.7	22.53	197	197	1.38	49					4
sp|P36680|ZAPD_ECOLI	sp|P36680|ZAPD_ECOLI	9	9	9	>sp|P36680|ZAPD_ECOLI Cell division protein ZapD OS=Escherichia coli (strain K12) GN=zapD PE=1 SV=2	ZAPD_ECOLI	Cell division protein ZapD	zapD	1	9	9	9	1	1	3	3	0	0	4	6	1	1	3	3	0	0	4	6	1	1	3	3	0	0	4	6	45.3	45.3	45.3	28.291	247	247	1.38	26	1				2
sp|P16384|MIAA_ECOLI	sp|P16384|MIAA_ECOLI	12	12	12	>sp|P16384|MIAA_ECOLI tRNA dimethylallyltransferase OS=Escherichia coli (strain K12) GN=miaA PE=1 SV=2	MIAA_ECOLI	tRNA dimethylallyltransferase	miaA	1	12	12	12	1	0	6	9	1	1	10	11	1	0	6	9	1	1	10	11	1	0	6	9	1	1	10	11	50.9	50.9	50.9	35.065	316	316	2.12	1	65			3
sp|P39160|UXUB_ECOLI	sp|P39160|UXUB_ECOLI	14	14	14	>sp|P39160|UXUB_ECOLI D-mannonate oxidoreductase OS=Escherichia coli (strain K12) GN=uxuB PE=3 SV=1	UXUB_ECOLI	D-mannonate oxidoreductase	uxuB	1	14	14	14	2	2	7	5	4	3	7	9	2	2	7	5	4	3	7	9	2	2	7	5	4	3	7	9	46.7	46.7	46.7	53.58	486	486	3.19			56	13
sp|P0ADX1|YHFA_ECOLI	sp|P0ADX1|YHFA_ECOLI	3	3	3	>sp|P0ADX1|YHFA_ECOLI Protein YhfA OS=Escherichia coli (strain K12) GN=yhfA PE=1 SV=1	YHFA_ECOLI	Protein YhfA	yhfA	1	3	3	3	0	0	2	2	0	0	2	3	0	0	2	2	0	0	2	3	0	0	2	2	0	0	2	3	25.4	25.4	25.4	14.517	134	134	1	20
sp|P76290|CMOA_ECOLI	sp|P76290|CMOA_ECOLI	10	10	10	>sp|P76290|CMOA_ECOLI tRNA (cmo5U34)-methyltransferase OS=Escherichia coli (strain K12) GN=cmoA PE=1 SV=1	CMOA_ECOLI	tRNA (cmo5U34)-methyltransferase	cmoA	1	10	10	10	1	0	4	5	0	0	5	7	1	0	4	5	0	0	5	7	1	0	4	5	0	0	5	7	59.9	59.9	59.9	27.776	247	247	1.12	40					1
sp|P29131|FTSN_ECOLI	sp|P29131|FTSN_ECOLI	9	9	9	>sp|P29131|FTSN_ECOLI Cell division protein FtsN OS=Escherichia coli (strain K12) GN=ftsN PE=1 SV=3	FTSN_ECOLI	Cell division protein FtsN	ftsN	1	9	9	9	2	0	6	6	2	3	5	7	2	0	6	6	2	3	5	7	2	0	6	6	2	3	5	7	39.5	39.5	39.5	35.793	319	319	2.47	4	38	11		7
sp|P21338|RNI_ECOLI	sp|P21338|RNI_ECOLI	9	9	9	>sp|P21338|RNI_ECOLI Ribonuclease I OS=Escherichia coli (strain K12) GN=rna PE=1 SV=1	RNI_ECOLI	Ribonuclease I	rna	1	9	9	9	0	0	4	4	0	0	6	6	0	0	4	4	0	0	6	6	0	0	4	4	0	0	6	6	47.8	47.8	47.8	29.617	268	268	1.12	35	5
sp|P0ADR6|RLMM_ECOLI	sp|P0ADR6|RLMM_ECOLI	10	10	10	>sp|P0ADR6|RLMM_ECOLI Ribosomal RNA large subunit methyltransferase M OS=Escherichia coli (strain K12) GN=rlmM PE=1 SV=1	RLMM_ECOLI	Ribosomal RNA large subunit methyltransferase M	rlmM	1	10	10	10	1	0	6	7	1	1	4	7	1	0	6	7	1	1	4	7	1	0	6	7	1	1	4	7	35	35	35	41.905	366	366	2.3		43	3		4
sp|P0AC69|GLRX4_ECOLI	sp|P0AC69|GLRX4_ECOLI	4	4	4	>sp|P0AC69|GLRX4_ECOLI Glutaredoxin-4 OS=Escherichia coli (strain K12) GN=grxD PE=1 SV=1	GLRX4_ECOLI	Glutaredoxin-4	grxD	1	4	4	4	3	2	2	4	3	3	4	4	3	2	2	4	3	3	4	4	3	2	2	4	3	3	4	4	46.1	46.1	46.1	12.879	115	115	2.48	28				1	11
sp|P61320|LOLB_ECOLI	sp|P61320|LOLB_ECOLI	11	11	11	>sp|P61320|LOLB_ECOLI Outer-membrane lipoprotein LolB OS=Escherichia coli (strain K12) GN=lolB PE=1 SV=1	LOLB_ECOLI	Outer-membrane lipoprotein LolB	lolB	1	11	11	11	0	0	7	5	0	0	7	10	0	0	7	5	0	0	7	10	0	0	7	5	0	0	7	10	54.1	54.1	54.1	23.55	207	207	1	53
sp|P76576|YFGM_ECOLI	sp|P76576|YFGM_ECOLI	6	6	6	>sp|P76576|YFGM_ECOLI UPF0070 protein YfgM OS=Escherichia coli (strain K12) GN=yfgM PE=3 SV=1	YFGM_ECOLI	UPF0070 protein YfgM	yfgM	1	6	6	6	0	1	4	5	1	1	5	4	0	1	4	5	1	1	5	4	0	1	4	5	1	1	5	4	51	51	51	22.176	206	206	1.44	31					3
sp|P0ABF1|PCNB_ECOLI	sp|P0ABF1|PCNB_ECOLI	16	16	16	>sp|P0ABF1|PCNB_ECOLI Poly(A) polymerase I OS=Escherichia coli (strain K12) GN=pcnB PE=1 SV=2	PCNB_ECOLI	Poly(A) polymerase I	pcnB	1	16	16	16	1	1	6	8	0	0	1	7	1	1	6	8	0	0	1	7	1	1	6	8	0	0	1	7	40.2	40.2	40.2	53.87	465	465	3.3		1	40	10	2	1
sp|P0ADV7|MLAC_ECOLI	sp|P0ADV7|MLAC_ECOLI	7	7	7	>sp|P0ADV7|MLAC_ECOLI Probable phospholipid-binding protein MlaC OS=Escherichia coli (strain K12) GN=mlaC PE=1 SV=1	MLAC_ECOLI	Probable phospholipid-binding protein MlaC	mlaC	1	7	7	7	3	3	3	4	1	2	4	4	3	3	3	4	1	2	4	4	3	3	3	4	1	2	4	4	48.3	48.3	48.3	23.962	211	211	2.32	28					10
sp|P75863|YCBX_ECOLI	sp|P75863|YCBX_ECOLI	12	12	12	>sp|P75863|YCBX_ECOLI Uncharacterized protein YcbX OS=Escherichia coli (strain K12) GN=ycbX PE=1 SV=1	YCBX_ECOLI	Uncharacterized protein YcbX	ycbX	1	12	12	12	4	1	5	6	2	2	3	10	4	1	5	6	2	2	3	10	4	1	5	6	2	2	3	10	55	55	55	40.644	369	369	2.57		44	6	2	8
sp|P0A7B1|PPK_ECOLI	sp|P0A7B1|PPK_ECOLI	28	28	28	>sp|P0A7B1|PPK_ECOLI Polyphosphate kinase OS=Escherichia coli (strain K12) GN=ppk PE=1 SV=2	PPK_ECOLI	Polyphosphate kinase	ppk	1	28	28	28	2	5	11	16	8	10	19	26	2	5	11	16	8	10	19	26	2	5	11	16	8	10	19	26	51.3	51.3	51.3	80.431	688	688	3.9			25	135	6	1
sp|P39356|YJHU_ECOLI	sp|P39356|YJHU_ECOLI	10	10	10	>sp|P39356|YJHU_ECOLI Uncharacterized transcriptional regulator YjhU OS=Escherichia coli (strain K12) GN=yjhU PE=3 SV=2	YJHU_ECOLI	Uncharacterized transcriptional regulator YjhU	yjhU	1	10	10	10	2	0	4	6	3	2	7	7	2	0	4	6	3	2	7	7	2	0	4	6	3	2	7	7	41.5	41.5	41.5	36.111	328	328	2.44	1	42	5	1	6
sp|P45425|NANK_ECOLI	sp|P45425|NANK_ECOLI	8	8	8	>sp|P45425|NANK_ECOLI N-acetylmannosamine kinase OS=Escherichia coli (strain K12) GN=nanK PE=1 SV=2	NANK_ECOLI	N-acetylmannosamine kinase	nanK	1	8	8	8	1	0	4	6	0	1	4	4	1	0	4	6	0	1	4	4	1	0	4	6	0	1	4	4	38.1	38.1	38.1	29.644	291	291	1.65	26	14			1	2
sp|P07024|USHA_ECOLI	sp|P07024|USHA_ECOLI	18	18	18	>sp|P07024|USHA_ECOLI Protein UshA OS=Escherichia coli (strain K12) GN=ushA PE=1 SV=2	USHA_ECOLI	Protein UshA	ushA	1	18	18	18	2	5	13	10	2	4	12	11	2	5	13	10	2	4	12	11	2	5	13	10	2	4	12	11	41.1	41.1	41.1	60.823	550	550	3.93			7	89
sp|P0AF03|MOG_ECOLI	sp|P0AF03|MOG_ECOLI	6	6	6	>sp|P0AF03|MOG_ECOLI Molybdopterin adenylyltransferase OS=Escherichia coli (strain K12) GN=mog PE=1 SV=1	MOG_ECOLI	Molybdopterin adenylyltransferase	mog	1	6	6	6	2	2	1	1	2	2	4	3	2	2	1	1	2	2	4	3	2	2	1	1	2	2	4	3	30.3	30.3	30.3	21.222	195	195	2.58	15	1	1			7
sp|P65292|YGDI_ECOLI	sp|P65292|YGDI_ECOLI	2	2	2	>sp|P65292|YGDI_ECOLI Uncharacterized lipoprotein YgdI OS=Escherichia coli (strain K12) GN=ygdI PE=3 SV=1	YGDI_ECOLI	Uncharacterized lipoprotein YgdI	ygdI	1	2	2	2	0	0	0	1	0	0	2	2	0	0	0	1	0	0	2	2	0	0	0	1	0	0	2	2	41.3	41.3	41.3	8.1741	75	75	1.09	10	1
sp|Q46871|YQJH_ECOLI	sp|Q46871|YQJH_ECOLI	5	5	5	>sp|Q46871|YQJH_ECOLI NADPH-dependent ferric-chelate reductase OS=Escherichia coli (strain K12) GN=yqjH PE=1 SV=1	YQJH_ECOLI	NADPH-dependent ferric-chelate reductase	yqjH	1	5	5	5	0	0	1	4	2	1	3	5	0	0	1	4	2	1	3	5	0	0	1	4	2	1	3	5	26	26	26	28.871	254	254	1.62	27	9				3
sp|P07604|TYRR_ECOLI	sp|P07604|TYRR_ECOLI	16	16	16	>sp|P07604|TYRR_ECOLI Transcriptional regulatory protein TyrR OS=Escherichia coli (strain K12) GN=tyrR PE=1 SV=2	TYRR_ECOLI	Transcriptional regulatory protein TyrR	tyrR	1	16	16	16	4	5	6	9	5	2	7	11	4	5	6	9	5	2	7	11	4	5	6	9	5	2	7	11	41.9	41.9	41.9	57.655	513	513	3.42			50	36
sp|P14081|SELB_ECOLI	sp|P14081|SELB_ECOLI	21	21	21	>sp|P14081|SELB_ECOLI Selenocysteine-specific elongation factor OS=Escherichia coli (strain K12) GN=selB PE=1 SV=3	SELB_ECOLI	Selenocysteine-specific elongation factor	selB	1	21	21	21	1	1	15	14	3	3	12	18	1	1	15	14	3	3	12	18	1	1	15	14	3	3	12	18	47.2	47.2	47.2	68.867	614	614	3.95		2	10	97	8
sp|P63389|YHES_ECOLI	sp|P63389|YHES_ECOLI	21	21	21	>sp|P63389|YHES_ECOLI Uncharacterized ABC transporter ATP-binding protein YheS OS=Escherichia coli (strain K12) GN=yheS PE=1 SV=1	YHES_ECOLI	Uncharacterized ABC transporter ATP-binding protein YheS	yheS	1	21	21	21	2	3	12	14	1	2	10	15	2	3	12	14	1	2	10	15	2	3	12	14	1	2	10	15	38	38	38	71.843	637	637	3.98			9	97	7
sp|P22939|ISPA_ECOLI	sp|P22939|ISPA_ECOLI	6	6	6	>sp|P22939|ISPA_ECOLI Farnesyl diphosphate synthase OS=Escherichia coli (strain K12) GN=ispA PE=1 SV=1	ISPA_ECOLI	Farnesyl diphosphate synthase	ispA	1	6	6	6	1	0	2	4	1	2	2	6	1	0	2	4	1	2	2	6	1	0	2	4	1	2	2	6	36.8	36.8	36.8	32.159	299	299	2.47		27			5
sp|P23331|KITH_ECOLI	sp|P23331|KITH_ECOLI	5	5	5	>sp|P23331|KITH_ECOLI Thymidine kinase OS=Escherichia coli (strain K12) GN=tdk PE=3 SV=1	KITH_ECOLI	Thymidine kinase	tdk	1	5	5	5	1	1	3	3	1	1	4	4	1	1	3	3	1	1	4	4	1	1	3	3	1	1	4	4	35.6	35.6	35.6	23.456	205	205	1.8	21					4
sp|P32157|YIIM_ECOLI	sp|P32157|YIIM_ECOLI	6	6	6	>sp|P32157|YIIM_ECOLI Protein YiiM OS=Escherichia coli (strain K12) GN=yiiM PE=1 SV=2	YIIM_ECOLI	Protein YiiM	yiiM	1	6	6	6	1	1	3	3	1	1	3	4	1	1	3	3	1	1	3	4	1	1	3	3	1	1	3	4	34.8	34.8	34.8	25.342	224	224	1.74	23					4
sp|P0AE78|CORC_ECOLI	sp|P0AE78|CORC_ECOLI	11	11	11	>sp|P0AE78|CORC_ECOLI Magnesium and cobalt efflux protein CorC OS=Escherichia coli (strain K12) GN=corC PE=1 SV=1	CORC_ECOLI	Magnesium and cobalt efflux protein CorC	corC	1	11	11	11	3	0	3	4	2	4	4	8	3	0	3	4	2	4	4	8	3	0	3	4	2	4	4	8	38.4	38.4	38.4	33.298	292	292	2.65		31		1	8
sp|P0A731|MGSA_ECOLI	sp|P0A731|MGSA_ECOLI	3	3	3	>sp|P0A731|MGSA_ECOLI Methylglyoxal synthase OS=Escherichia coli (strain K12) GN=mgsA PE=1 SV=1	MGSA_ECOLI	Methylglyoxal synthase	mgsA	1	3	3	3	1	1	0	0	1	0	0	1	1	1	0	0	1	0	0	1	1	1	0	0	1	0	0	1	27.6	27.6	27.6	16.918	152	152	4.33	3					6
sp|P52647|NIFJ_ECOLI	sp|P52647|NIFJ_ECOLI	40	40	40	>sp|P52647|NIFJ_ECOLI Probable pyruvate-flavodoxin oxidoreductase OS=Escherichia coli (strain K12) GN=ydbK PE=3 SV=2	NIFJ_ECOLI	Probable pyruvate-flavodoxin oxidoreductase	ydbK	1	40	40	40	5	5	10	20	4	11	8	30	5	5	10	20	4	11	8	30	5	5	10	20	4	11	8	30	46.6	46.6	46.6	128.82	1174	1174	4.9	5	25		9	42	87
sp|P08395|SPPA_ECOLI	sp|P08395|SPPA_ECOLI	15	15	15	>sp|P08395|SPPA_ECOLI Protease 4 OS=Escherichia coli (strain K12) GN=sppA PE=1 SV=2	SPPA_ECOLI	Protease 4	sppA	1	15	15	15	1	1	8	9	1	2	8	12	1	1	8	9	1	2	8	12	1	1	8	9	1	2	8	12	34.1	34.1	34.1	67.219	618	618	3.86	2	5	10	66	9	2
sp|P52108|RSTA_ECOLI	sp|P52108|RSTA_ECOLI	9	9	9	>sp|P52108|RSTA_ECOLI Transcriptional regulatory protein RstA OS=Escherichia coli (strain K12) GN=rstA PE=1 SV=2	RSTA_ECOLI	Transcriptional regulatory protein RstA	rstA	1	9	9	9	0	1	6	5	1	1	6	8	0	1	6	5	1	1	6	8	0	1	6	5	1	1	6	8	38.5	38.5	38.5	26.704	239	239	1.76	34				4	3
sp|P0AC13|DHPS_ECOLI	sp|P0AC13|DHPS_ECOLI	11	11	11	>sp|P0AC13|DHPS_ECOLI Dihydropteroate synthase OS=Escherichia coli (strain K12) GN=folP PE=1 SV=1	DHPS_ECOLI	Dihydropteroate synthase	folP	1	11	11	11	1	0	3	4	1	0	6	11	1	0	3	4	1	0	6	11	1	0	3	4	1	0	6	11	46.8	46.8	46.8	30.615	282	282	2.06	4	43	1		2
sp|P18196|MINC_ECOLI	sp|P18196|MINC_ECOLI	7	7	7	>sp|P18196|MINC_ECOLI Septum site-determining protein MinC OS=Escherichia coli (strain K12) GN=minC PE=1 SV=1	MINC_ECOLI	Septum site-determining protein MinC	minC	1	7	7	7	1	1	6	6	0	1	6	6	1	1	6	6	0	1	6	6	1	1	6	6	0	1	6	6	31.2	31.2	31.2	24.775	231	231	1.39	35					3
sp|P45395|KDSD_ECOLI	sp|P45395|KDSD_ECOLI	7	7	7	>sp|P45395|KDSD_ECOLI Arabinose 5-phosphate isomerase KdsD OS=Escherichia coli (strain K12) GN=kdsD PE=1 SV=1	KDSD_ECOLI	Arabinose 5-phosphate isomerase KdsD	kdsD	1	7	7	7	1	0	3	5	0	2	5	6	1	0	3	5	0	2	5	6	1	0	3	5	0	2	5	6	34.1	34.1	34.1	35.196	328	328	2.24		37	1		3
sp|P08660|AK3_ECOLI	sp|P08660|AK3_ECOLI	15	15	15	>sp|P08660|AK3_ECOLI Lysine-sensitive aspartokinase 3 OS=Escherichia coli (strain K12) GN=lysC PE=1 SV=2	AK3_ECOLI	Lysine-sensitive aspartokinase 3	lysC	1	15	15	15	0	0	2	7	5	2	10	11	0	0	2	7	5	2	10	11	0	0	2	7	5	2	10	11	50.6	50.6	50.6	48.531	449	449	3.14			60	10
sp|P0ACN7|CYTR_ECOLI	sp|P0ACN7|CYTR_ECOLI	9	9	9	>sp|P0ACN7|CYTR_ECOLI HTH-type transcriptional repressor CytR OS=Escherichia coli (strain K12) GN=cytR PE=1 SV=1	CYTR_ECOLI	HTH-type transcriptional repressor CytR	cytR	1	9	9	9	0	0	5	4	0	0	5	6	0	0	5	4	0	0	5	6	0	0	5	4	0	0	5	6	32.8	32.8	32.8	37.819	341	341	2.42		30	1	1	4
sp|P27431|YCFD_ECOLI	sp|P27431|YCFD_ECOLI	5	5	5	>sp|P27431|YCFD_ECOLI 50S ribosomal protein L16 arginine hydroxylase OS=Escherichia coli (strain K12) GN=ycfD PE=1 SV=2	YCFD_ECOLI	50S ribosomal protein L16 arginine hydroxylase	ycfD	1	5	5	5	0	1	1	0	1	3	1	3	0	1	1	0	1	3	1	3	0	1	1	0	1	3	1	3	22.5	22.5	22.5	42.578	373	373	3.85			11	2	6	1
sp|P43329|HRPA_ECOLI	sp|P43329|HRPA_ECOLI	61	61	61	>sp|P43329|HRPA_ECOLI ATP-dependent RNA helicase HrpA OS=Escherichia coli (strain K12) GN=hrpA PE=3 SV=3	HRPA_ECOLI	ATP-dependent RNA helicase HrpA	hrpA	1	61	61	61	3	1	40	40	4	7	16	54	3	1	40	40	4	7	16	54	3	1	40	40	4	7	16	54	47.3	47.3	47.3	149.03	1300	1300	5.56	14	4	10	6	14	272
sp|P00562|AK2H_ECOLI	sp|P00562|AK2H_ECOLI	28	28	28	>sp|P00562|AK2H_ECOLI Bifunctional aspartokinase/homoserine dehydrogenase 2 OS=Escherichia coli (strain K12) GN=metL PE=1 SV=3	AK2H_ECOLI	Bifunctional aspartokinase/homoserine dehydrogenase 2	metL	1	28	28	28	3	2	12	13	1	3	16	15	3	2	12	13	1	3	16	15	3	2	12	13	1	3	16	15	40.6	40.6	40.6	88.887	810	810	4.66		4	10	7	87	2
sp|P17846|CYSI_ECOLI	sp|P17846|CYSI_ECOLI	29	29	29	>sp|P17846|CYSI_ECOLI Sulfite reductase [NADPH] hemoprotein beta-component OS=Escherichia coli (strain K12) GN=cysI PE=1 SV=4	CYSI_ECOLI	Sulfite reductase [NADPH] hemoprotein beta-component	cysI	1	29	29	29	14	15	1	0	9	9	16	27	14	15	1	0	9	9	16	27	14	15	1	0	9	9	16	27	60	60	60	63.997	570	570	3.7	2	1	38	103	2
sp|P0ACR9|MPRA_ECOLI	sp|P0ACR9|MPRA_ECOLI	6	6	6	>sp|P0ACR9|MPRA_ECOLI Transcriptional repressor MprA OS=Escherichia coli (strain K12) GN=mprA PE=2 SV=1	MPRA_ECOLI	Transcriptional repressor MprA	mprA	1	6	6	6	1	1	1	1	3	2	2	3	1	1	1	1	3	2	2	3	1	1	1	1	3	2	2	3	32.4	32.4	32.4	20.563	176	176	2.05	30					8
sp|P0AFH6|OPPC_ECOLI	sp|P0AFH6|OPPC_ECOLI	4	4	4	>sp|P0AFH6|OPPC_ECOLI Oligopeptide transport system permease protein OppC OS=Escherichia coli (strain K12) GN=oppC PE=1 SV=1	OPPC_ECOLI	Oligopeptide transport system permease protein OppC	oppC	1	4	4	4	0	0	1	2	0	0	2	2	0	0	1	2	0	0	2	2	0	0	1	2	0	0	2	2	9.6	9.6	9.6	33.022	302	302	1.33	11				1
sp|P24251|CRL_ECOLI	sp|P24251|CRL_ECOLI	4	4	4	>sp|P24251|CRL_ECOLI Sigma factor-binding protein Crl OS=Escherichia coli (strain K12) GN=crl PE=1 SV=5	CRL_ECOLI	Sigma factor-binding protein Crl	crl	1	4	4	4	0	1	0	3	0	0	2	2	0	1	0	3	0	0	2	2	0	1	0	3	0	0	2	2	21.1	21.1	21.1	15.655	133	133	2.79	9					5
sp|P43672|UUP_ECOLI	sp|P43672|UUP_ECOLI	19	19	19	>sp|P43672|UUP_ECOLI ABC transporter ATP-binding protein uup OS=Escherichia coli (strain K12) GN=uup PE=1 SV=2	UUP_ECOLI	ABC transporter ATP-binding protein uup	uup	1	19	19	19	2	3	9	10	0	1	7	15	2	3	9	10	0	1	7	15	2	3	9	10	0	1	7	15	39.7	39.7	39.7	72.066	635	635	3.93		3	6	77	2	2
sp|P0ACN4|ALLR_ECOLI	sp|P0ACN4|ALLR_ECOLI	9	9	9	>sp|P0ACN4|ALLR_ECOLI HTH-type transcriptional repressor AllR OS=Escherichia coli (strain K12) GN=allR PE=1 SV=1	ALLR_ECOLI	HTH-type transcriptional repressor AllR	allR	1	9	9	9	1	1	4	5	1	1	5	8	1	1	4	5	1	1	5	8	1	1	4	5	1	1	5	8	34.3	34.3	34.3	29.269	271	271	1.53	36	3				4
sp|P0AG14|SOHB_ECOLI	sp|P0AG14|SOHB_ECOLI	7	7	7	>sp|P0AG14|SOHB_ECOLI Probable protease SohB OS=Escherichia coli (strain K12) GN=sohB PE=1 SV=1	SOHB_ECOLI	Probable protease SohB	sohB	1	7	7	7	1	0	2	3	2	2	4	6	1	0	2	3	2	2	4	6	1	0	2	3	2	2	4	6	25.8	25.8	25.8	39.366	349	349	2.33	2	34	1		5
sp|P32695|DUSA_ECOLI	sp|P32695|DUSA_ECOLI	13	13	13	>sp|P32695|DUSA_ECOLI tRNA-dihydrouridine synthase A OS=Escherichia coli (strain K12) GN=dusA PE=1 SV=4	DUSA_ECOLI	tRNA-dihydrouridine synthase A	dusA	1	13	13	13	3	0	5	8	3	4	5	10	3	0	5	8	3	4	5	10	3	0	5	8	3	4	5	10	58.3	58.3	58.3	38.467	345	345	2.42		53	3		8
sp|P0ACL2|EXUR_ECOLI	sp|P0ACL2|EXUR_ECOLI	7	7	7	>sp|P0ACL2|EXUR_ECOLI Exu regulon transcriptional regulator OS=Escherichia coli (strain K12) GN=exuR PE=3 SV=1	EXUR_ECOLI	Exu regulon transcriptional regulator	exuR	1	7	7	7	0	0	2	5	0	0	2	4	0	0	2	5	0	0	2	4	0	0	2	5	0	0	2	4	33.7	33.7	33.7	29.835	258	258	1.86	6	21	2
sp|P0AEG6|DSBC_ECOLI	sp|P0AEG6|DSBC_ECOLI	6	6	6	>sp|P0AEG6|DSBC_ECOLI Thiol:disulfide interchange protein DsbC OS=Escherichia coli (strain K12) GN=dsbC PE=1 SV=1	DSBC_ECOLI	Thiol:disulfide interchange protein DsbC	dsbC	1	6	6	6	0	0	2	3	0	0	2	3	0	0	2	3	0	0	2	3	0	0	2	3	0	0	2	3	38.6	38.6	38.6	25.621	236	236	1.04	27	1
sp|P04983|RBSA_ECOLI	sp|P04983|RBSA_ECOLI	19	19	19	>sp|P04983|RBSA_ECOLI Ribose import ATP-binding protein RbsA OS=Escherichia coli (strain K12) GN=rbsA PE=1 SV=1	RBSA_ECOLI	Ribose import ATP-binding protein RbsA	rbsA	1	19	19	19	0	1	9	11	1	2	8	9	0	1	9	11	1	2	8	9	0	1	9	11	1	2	8	9	46.7	46.7	46.7	55.041	501	501	3.27		1	55	22
sp|P15639|PUR9_ECOLI	sp|P15639|PUR9_ECOLI	23	23	23	>sp|P15639|PUR9_ECOLI Bifunctional purine biosynthesis protein PurH OS=Escherichia coli (strain K12) GN=purH PE=1 SV=1	PUR9_ECOLI	Bifunctional purine biosynthesis protein PurH	purH	1	23	23	23	1	1	11	8	5	3	11	18	1	1	11	8	5	3	11	18	1	1	11	8	5	3	11	18	58.2	58.2	58.2	57.329	529	529	3.99			3	97	2
sp|P39829|GARD_ECOLI	sp|P39829|GARD_ECOLI	14	14	14	>sp|P39829|GARD_ECOLI D-galactarate dehydratase OS=Escherichia coli (strain K12) GN=garD PE=1 SV=2	GARD_ECOLI	D-galactarate dehydratase	garD	1	14	14	14	3	4	4	5	0	0	0	0	3	4	4	5	0	0	0	0	3	4	4	5	0	0	0	0	45.5	45.5	45.5	56.401	523	523	3.27	1	1	25	14
sp|P05825|FEPA_ECOLI	sp|P05825|FEPA_ECOLI	20	20	20	>sp|P05825|FEPA_ECOLI Ferrienterobactin receptor OS=Escherichia coli (strain K12) GN=fepA PE=1 SV=2	FEPA_ECOLI	Ferrienterobactin receptor	fepA	1	20	20	20	0	0	3	4	2	1	16	19	0	0	3	4	2	1	16	19	0	0	3	4	2	1	16	19	42	42	42	82.106	746	746	4.91			3	2	85
sp|P0A6D3|AROA_ECOLI	sp|P0A6D3|AROA_ECOLI	11	11	11	>sp|P0A6D3|AROA_ECOLI 3-phosphoshikimate 1-carboxyvinyltransferase OS=Escherichia coli (strain K12) GN=aroA PE=1 SV=1	AROA_ECOLI	3-phosphoshikimate 1-carboxyvinyltransferase	aroA	1	11	11	11	3	1	2	7	1	2	6	8	3	1	2	7	1	2	6	8	3	1	2	7	1	2	6	8	31.1	31.1	31.1	46.095	427	427	3.22			43	5	3
sp|P31808|YCIK_ECOLI	sp|P31808|YCIK_ECOLI	12	12	12	>sp|P31808|YCIK_ECOLI Uncharacterized oxidoreductase YciK OS=Escherichia coli (strain K12) GN=yciK PE=1 SV=3	YCIK_ECOLI	Uncharacterized oxidoreductase YciK	yciK	1	12	12	12	1	1	1	2	1	1	11	11	1	1	1	2	1	1	11	11	1	1	1	2	1	1	11	11	45.2	45.2	45.2	27.933	252	252	1.6	39	3				5
sp|P0ACC3|ERPA_ECOLI	sp|P0ACC3|ERPA_ECOLI	4	4	4	>sp|P0ACC3|ERPA_ECOLI Iron-sulfur cluster insertion protein ErpA OS=Escherichia coli (strain K12) GN=erpA PE=1 SV=1	ERPA_ECOLI	Iron-sulfur cluster insertion protein ErpA	erpA	1	4	4	4	0	0	2	4	0	0	4	4	0	0	2	4	0	0	4	4	0	0	2	4	0	0	4	4	35.1	35.1	35.1	12.1	114	114	1	20
sp|P0A8Z0|YCIA_ECOLI	sp|P0A8Z0|YCIA_ECOLI	3	3	3	>sp|P0A8Z0|YCIA_ECOLI Acyl-CoA thioester hydrolase YciA OS=Escherichia coli (strain K12) GN=yciA PE=3 SV=1	YCIA_ECOLI	Acyl-CoA thioester hydrolase YciA	yciA	1	3	3	3	1	1	2	2	0	0	2	2	1	1	2	2	0	0	2	2	1	1	2	2	0	0	2	2	34.8	34.8	34.8	14.23	132	132	1.62	14					2
sp|P24255|RP54_ECOLI	sp|P24255|RP54_ECOLI	12	12	12	>sp|P24255|RP54_ECOLI RNA polymerase sigma-54 factor OS=Escherichia coli (strain K12) GN=rpoN PE=3 SV=2	RP54_ECOLI	RNA polymerase sigma-54 factor	rpoN	1	12	12	12	1	3	6	7	2	0	5	9	1	3	6	7	2	0	5	9	1	3	6	7	2	0	5	9	36.1	36.1	36.1	53.989	477	477	3.97		2	4	49	6
sp|P28861|FENR_ECOLI	sp|P28861|FENR_ECOLI	8	8	8	>sp|P28861|FENR_ECOLI Ferredoxin--NADP reductase OS=Escherichia coli (strain K12) GN=fpr PE=1 SV=4	FENR_ECOLI	Ferredoxin--NADP reductase	fpr	1	8	8	8	0	0	0	2	0	0	6	6	0	0	0	2	0	0	6	6	0	0	0	2	0	0	6	6	38.3	38.3	38.3	27.751	248	248	1.38	36	12	1			1
sp|P0A873|TRMD_ECOLI	sp|P0A873|TRMD_ECOLI	4	4	4	>sp|P0A873|TRMD_ECOLI tRNA (guanine-N(1)-)-methyltransferase OS=Escherichia coli (strain K12) GN=trmD PE=1 SV=1	TRMD_ECOLI	tRNA (guanine-N(1)-)-methyltransferase	trmD	1	4	4	4	0	0	3	3	0	0	2	4	0	0	3	3	0	0	2	4	0	0	3	3	0	0	2	4	19.6	19.6	19.6	28.422	255	255	1.59	11	16
sp|P0AEM9|FLIY_ECOLI	sp|P0AEM9|FLIY_ECOLI	12	12	12	>sp|P0AEM9|FLIY_ECOLI Cystine-binding periplasmic protein OS=Escherichia coli (strain K12) GN=fliY PE=1 SV=1	FLIY_ECOLI	Cystine-binding periplasmic protein	fliY	1	12	12	12	6	6	3	8	0	1	8	11	6	6	3	8	0	1	8	11	6	6	3	8	0	1	8	11	42.9	42.9	42.9	29.039	266	266	2	52	2				13
sp|P76402|YEGP_ECOLI	sp|P76402|YEGP_ECOLI	3	3	3	>sp|P76402|YEGP_ECOLI UPF0339 protein YegP OS=Escherichia coli (strain K12) GN=yegP PE=1 SV=2	YEGP_ECOLI	UPF0339 protein YegP	yegP	1	3	3	3	1	1	0	0	0	0	3	3	1	1	0	0	0	0	3	3	1	1	0	0	0	0	3	3	39.1	39.1	39.1	12.024	110	110	1.36	13					1
sp|P0A901|BLC_ECOLI	sp|P0A901|BLC_ECOLI	7	7	7	>sp|P0A901|BLC_ECOLI Outer membrane lipoprotein Blc OS=Escherichia coli (strain K12) GN=blc PE=1 SV=1	BLC_ECOLI	Outer membrane lipoprotein Blc	blc	1	7	7	7	0	1	1	3	0	1	4	6	0	1	1	3	0	1	4	6	0	1	1	3	0	1	4	6	36.7	36.7	36.7	19.851	177	177	1.42	22					2
sp|P22564|RIHC_ECOLI	sp|P22564|RIHC_ECOLI	5	5	5	>sp|P22564|RIHC_ECOLI Non-specific ribonucleoside hydrolase RihC OS=Escherichia coli (strain K12) GN=rihC PE=1 SV=1	RIHC_ECOLI	Non-specific ribonucleoside hydrolase RihC	rihC	1	5	5	5	3	0	3	4	2	3	4	5	3	0	3	4	2	3	4	5	3	0	3	4	2	3	4	5	22	22	22	32.56	304	304	2.52	1	35			8
sp|P0ADF6|EDD_ECOLI	sp|P0ADF6|EDD_ECOLI	12	12	12	>sp|P0ADF6|EDD_ECOLI Phosphogluconate dehydratase OS=Escherichia coli (strain K12) GN=edd PE=2 SV=1	EDD_ECOLI	Phosphogluconate dehydratase	edd	1	12	12	12	1	2	4	6	2	1	6	9	1	2	4	6	2	1	6	9	1	2	4	6	2	1	6	9	27.5	27.5	27.5	64.638	603	603	4.02			7	40	4	2
sp|P0A7F6|SPED_ECOLI	sp|P0A7F6|SPED_ECOLI	7	7	7	>sp|P0A7F6|SPED_ECOLI S-adenosylmethionine decarboxylase proenzyme OS=Escherichia coli (strain K12) GN=speD PE=1 SV=1	SPED_ECOLI	S-adenosylmethionine decarboxylase proenzyme	speD	1	7	7	7	0	0	1	2	0	0	1	3	0	0	1	2	0	0	1	3	0	0	1	2	0	0	1	3	42.4	42.4	42.4	30.384	264	264	1.08	23	2
sp|P0A935|MLTA_ECOLI	sp|P0A935|MLTA_ECOLI	10	10	10	>sp|P0A935|MLTA_ECOLI Membrane-bound lytic murein transglycosylase A OS=Escherichia coli (strain K12) GN=mltA PE=1 SV=1	MLTA_ECOLI	Membrane-bound lytic murein transglycosylase A	mltA	1	10	10	10	0	0	4	6	0	0	3	8	0	0	4	6	0	0	3	8	0	0	4	6	0	0	3	8	44.1	44.1	44.1	40.41	365	365	2.06		33	2
sp|P09549|DEDD_ECOLI	sp|P09549|DEDD_ECOLI	5	5	5	>sp|P09549|DEDD_ECOLI Protein DedD OS=Escherichia coli (strain K12) GN=dedD PE=4 SV=2	DEDD_ECOLI	Protein DedD	dedD	1	5	5	5	0	0	4	3	0	0	3	5	0	0	4	3	0	0	3	5	0	0	4	3	0	0	3	5	38.6	38.6	38.6	22.938	220	220	2		27
sp|P0AC86|PHSG_ECOLI	sp|P0AC86|PHSG_ECOLI	23	23	23	>sp|P0AC86|PHSG_ECOLI Glycogen phosphorylase OS=Escherichia coli (strain K12) GN=glgP PE=3 SV=1	PHSG_ECOLI	Glycogen phosphorylase	glgP	1	23	23	23	7	9	6	11	3	5	12	14	7	9	6	11	3	5	12	14	7	9	6	11	3	5	12	14	36.7	36.7	36.7	93.171	815	815	4.44		8	19		79	2
sp|P0ADQ7|YGAM_ECOLI	sp|P0ADQ7|YGAM_ECOLI	2	2	2	>sp|P0ADQ7|YGAM_ECOLI Uncharacterized protein YgaM OS=Escherichia coli (strain K12) GN=ygaM PE=1 SV=2	YGAM_ECOLI	Uncharacterized protein YgaM	ygaM	1	2	2	2	1	1	1	0	1	1	2	2	1	1	1	0	1	1	2	2	1	1	1	0	1	1	2	2	22.9	22.9	22.9	11.847	109	109	2.31	11	1				4
sp|P0ADC3|LOLC_ECOLI	sp|P0ADC3|LOLC_ECOLI	7	7	7	>sp|P0ADC3|LOLC_ECOLI Lipoprotein-releasing system transmembrane protein LolC OS=Escherichia coli (strain K12) GN=lolC PE=1 SV=1	LOLC_ECOLI	Lipoprotein-releasing system transmembrane protein LolC	lolC	1	7	7	7	0	0	4	4	0	1	3	6	0	0	4	4	0	1	3	6	0	0	4	4	0	1	3	6	24.6	24.6	24.6	43.263	399	399	2	1	33	1
sp|P03018|UVRD_ECOLI	sp|P03018|UVRD_ECOLI	19	19	19	>sp|P03018|UVRD_ECOLI DNA helicase II OS=Escherichia coli (strain K12) GN=uvrD PE=1 SV=1	UVRD_ECOLI	DNA helicase II	uvrD	1	19	19	19	3	6	13	9	4	9	11	15	3	6	13	9	4	9	11	15	3	6	13	9	4	9	11	15	32.5	32.5	32.5	81.989	720	720	3.94		4	21	61	22
sp|P22524|MUKE_ECOLI	sp|P22524|MUKE_ECOLI	11	11	11	>sp|P22524|MUKE_ECOLI Chromosome partition protein MukE OS=Escherichia coli (strain K12) GN=mukE PE=1 SV=5	MUKE_ECOLI	Chromosome partition protein MukE	mukE	1	11	11	11	1	2	4	7	0	0	5	8	1	2	4	7	0	0	5	8	1	2	4	7	0	0	5	8	42.3	42.3	42.3	26.974	234	234	1.48	38	1	1	1		3
sp|P32131|HEMN_ECOLI	sp|P32131|HEMN_ECOLI	19	19	19	>sp|P32131|HEMN_ECOLI Oxygen-independent coproporphyrinogen-III oxidase OS=Escherichia coli (strain K12) GN=hemN PE=1 SV=4	HEMN_ECOLI	Oxygen-independent coproporphyrinogen-III oxidase	hemN	1	19	19	19	0	0	4	7	2	1	6	13	0	0	4	7	2	1	6	13	0	0	4	7	2	1	6	13	49.9	49.9	49.9	52.728	457	457	3.07			57	4
sp|P0A8W0|NANR_ECOLI	sp|P0A8W0|NANR_ECOLI	1	1	1	>sp|P0A8W0|NANR_ECOLI Transcriptional regulator NanR OS=Escherichia coli (strain K12) GN=nanR PE=3 SV=1	NANR_ECOLI	Transcriptional regulator NanR	nanR	1	1	1	1	0	0	1	1	0	0	1	1	0	0	1	1	0	0	1	1	0	0	1	1	0	0	1	1	6.1	6.1	6.1	29.524	263	263	1.17	5	1
sp|P0ACD4|ISCU_ECOLI	sp|P0ACD4|ISCU_ECOLI	8	8	8	>sp|P0ACD4|ISCU_ECOLI Iron-sulfur cluster assembly scaffold protein IscU OS=Escherichia coli (strain K12) GN=iscU PE=1 SV=1	ISCU_ECOLI	Iron-sulfur cluster assembly scaffold protein IscU	iscU	1	8	8	8	0	1	2	5	1	1	5	7	0	1	2	5	1	1	5	7	0	1	2	5	1	1	5	7	78.9	78.9	78.9	13.848	128	128	1.47	30	1				3
sp|P0AG40|RIBF_ECOLI	sp|P0AG40|RIBF_ECOLI	9	9	9	>sp|P0AG40|RIBF_ECOLI Riboflavin biosynthesis protein RibF OS=Escherichia coli (strain K12) GN=ribF PE=1 SV=1	RIBF_ECOLI	Riboflavin biosynthesis protein RibF	ribF	1	9	9	9	1	0	3	3	2	1	4	7	1	0	3	3	2	1	4	7	1	0	3	3	2	1	4	7	40.3	40.3	40.3	34.734	313	313	2.3		29	1		3
sp|P0AAF6|ARTP_ECOLI	sp|P0AAF6|ARTP_ECOLI	6	6	6	>sp|P0AAF6|ARTP_ECOLI Arginine transport ATP-binding protein ArtP OS=Escherichia coli (strain K12) GN=artP PE=1 SV=1	ARTP_ECOLI	Arginine transport ATP-binding protein ArtP	artP	1	6	6	6	0	0	0	3	0	0	2	4	0	0	0	3	0	0	2	4	0	0	0	3	0	0	2	4	36	36	36	27.022	242	242	1.32	16	2			1
sp|P37903|USPF_ECOLI	sp|P37903|USPF_ECOLI	4	4	4	>sp|P37903|USPF_ECOLI Universal stress protein F OS=Escherichia coli (strain K12) GN=uspF PE=1 SV=2	USPF_ECOLI	Universal stress protein F	uspF	1	4	4	4	1	1	1	3	1	1	3	4	1	1	1	3	1	1	3	4	1	1	1	3	1	1	3	4	31.2	31.2	31.2	16.016	144	144	1.77	22					4
sp|P77674|ABDH_ECOLI	sp|P77674|ABDH_ECOLI	7	7	7	>sp|P77674|ABDH_ECOLI Gamma-aminobutyraldehyde dehydrogenase OS=Escherichia coli (strain K12) GN=prr PE=1 SV=1	ABDH_ECOLI	Gamma-aminobutyraldehyde dehydrogenase	prr	1	7	7	7	6	6	0	1	0	0	0	2	6	6	0	1	0	0	0	2	6	6	0	1	0	0	0	2	22.6	22.6	22.6	50.829	474	474	3.71			5	12
sp|P0AFZ1|SSEB_ECOLI	sp|P0AFZ1|SSEB_ECOLI	2	2	2	>sp|P0AFZ1|SSEB_ECOLI Protein SseB OS=Escherichia coli (strain K12) GN=sseB PE=4 SV=1	SSEB_ECOLI	Protein SseB	sseB	1	2	2	2	1	0	0	1	2	2	0	2	1	0	0	1	2	2	0	2	1	0	0	1	2	2	0	2	10.1	10.1	10.1	28.642	258	258	3.6		7			8
sp|P0ACG1|STPA_ECOLI	sp|P0ACG1|STPA_ECOLI	5	5	5	>sp|P0ACG1|STPA_ECOLI DNA-binding protein StpA OS=Escherichia coli (strain K12) GN=stpA PE=1 SV=1	STPA_ECOLI	DNA-binding protein StpA	stpA	1	5	5	5	0	0	3	2	0	0	2	3	0	0	3	2	0	0	2	3	0	0	3	2	0	0	2	3	48.5	48.5	48.5	15.347	134	134	1	25
sp|P0AGL7|RSME_ECOLI	sp|P0AGL7|RSME_ECOLI	6	6	6	>sp|P0AGL7|RSME_ECOLI Ribosomal RNA small subunit methyltransferase E OS=Escherichia coli (strain K12) GN=rsmE PE=1 SV=1	RSME_ECOLI	Ribosomal RNA small subunit methyltransferase E	rsmE	1	6	6	6	0	0	4	5	0	0	5	5	0	0	4	5	0	0	5	5	0	0	4	5	0	0	5	5	39.9	39.9	39.9	26.978	243	243	1.29	30	12
sp|P0A761|NANE_ECOLI	sp|P0A761|NANE_ECOLI	8	8	8	>sp|P0A761|NANE_ECOLI Putative N-acetylmannosamine-6-phosphate 2-epimerase OS=Escherichia coli (strain K12) GN=nanE PE=1 SV=1	NANE_ECOLI	Putative N-acetylmannosamine-6-phosphate 2-epimerase	nanE	1	8	8	8	2	2	4	7	3	1	6	8	2	2	4	7	3	1	6	8	2	2	4	7	3	1	6	8	35.4	35.4	35.4	24.073	229	229	1.61	43					6
sp|P33590|NIKA_ECOLI	sp|P33590|NIKA_ECOLI	17	17	17	>sp|P33590|NIKA_ECOLI Nickel-binding periplasmic protein OS=Escherichia coli (strain K12) GN=nikA PE=1 SV=1	NIKA_ECOLI	Nickel-binding periplasmic protein	nikA	1	17	17	17	1	2	7	9	0	0	0	1	1	2	7	9	0	0	0	1	1	2	7	9	0	0	0	1	52.7	52.7	52.7	58.718	524	524	3.15		1	33	7
sp|P0ABQ4|DYR_ECOLI	sp|P0ABQ4|DYR_ECOLI	4	4	4	>sp|P0ABQ4|DYR_ECOLI Dihydrofolate reductase OS=Escherichia coli (strain K12) GN=folA PE=1 SV=1	DYR_ECOLI	Dihydrofolate reductase	folA	1	4	4	4	0	0	1	3	0	0	1	3	0	0	1	3	0	0	1	3	0	0	1	3	0	0	1	3	37.1	37.1	37.1	17.999	159	159	1	14
sp|P0AEH5|ELAB_ECOLI	sp|P0AEH5|ELAB_ECOLI	3	3	3	>sp|P0AEH5|ELAB_ECOLI Protein ElaB OS=Escherichia coli (strain K12) GN=elaB PE=1 SV=1	ELAB_ECOLI	Protein ElaB	elaB	1	3	3	3	2	2	1	1	3	3	2	2	2	2	1	1	3	3	2	2	2	2	1	1	3	3	2	2	25.7	25.7	25.7	11.306	101	101	3.36	10	2				10
sp|P31677|OTSA_ECOLI	sp|P31677|OTSA_ECOLI	11	11	11	>sp|P31677|OTSA_ECOLI Alpha,alpha-trehalose-phosphate synthase [UDP-forming] OS=Escherichia coli (strain K12) GN=otsA PE=1 SV=3	OTSA_ECOLI	Alpha,alpha-trehalose-phosphate synthase [UDP-forming]	otsA	1	11	11	11	3	3	1	3	5	8	9	10	3	3	1	3	5	8	9	10	3	3	1	3	5	8	9	10	27.8	27.8	27.8	53.61	474	474	3.34		1	38	22
sp|P0AEE3|DEGS_ECOLI	sp|P0AEE3|DEGS_ECOLI	10	10	10	>sp|P0AEE3|DEGS_ECOLI Serine endoprotease DegS OS=Escherichia coli (strain K12) GN=degS PE=1 SV=1	DEGS_ECOLI	Serine endoprotease DegS	degS	1	10	10	10	1	0	5	5	2	5	5	10	1	0	5	5	2	5	5	10	1	0	5	5	2	5	5	10	37.7	37.7	37.7	37.581	355	355	2.48	1	39		5	5
sp|P39177|USPG_ECOLI	sp|P39177|USPG_ECOLI	4	4	4	>sp|P39177|USPG_ECOLI Universal stress protein G OS=Escherichia coli (strain K12) GN=uspG PE=1 SV=2	USPG_ECOLI	Universal stress protein G	uspG	1	4	4	4	0	0	0	1	0	0	0	3	0	0	0	1	0	0	0	3	0	0	0	1	0	0	0	3	43	43	43	15.935	142	142	1.06	15	1
sp|P16700|CYSP_ECOLI	sp|P16700|CYSP_ECOLI	15	15	15	>sp|P16700|CYSP_ECOLI Thiosulfate-binding protein OS=Escherichia coli (strain K12) GN=cysP PE=1 SV=1	CYSP_ECOLI	Thiosulfate-binding protein	cysP	1	15	15	15	6	0	3	3	4	5	10	10	6	0	3	3	4	5	10	10	6	0	3	3	4	5	10	10	50.3	50.3	50.3	37.614	338	338	2.78	2	45	2	2	16
sp|P0A6J3|CYSZ_ECOLI	sp|P0A6J3|CYSZ_ECOLI	3	3	3	>sp|P0A6J3|CYSZ_ECOLI Protein CysZ OS=Escherichia coli (strain K12) GN=cysZ PE=1 SV=1	CYSZ_ECOLI	Protein CysZ	cysZ	1	3	3	3	0	0	1	0	0	0	2	3	0	0	1	0	0	0	2	3	0	0	1	0	0	0	2	3	11.5	11.5	11.5	29.305	253	253	1	12
sp|P0AAZ4|RARA_ECOLI	sp|P0AAZ4|RARA_ECOLI	6	6	6	>sp|P0AAZ4|RARA_ECOLI Replication-associated recombination protein A OS=Escherichia coli (strain K12) GN=rarA PE=1 SV=1	RARA_ECOLI	Replication-associated recombination protein A	rarA	1	6	6	6	0	0	3	4	0	0	3	5	0	0	3	4	0	0	3	5	0	0	3	4	0	0	3	5	19.9	19.9	19.9	49.626	447	447	2.8		5	20
sp|P02929|TONB_ECOLI	sp|P02929|TONB_ECOLI	1	1	1	>sp|P02929|TONB_ECOLI Protein TonB OS=Escherichia coli (strain K12) GN=tonB PE=1 SV=2	TONB_ECOLI	Protein TonB	tonB	1	1	1	1	0	0	1	1	1	1	1	1	0	0	1	1	1	1	1	1	0	0	1	1	1	1	1	1	9.2	9.2	9.2	26.094	239	239	2.75	2	6	1		2	1
sp|P76256|TSAB_ECOLI	sp|P76256|TSAB_ECOLI	5	5	5	>sp|P76256|TSAB_ECOLI tRNA threonylcarbamoyladenosine biosynthesis protein TsaB OS=Escherichia coli (strain K12) GN=tsaB PE=1 SV=1	TSAB_ECOLI	tRNA threonylcarbamoyladenosine biosynthesis protein TsaB	tsaB	1	5	5	5	0	0	3	3	0	0	4	4	0	0	3	3	0	0	4	4	0	0	3	3	0	0	4	4	34.6	34.6	34.6	25.181	231	231	1	28
sp|P65556|YFCD_ECOLI	sp|P65556|YFCD_ECOLI	8	8	8	>sp|P65556|YFCD_ECOLI Uncharacterized Nudix hydrolase YfcD OS=Escherichia coli (strain K12) GN=yfcD PE=1 SV=1	YFCD_ECOLI	Uncharacterized Nudix hydrolase YfcD	yfcD	1	8	8	8	0	1	2	1	0	0	2	3	0	1	2	1	0	0	2	3	0	1	2	1	0	0	2	3	51.1	51.1	51.1	20.376	180	180	1.25	19					1
sp|P27830|RMLB2_ECOLI	sp|P27830|RMLB2_ECOLI	12	11	11	>sp|P27830|RMLB2_ECOLI dTDP-glucose 4,6-dehydratase 2 OS=Escherichia coli (strain K12) GN=rffG PE=1 SV=3	RMLB2_ECOLI	dTDP-glucose 4,6-dehydratase 2	rffG	1	12	11	11	2	1	6	6	1	2	3	6	2	1	5	6	1	2	3	6	2	1	5	6	1	2	3	6	45.6	42.8	42.8	39.753	355	355	2.45		38	3		6
sp|P30011|NADC_ECOLI	sp|P30011|NADC_ECOLI	10	10	10	>sp|P30011|NADC_ECOLI Nicotinate-nucleotide pyrophosphorylase [carboxylating] OS=Escherichia coli (strain K12) GN=nadC PE=3 SV=7	NADC_ECOLI	Nicotinate-nucleotide pyrophosphorylase [carboxylating]	nadC	1	10	10	10	0	0	7	7	0	0	6	7	0	0	7	7	0	0	6	7	0	0	7	7	0	0	6	7	47.5	47.5	47.5	32.762	297	297	1.98	1	45
sp|P0A894|YHBJ_ECOLI	sp|P0A894|YHBJ_ECOLI	9	9	9	>sp|P0A894|YHBJ_ECOLI UPF0042 nucleotide-binding protein YhbJ OS=Escherichia coli (strain K12) GN=yhbJ PE=1 SV=1	YHBJ_ECOLI	UPF0042 nucleotide-binding protein YhbJ	yhbJ	1	9	9	9	3	0	3	3	4	5	3	8	3	0	3	3	4	5	3	8	3	0	3	3	4	5	3	8	47.9	47.9	47.9	32.492	284	284	2.89		31	3		13
sp|P0AC16|FOLB_ECOLI	sp|P0AC16|FOLB_ECOLI	4	4	4	>sp|P0AC16|FOLB_ECOLI Dihydroneopterin aldolase OS=Escherichia coli (strain K12) GN=folB PE=1 SV=1	FOLB_ECOLI	Dihydroneopterin aldolase	folB	1	4	4	4	1	0	3	3	0	0	2	2	1	0	3	3	0	0	2	2	1	0	3	3	0	0	2	2	44.3	44.3	44.3	13.619	122	122	1.29	16					1
sp|P67080|YGGS_ECOLI	sp|P67080|YGGS_ECOLI	6	6	6	>sp|P67080|YGGS_ECOLI UPF0001 protein YggS OS=Escherichia coli (strain K12) GN=yggS PE=1 SV=1	YGGS_ECOLI	UPF0001 protein YggS	yggS	1	6	6	6	1	1	2	3	1	1	4	5	1	1	2	3	1	1	4	5	1	1	2	3	1	1	4	5	37.2	37.2	37.2	25.787	234	234	1.67	26					4
sp|P0A9B6|E4PD_ECOLI	sp|P0A9B6|E4PD_ECOLI	9	9	9	>sp|P0A9B6|E4PD_ECOLI D-erythrose-4-phosphate dehydrogenase OS=Escherichia coli (strain K12) GN=epd PE=1 SV=2	E4PD_ECOLI	D-erythrose-4-phosphate dehydrogenase	epd	1	9	9	9	2	0	4	4	0	0	4	6	2	0	4	4	0	0	4	6	2	0	4	4	0	0	4	6	36.3	36.3	36.3	37.299	339	339	2.19		29			2
sp|P60293|MUKF_ECOLI	sp|P60293|MUKF_ECOLI	12	12	12	>sp|P60293|MUKF_ECOLI Chromosome partition protein MukF OS=Escherichia coli (strain K12) GN=mukF PE=1 SV=1	MUKF_ECOLI	Chromosome partition protein MukF	mukF	1	12	12	12	2	2	4	7	1	1	6	7	2	2	4	7	1	1	6	7	2	2	4	7	1	1	6	7	39.5	39.5	39.5	50.578	440	440	3.12			42	6
sp|P0ACL9|PDHR_ECOLI	sp|P0ACL9|PDHR_ECOLI	4	4	4	>sp|P0ACL9|PDHR_ECOLI Pyruvate dehydrogenase complex repressor OS=Escherichia coli (strain K12) GN=pdhR PE=1 SV=1	PDHR_ECOLI	Pyruvate dehydrogenase complex repressor	pdhR	1	4	4	4	0	0	1	2	0	0	1	3	0	0	1	2	0	0	1	3	0	0	1	2	0	0	1	3	18.5	18.5	18.5	29.425	254	254	1.21	11	3
sp|P0A6E4|ASSY_ECOLI	sp|P0A6E4|ASSY_ECOLI	13	13	13	>sp|P0A6E4|ASSY_ECOLI Argininosuccinate synthase OS=Escherichia coli (strain K12) GN=argG PE=1 SV=2	ASSY_ECOLI	Argininosuccinate synthase	argG	1	13	13	13	3	3	5	8	3	0	5	9	3	3	5	8	3	0	5	9	3	3	5	8	3	0	5	9	46.1	46.1	46.1	49.898	447	447	3.01	2	3	68	8
sp|P0A6K1|DAPF_ECOLI	sp|P0A6K1|DAPF_ECOLI	3	3	3	>sp|P0A6K1|DAPF_ECOLI Diaminopimelate epimerase OS=Escherichia coli (strain K12) GN=dapF PE=1 SV=1	DAPF_ECOLI	Diaminopimelate epimerase	dapF	1	3	3	3	0	0	3	1	0	0	3	3	0	0	3	1	0	0	3	3	0	0	3	1	0	0	3	3	13.9	13.9	13.9	30.208	274	274	2.32	2	21	2	1	1	1
sp|Q46948|YAJL_ECOLI	sp|Q46948|YAJL_ECOLI	7	7	7	>sp|Q46948|YAJL_ECOLI Chaperone protein YajL OS=Escherichia coli (strain K12) GN=yajL PE=1 SV=2	YAJL_ECOLI	Chaperone protein YajL	yajL	1	7	7	7	1	1	2	3	1	1	5	5	1	1	2	3	1	1	5	5	1	1	2	3	1	1	5	5	53.6	53.6	53.6	20.777	196	196	1.71	24					4
sp|P0A9J0|RNG_ECOLI	sp|P0A9J0|RNG_ECOLI	14	14	14	>sp|P0A9J0|RNG_ECOLI Ribonuclease G OS=Escherichia coli (strain K12) GN=rng PE=1 SV=2	RNG_ECOLI	Ribonuclease G	rng	1	14	14	14	3	2	4	5	5	3	8	12	3	2	4	5	5	3	8	12	3	2	4	5	5	3	8	12	40.1	40.1	40.1	55.364	489	489	3.25	1	2	44	21
sp|P0ABN5|DCUA_ECOLI	sp|P0ABN5|DCUA_ECOLI	4	4	4	>sp|P0ABN5|DCUA_ECOLI Anaerobic C4-dicarboxylate transporter DcuA OS=Escherichia coli (strain K12) GN=dcuA PE=1 SV=1	DCUA_ECOLI	Anaerobic C4-dicarboxylate transporter DcuA	dcuA	1	4	4	4	0	0	1	4	0	0	1	2	0	0	1	4	0	0	1	2	0	0	1	4	0	0	1	2	4.8	4.8	4.8	45.75	433	433	1.35	12	4	1
sp|P0ACV0|LPXL_ECOLI	sp|P0ACV0|LPXL_ECOLI	8	8	8	>sp|P0ACV0|LPXL_ECOLI Lipid A biosynthesis lauroyl acyltransferase OS=Escherichia coli (strain K12) GN=lpxL PE=1 SV=1	LPXL_ECOLI	Lipid A biosynthesis lauroyl acyltransferase	lpxL	1	8	8	8	0	0	0	1	0	1	2	8	0	0	0	1	0	1	2	8	0	0	0	1	0	1	2	8	38.9	38.9	38.9	35.406	306	306	2.19		34	1		2
sp|P75957|LOLD_ECOLI	sp|P75957|LOLD_ECOLI	6	6	6	>sp|P75957|LOLD_ECOLI Lipoprotein-releasing system ATP-binding protein LolD OS=Escherichia coli (strain K12) GN=lolD PE=1 SV=2	LOLD_ECOLI	Lipoprotein-releasing system ATP-binding protein LolD	lolD	1	6	6	6	0	0	2	3	0	0	3	4	0	0	2	3	0	0	3	4	0	0	2	3	0	0	3	4	33	33	33	25.438	233	233	1.05	21	1
sp|P22634|MURI_ECOLI	sp|P22634|MURI_ECOLI	8	8	8	>sp|P22634|MURI_ECOLI Glutamate racemase OS=Escherichia coli (strain K12) GN=murI PE=1 SV=2	MURI_ECOLI	Glutamate racemase	murI	1	8	8	8	0	0	5	4	0	0	5	7	0	0	5	4	0	0	5	7	0	0	5	4	0	0	5	7	37.2	37.2	37.2	31.002	285	285	1.98	2	38	1
sp|P02918|PBPA_ECOLI	sp|P02918|PBPA_ECOLI	31	31	31	>sp|P02918|PBPA_ECOLI Penicillin-binding protein 1A OS=Escherichia coli (strain K12) GN=mrcA PE=1 SV=1	PBPA_ECOLI	Penicillin-binding protein 1A	mrcA	1	31	31	31	1	1	18	17	1	1	16	23	1	1	18	17	1	1	16	23	1	1	18	17	1	1	16	23	53.1	53.1	53.1	93.635	850	850	4.94		2	2		128	2
sp|P39099|DEGQ_ECOLI	sp|P39099|DEGQ_ECOLI	12	12	12	>sp|P39099|DEGQ_ECOLI Periplasmic pH-dependent serine endoprotease DegQ OS=Escherichia coli (strain K12) GN=degQ PE=1 SV=1	DEGQ_ECOLI	Periplasmic pH-dependent serine endoprotease DegQ	degQ	1	12	12	12	3	6	0	7	7	2	7	9	3	6	0	7	7	2	7	9	3	6	0	7	7	2	7	9	44.4	44.4	44.4	47.204	455	455	3.32			39	18
sp|P0A9R7|FTSE_ECOLI	sp|P0A9R7|FTSE_ECOLI	7	7	7	>sp|P0A9R7|FTSE_ECOLI Cell division ATP-binding protein FtsE OS=Escherichia coli (strain K12) GN=ftsE PE=1 SV=1	FTSE_ECOLI	Cell division ATP-binding protein FtsE	ftsE	1	7	7	7	1	1	1	2	0	0	3	6	1	1	1	2	0	0	3	6	1	1	1	2	0	0	3	6	40.5	40.5	40.5	24.439	222	222	1.44	22	1				2
sp|P36659|CBPA_ECOLI	sp|P36659|CBPA_ECOLI	10	10	10	>sp|P36659|CBPA_ECOLI Curved DNA-binding protein OS=Escherichia coli (strain K12) GN=cbpA PE=1 SV=2	CBPA_ECOLI	Curved DNA-binding protein	cbpA	1	10	10	10	1	0	2	5	4	5	5	10	1	0	2	5	4	5	5	10	1	0	2	5	4	5	5	10	47.1	47.1	47.1	34.455	306	306	2.57	1	46			10	1
sp|P0A8M6|YEEX_ECOLI	sp|P0A8M6|YEEX_ECOLI	2	2	2	>sp|P0A8M6|YEEX_ECOLI UPF0265 protein YeeX OS=Escherichia coli (strain K12) GN=yeeX PE=1 SV=1	YEEX_ECOLI	UPF0265 protein YeeX	yeeX	1	2	2	2	1	1	0	2	1	1	1	2	1	1	0	2	1	1	1	2	1	1	0	2	1	1	1	2	26.6	26.6	26.6	12.778	109	109	2.43	10					4
sp|P69425|TATB_ECOLI	sp|P69425|TATB_ECOLI	7	7	7	>sp|P69425|TATB_ECOLI Sec-independent protein translocase protein TatB OS=Escherichia coli (strain K12) GN=tatB PE=1 SV=1	TATB_ECOLI	Sec-independent protein translocase protein TatB	tatB	1	7	7	7	1	0	2	4	0	0	4	4	1	0	2	4	0	0	4	4	1	0	2	4	0	0	4	4	56.7	56.7	56.7	18.421	171	171	2.56	4	14	1	3	1	2
sp|P0AGB0|SERB_ECOLI	sp|P0AGB0|SERB_ECOLI	7	7	7	>sp|P0AGB0|SERB_ECOLI Phosphoserine phosphatase OS=Escherichia coli (strain K12) GN=serB PE=1 SV=1	SERB_ECOLI	Phosphoserine phosphatase	serB	1	7	7	7	0	0	4	6	0	0	4	6	0	0	4	6	0	0	4	6	0	0	4	6	0	0	4	6	32	32	32	35.042	322	322	2		41
sp|P0A9U1|YBHF_ECOLI	sp|P0A9U1|YBHF_ECOLI	3	3	3	>sp|P0A9U1|YBHF_ECOLI Uncharacterized ABC transporter ATP-binding protein YbhF OS=Escherichia coli (strain K12) GN=ybhF PE=1 SV=1	YBHF_ECOLI	Uncharacterized ABC transporter ATP-binding protein YbhF	ybhF	1	3	3	3	0	0	0	0	0	1	0	3	0	0	0	0	0	1	0	3	0	0	0	0	0	1	0	3	7.4	7.4	7.4	63.132	578	578	3.6	1			3	1
sp|P62517|OPGH_ECOLI	sp|P62517|OPGH_ECOLI	18	18	18	>sp|P62517|OPGH_ECOLI Glucans biosynthesis glucosyltransferase H OS=Escherichia coli (strain K12) GN=mdoH PE=1 SV=1	OPGH_ECOLI	Glucans biosynthesis glucosyltransferase H	mdoH	1	18	18	18	1	1	10	11	1	0	10	10	1	1	10	11	1	0	10	10	1	1	10	11	1	0	10	10	22.2	22.2	22.2	96.936	847	847	4.56			7	42	65	4
sp|P0A8S1|ICIA_ECOLI	sp|P0A8S1|ICIA_ECOLI	6	6	6	>sp|P0A8S1|ICIA_ECOLI Chromosome initiation inhibitor OS=Escherichia coli (strain K12) GN=iciA PE=1 SV=1	ICIA_ECOLI	Chromosome initiation inhibitor	iciA	1	6	6	6	1	1	3	4	1	1	3	5	1	1	3	4	1	1	3	5	1	1	3	4	1	1	3	5	21.5	21.5	21.5	33.471	297	297	2.41		25			4
sp|P15254|PUR4_ECOLI	sp|P15254|PUR4_ECOLI	40	40	40	>sp|P15254|PUR4_ECOLI Phosphoribosylformylglycinamidine synthase OS=Escherichia coli (strain K12) GN=purL PE=1 SV=3	PUR4_ECOLI	Phosphoribosylformylglycinamidine synthase	purL	1	40	40	40	2	1	23	20	0	0	10	24	2	1	23	20	0	0	10	24	2	1	23	20	0	0	10	24	47.7	47.7	47.7	141.4	1295	1295	5.95				4	1	159
sp|P75960|NPD_ECOLI	sp|P75960|NPD_ECOLI	6	6	6	>sp|P75960|NPD_ECOLI NAD-dependent protein deacylase OS=Escherichia coli (strain K12) GN=cobB PE=1 SV=2	NPD_ECOLI	NAD-dependent protein deacylase	cobB	1	6	6	6	0	0	1	2	0	0	2	5	0	0	1	2	0	0	2	5	0	0	1	2	0	0	2	5	35.5	35.5	35.5	26.716	242	242	1.38	15	9
sp|P0AAH0|PSTB_ECOLI	sp|P0AAH0|PSTB_ECOLI	10	10	10	>sp|P0AAH0|PSTB_ECOLI Phosphate import ATP-binding protein PstB OS=Escherichia coli (strain K12) GN=pstB PE=1 SV=2	PSTB_ECOLI	Phosphate import ATP-binding protein PstB	pstB	1	10	10	10	0	1	7	5	0	0	5	8	0	1	7	5	0	0	5	8	0	1	7	5	0	0	5	8	49	49	49	29.027	257	257	1.98	1	43
sp|P76535|MURQ_ECOLI	sp|P76535|MURQ_ECOLI	10	10	10	>sp|P76535|MURQ_ECOLI N-acetylmuramic acid 6-phosphate etherase OS=Escherichia coli (strain K12) GN=murQ PE=1 SV=1	MURQ_ECOLI	N-acetylmuramic acid 6-phosphate etherase	murQ	1	10	10	10	2	0	2	6	0	0	3	3	2	0	2	6	0	0	3	3	2	0	2	6	0	0	3	3	46	46	46	31.22	298	298	2.21		27			2
sp|P75914|YCDX_ECOLI	sp|P75914|YCDX_ECOLI	9	9	9	>sp|P75914|YCDX_ECOLI Probable phosphatase YcdX OS=Escherichia coli (strain K12) GN=ycdX PE=1 SV=1	YCDX_ECOLI	Probable phosphatase YcdX	ycdX	1	9	9	9	0	1	4	4	2	2	5	7	0	1	4	4	2	2	5	7	0	1	4	4	2	2	5	7	36.3	36.3	36.3	26.89	245	245	1.5	40	1	1			4
sp|P0A7F9|QUEA_ECOLI	sp|P0A7F9|QUEA_ECOLI	5	5	5	>sp|P0A7F9|QUEA_ECOLI S-adenosylmethionine:tRNA ribosyltransferase-isomerase OS=Escherichia coli (strain K12) GN=queA PE=1 SV=1	QUEA_ECOLI	S-adenosylmethionine:tRNA ribosyltransferase-isomerase	queA	1	5	5	5	1	0	4	4	1	0	2	3	1	0	4	4	1	0	2	3	1	0	4	4	1	0	2	3	19.9	19.9	19.9	39.43	356	356	2.42		19	5		2
sp|P0AGC3|SLT_ECOLI	sp|P0AGC3|SLT_ECOLI	24	24	24	>sp|P0AGC3|SLT_ECOLI Soluble lytic murein transglycosylase OS=Escherichia coli (strain K12) GN=slt PE=1 SV=1	SLT_ECOLI	Soluble lytic murein transglycosylase	slt	1	24	24	24	1	0	12	9	2	0	18	22	1	0	12	9	2	0	18	22	1	0	12	9	2	0	18	22	44.3	44.3	44.3	73.352	645	645	3.98			3	131
sp|P45799|NUDE_ECOLI	sp|P45799|NUDE_ECOLI	6	6	6	>sp|P45799|NUDE_ECOLI ADP compounds hydrolase NudE OS=Escherichia coli (strain K12) GN=nudE PE=1 SV=1	NUDE_ECOLI	ADP compounds hydrolase NudE	nudE	1	6	6	6	0	0	0	4	0	0	3	5	0	0	0	4	0	0	3	5	0	0	0	4	0	0	3	5	52.2	52.2	52.2	21.153	186	186	1	21
sp|P28248|DCD_ECOLI	sp|P28248|DCD_ECOLI	4	4	4	>sp|P28248|DCD_ECOLI Deoxycytidine triphosphate deaminase OS=Escherichia coli (strain K12) GN=dcd PE=1 SV=1	DCD_ECOLI	Deoxycytidine triphosphate deaminase	dcd	1	4	4	4	1	1	1	2	1	1	2	4	1	1	1	2	1	1	2	4	1	1	1	2	1	1	2	4	17.6	17.6	17.6	21.249	193	193	2.18	13					4
sp|P0AAT6|IOJAP_ECOLI	sp|P0AAT6|IOJAP_ECOLI	3	3	3	>sp|P0AAT6|IOJAP_ECOLI Ribosomal silencing factor RsfS OS=Escherichia coli (strain K12) GN=rsfS PE=1 SV=1	IOJAP_ECOLI	Ribosomal silencing factor RsfS	rsfS	1	3	3	3	0	0	0	1	0	0	0	1	0	0	0	1	0	0	0	1	0	0	0	1	0	0	0	1	37.1	37.1	37.1	11.582	105	105	1	7
sp|P40191|PDXK_ECOLI	sp|P40191|PDXK_ECOLI	6	6	6	>sp|P40191|PDXK_ECOLI Pyridoxine kinase OS=Escherichia coli (strain K12) GN=pdxK PE=1 SV=2	PDXK_ECOLI	Pyridoxine kinase	pdxK	1	6	6	6	3	0	5	6	1	2	4	6	3	0	5	6	1	2	4	6	3	0	5	6	1	2	4	6	26.5	26.5	26.5	30.847	283	283	2.46		29	1		5
sp|P0AG84|YGHA_ECOLI	sp|P0AG84|YGHA_ECOLI	10	10	10	>sp|P0AG84|YGHA_ECOLI Uncharacterized oxidoreductase YghA OS=Escherichia coli (strain K12) GN=yghA PE=1 SV=1	YGHA_ECOLI	Uncharacterized oxidoreductase YghA	yghA	1	10	10	10	5	0	0	0	8	8	8	9	5	0	0	0	8	8	8	9	5	0	0	0	8	8	8	9	43.2	43.2	43.2	31.488	294	294	3.11		36			21
sp|P0A8Y3|YIHX_ECOLI	sp|P0A8Y3|YIHX_ECOLI	5	5	5	>sp|P0A8Y3|YIHX_ECOLI Alpha-D-glucose-1-phosphate phosphatase YihX OS=Escherichia coli (strain K12) GN=yihX PE=1 SV=1	YIHX_ECOLI	Alpha-D-glucose-1-phosphate phosphatase YihX	yihX	1	5	5	5	1	1	1	3	1	0	4	4	1	1	1	3	1	0	4	4	1	1	1	3	1	0	4	4	29.6	29.6	29.6	22.732	199	199	1.95	17					4
sp|P39172|ZNUA_ECOLI	sp|P39172|ZNUA_ECOLI	6	6	6	>sp|P39172|ZNUA_ECOLI High-affinity zinc uptake system protein ZnuA OS=Escherichia coli (strain K12) GN=znuA PE=1 SV=4	ZNUA_ECOLI	High-affinity zinc uptake system protein ZnuA	znuA	1	6	6	6	1	0	1	3	0	0	1	3	1	0	1	3	0	0	1	3	1	0	1	3	0	0	1	3	32.3	32.3	32.3	33.777	310	310	2.2		18	1		1
sp|P23886|CYDC_ECOLI	sp|P23886|CYDC_ECOLI	9	9	9	>sp|P23886|CYDC_ECOLI ATP-binding/permease protein CydC OS=Escherichia coli (strain K12) GN=cydC PE=3 SV=2	CYDC_ECOLI	ATP-binding/permease protein CydC	cydC	1	9	9	9	0	0	3	7	2	2	6	7	0	0	3	7	2	2	6	7	0	0	3	7	2	2	6	7	21.8	21.8	21.8	62.919	573	573	3.14			36	6
sp|P76445|YEIU_ECOLI	sp|P76445|YEIU_ECOLI	4	4	4	>sp|P76445|YEIU_ECOLI Inner membrane protein YeiU OS=Escherichia coli (strain K12) GN=yeiU PE=1 SV=2	YEIU_ECOLI	Inner membrane protein YeiU	yeiU	1	4	4	4	0	0	2	2	0	0	2	3	0	0	2	2	0	0	2	3	0	0	2	2	0	0	2	3	13.9	13.9	13.9	26.759	237	237	1.12	14	2
sp|P0A877|TRPA_ECOLI	sp|P0A877|TRPA_ECOLI	12	12	12	>sp|P0A877|TRPA_ECOLI Tryptophan synthase alpha chain OS=Escherichia coli (strain K12) GN=trpA PE=1 SV=1	TRPA_ECOLI	Tryptophan synthase alpha chain	trpA	1	12	12	12	2	2	2	7	1	2	7	11	2	2	2	7	1	2	7	11	2	2	2	7	1	2	7	11	62.7	62.7	62.7	28.724	268	268	1.62	51	3				7
sp|P76034|YCIT_ECOLI	sp|P76034|YCIT_ECOLI	13	13	13	>sp|P76034|YCIT_ECOLI Uncharacterized HTH-type transcriptional regulator YciT OS=Escherichia coli (strain K12) GN=yciT PE=3 SV=1	YCIT_ECOLI	Uncharacterized HTH-type transcriptional regulator YciT	yciT	1	13	13	13	0	0	4	8	0	0	4	12	0	0	4	8	0	0	4	12	0	0	4	8	0	0	4	12	58.2	58.2	58.2	27.602	249	249	1	44
sp|P0AES2|GUDD_ECOLI	sp|P0AES2|GUDD_ECOLI	11	11	11	>sp|P0AES2|GUDD_ECOLI Glucarate dehydratase OS=Escherichia coli (strain K12) GN=gudD PE=1 SV=2	GUDD_ECOLI	Glucarate dehydratase	gudD	1	11	11	11	4	3	3	8	5	2	9	10	4	3	3	8	5	2	9	10	4	3	3	8	5	2	9	10	34.5	34.5	34.5	49.14	446	446	3.22			51	14
sp|P33225|TORA_ECOLI	sp|P33225|TORA_ECOLI	26	26	26	>sp|P33225|TORA_ECOLI Trimethylamine-N-oxide reductase 1 OS=Escherichia coli (strain K12) GN=torA PE=1 SV=2	TORA_ECOLI	Trimethylamine-N-oxide reductase 1	torA	1	26	26	26	6	9	0	0	9	13	19	21	6	9	0	0	9	13	19	21	6	9	0	0	9	13	19	21	37.9	37.9	37.9	94.455	848	848	4.19	2	12	31	1	77	4
sp|P0A786|PYRB_ECOLI	sp|P0A786|PYRB_ECOLI	7	7	7	>sp|P0A786|PYRB_ECOLI Aspartate carbamoyltransferase catalytic chain OS=Escherichia coli (strain K12) GN=pyrB PE=1 SV=2	PYRB_ECOLI	Aspartate carbamoyltransferase catalytic chain	pyrB	1	7	7	7	1	0	3	7	1	1	7	7	1	0	3	7	1	1	7	7	1	0	3	7	1	1	7	7	27.3	27.3	27.3	34.427	311	311	2.2		43			3
sp|P0AG20|RELA_ECOLI	sp|P0AG20|RELA_ECOLI	23	23	23	>sp|P0AG20|RELA_ECOLI GTP pyrophosphokinase OS=Escherichia coli (strain K12) GN=relA PE=1 SV=1	RELA_ECOLI	GTP pyrophosphokinase	relA	1	23	23	23	4	2	9	10	2	4	15	15	4	2	9	10	2	4	15	15	4	2	9	10	2	4	15	15	35.1	35.1	35.1	83.875	744	744	4.46		4	12	31	77
sp|P29208|MENC_ECOLI	sp|P29208|MENC_ECOLI	8	8	8	>sp|P29208|MENC_ECOLI o-succinylbenzoate synthase OS=Escherichia coli (strain K12) GN=menC PE=1 SV=2	MENC_ECOLI	o-succinylbenzoate synthase	menC	1	8	8	8	1	0	3	4	0	1	2	8	1	0	3	4	0	1	2	8	1	0	3	4	0	1	2	8	31.9	31.9	31.9	35.476	320	320	2.35	5	29	4	1	2	2
sp|P37626|YHII_ECOLI	sp|P37626|YHII_ECOLI	10	10	10	>sp|P37626|YHII_ECOLI Uncharacterized protein YhiI OS=Escherichia coli (strain K12) GN=yhiI PE=3 SV=1	YHII_ECOLI	Uncharacterized protein YhiI	yhiI	1	10	10	10	1	0	6	8	1	1	5	10	1	0	6	8	1	1	5	10	1	0	6	8	1	1	5	10	33.5	33.5	33.5	38.828	355	355	2.25		45	2	1	3
sp|P0A9H1|MUG_ECOLI	sp|P0A9H1|MUG_ECOLI	8	8	8	>sp|P0A9H1|MUG_ECOLI G/U mismatch-specific DNA glycosylase OS=Escherichia coli (strain K12) GN=mug PE=1 SV=1	MUG_ECOLI	G/U mismatch-specific DNA glycosylase	mug	1	8	8	8	1	1	1	2	1	1	3	8	1	1	1	2	1	1	3	8	1	1	1	2	1	1	3	8	45.2	45.2	45.2	18.673	168	168	1.2	25	4	1
sp|P0A734|MINE_ECOLI	sp|P0A734|MINE_ECOLI	6	6	6	>sp|P0A734|MINE_ECOLI Cell division topological specificity factor OS=Escherichia coli (strain K12) GN=minE PE=1 SV=1	MINE_ECOLI	Cell division topological specificity factor	minE	1	6	6	6	2	1	2	3	0	0	1	3	2	1	2	3	0	0	1	3	2	1	2	3	0	0	1	3	75	75	75	10.235	88	88	1.71	18					3
sp|P75682|YAGE_ECOLI	sp|P75682|YAGE_ECOLI	5	5	5	>sp|P75682|YAGE_ECOLI Probable 2-keto-3-deoxy-galactonate aldolase YagE OS=Escherichia coli (strain K12) GN=yagE PE=1 SV=2	YAGE_ECOLI	Probable 2-keto-3-deoxy-galactonate aldolase YagE	yagE	1	5	5	5	1	1	2	2	1	3	1	2	1	1	2	2	1	3	1	2	1	1	2	2	1	3	1	2	28.8	28.8	28.8	32.53	302	302	2.58	2	12		2	3
sp|P69829|PTSN_ECOLI	sp|P69829|PTSN_ECOLI	5	5	5	>sp|P69829|PTSN_ECOLI Nitrogen regulatory protein OS=Escherichia coli (strain K12) GN=ptsN PE=1 SV=1	PTSN_ECOLI	Nitrogen regulatory protein	ptsN	1	5	5	5	1	1	1	2	0	0	4	4	1	1	1	2	0	0	4	4	1	1	1	2	0	0	4	4	39.9	39.9	39.9	17.959	163	163	1.55	25	1				3
sp|P0A8V6|FADR_ECOLI	sp|P0A8V6|FADR_ECOLI	10	10	10	>sp|P0A8V6|FADR_ECOLI Fatty acid metabolism regulator protein OS=Escherichia coli (strain K12) GN=fadR PE=1 SV=2	FADR_ECOLI	Fatty acid metabolism regulator protein	fadR	1	10	10	10	1	1	1	4	0	1	2	7	1	1	1	4	0	1	2	7	1	1	1	4	0	1	2	7	51.5	51.5	51.5	26.968	239	239	1.34	27					2
sp|P0ADV1|LPTA_ECOLI	sp|P0ADV1|LPTA_ECOLI	4	4	4	>sp|P0ADV1|LPTA_ECOLI Lipopolysaccharide export system protein LptA OS=Escherichia coli (strain K12) GN=lptA PE=1 SV=1	LPTA_ECOLI	Lipopolysaccharide export system protein LptA	lptA	1	4	4	4	0	0	0	1	0	0	3	4	0	0	0	1	0	0	3	4	0	0	0	1	0	0	3	4	21.6	21.6	21.6	20.127	185	185	1	14
sp|P18776|DMSB_ECOLI	sp|P18776|DMSB_ECOLI	6	6	5	>sp|P18776|DMSB_ECOLI Anaerobic dimethyl sulfoxide reductase chain B OS=Escherichia coli (strain K12) GN=dmsB PE=1 SV=4	DMSB_ECOLI	Anaerobic dimethyl sulfoxide reductase chain B	dmsB	1	6	6	5	0	2	3	5	0	0	0	1	0	2	3	5	0	0	0	1	0	1	2	4	0	0	0	1	36.6	36.6	30.7	22.869	205	205	1.52	18	1				2
sp|P0ABK9|NRFA_ECOLI	sp|P0ABK9|NRFA_ECOLI	12	12	12	>sp|P0ABK9|NRFA_ECOLI Cytochrome c-552 OS=Escherichia coli (strain K12) GN=nrfA PE=1 SV=1	NRFA_ECOLI	Cytochrome c-552	nrfA	1	12	12	12	0	0	3	5	0	0	0	2	0	0	3	5	0	0	0	2	0	0	3	5	0	0	0	2	39.5	39.5	39.5	53.702	478	478	3.27			24	4	2
sp|P09155|RND_ECOLI	sp|P09155|RND_ECOLI	13	13	13	>sp|P09155|RND_ECOLI Ribonuclease D OS=Escherichia coli (strain K12) GN=rnd PE=1 SV=1	RND_ECOLI	Ribonuclease D	rnd	1	13	13	13	1	0	6	5	1	1	4	8	1	0	6	5	1	1	4	8	1	0	6	5	1	1	4	8	51.2	51.2	51.2	42.734	375	375	2.2		42			3
sp|P46482|AAEA_ECOLI	sp|P46482|AAEA_ECOLI	7	7	7	>sp|P46482|AAEA_ECOLI p-hydroxybenzoic acid efflux pump subunit AaeA OS=Escherichia coli (strain K12) GN=aaeA PE=2 SV=1	AAEA_ECOLI	p-hydroxybenzoic acid efflux pump subunit AaeA	aaeA	1	7	7	7	0	0	1	0	1	1	5	7	0	0	1	0	1	1	5	7	0	0	1	0	1	1	5	7	33.5	33.5	33.5	34.774	310	310	2.19	1	23			2
sp|P0A7A2|GPMB_ECOLI	sp|P0A7A2|GPMB_ECOLI	10	10	10	>sp|P0A7A2|GPMB_ECOLI Probable phosphoglycerate mutase GpmB OS=Escherichia coli (strain K12) GN=gpmB PE=3 SV=1	GPMB_ECOLI	Probable phosphoglycerate mutase GpmB	gpmB	1	10	10	10	2	2	3	3	1	0	4	5	2	2	3	3	1	0	4	5	2	2	3	3	1	0	4	5	48.4	48.4	48.4	24.065	215	215	1.68	32					5
sp|P0A968|CSPD_ECOLI	sp|P0A968|CSPD_ECOLI	2	2	2	>sp|P0A968|CSPD_ECOLI Cold shock-like protein CspD OS=Escherichia coli (strain K12) GN=cspD PE=1 SV=1	CSPD_ECOLI	Cold shock-like protein CspD	cspD	1	2	2	2	1	0	1	2	0	0	0	1	1	0	1	2	0	0	0	1	1	0	1	2	0	0	0	1	41.9	41.9	41.9	7.9689	74	74	1.71	6					1
sp|P0AFD1|NUOE_ECOLI	sp|P0AFD1|NUOE_ECOLI	4	4	4	>sp|P0AFD1|NUOE_ECOLI NADH-quinone oxidoreductase subunit E OS=Escherichia coli (strain K12) GN=nuoE PE=1 SV=1	NUOE_ECOLI	NADH-quinone oxidoreductase subunit E	nuoE	1	4	4	4	0	0	3	3	0	0	2	3	0	0	3	3	0	0	2	3	0	0	3	3	0	0	2	3	24.7	24.7	24.7	18.59	166	166	1	17
sp|P0ABZ4|KDSC_ECOLI	sp|P0ABZ4|KDSC_ECOLI	7	7	7	>sp|P0ABZ4|KDSC_ECOLI 3-deoxy-D-manno-octulosonate 8-phosphate phosphatase KdsC OS=Escherichia coli (strain K12) GN=kdsC PE=1 SV=1	KDSC_ECOLI	3-deoxy-D-manno-octulosonate 8-phosphate phosphatase KdsC	kdsC	1	7	7	7	0	0	2	3	0	0	2	5	0	0	2	3	0	0	2	5	0	0	2	3	0	0	2	5	54.3	54.3	54.3	19.997	188	188	1	20
sp|P34209|YDCF_ECOLI	sp|P34209|YDCF_ECOLI	5	5	5	>sp|P34209|YDCF_ECOLI Protein YdcF OS=Escherichia coli (strain K12) GN=ydcF PE=1 SV=3	YDCF_ECOLI	Protein YdcF	ydcF	1	5	5	5	1	0	1	2	0	1	4	5	1	0	1	2	0	1	4	5	1	0	1	2	0	1	4	5	23.7	23.7	23.7	29.705	266	266	1.43	25	3				2
sp|P42620|YQJG_ECOLI	sp|P42620|YQJG_ECOLI	9	9	9	>sp|P42620|YQJG_ECOLI Glutathionyl-hydroquinone reductase YqjG OS=Escherichia coli (strain K12) GN=yqjG PE=1 SV=1	YQJG_ECOLI	Glutathionyl-hydroquinone reductase YqjG	yqjG	1	9	9	9	5	0	0	2	5	5	6	9	5	0	0	2	5	5	6	9	5	0	0	2	5	5	6	9	39.9	39.9	39.9	37.386	328	328	2.92	1	35			15	1
sp|P37750|WBBJ_ECOLI	sp|P37750|WBBJ_ECOLI	3	3	3	>sp|P37750|WBBJ_ECOLI Putative lipopolysaccharide biosynthesis O-acetyl transferase WbbJ OS=Escherichia coli (strain K12) GN=wbbJ PE=3 SV=2	WBBJ_ECOLI	Putative lipopolysaccharide biosynthesis O-acetyl transferase WbbJ	wbbJ	1	3	3	3	0	0	2	2	0	0	2	2	0	0	2	2	0	0	2	2	0	0	2	2	0	0	2	2	28.1	28.1	28.1	21.675	196	196	1.08	11	1
sp|P0AGI8|TRKA_ECOLI	sp|P0AGI8|TRKA_ECOLI	12	12	12	>sp|P0AGI8|TRKA_ECOLI Trk system potassium uptake protein TrkA OS=Escherichia coli (strain K12) GN=trkA PE=1 SV=1	TRKA_ECOLI	Trk system potassium uptake protein TrkA	trkA	1	12	12	12	0	0	3	7	1	0	5	9	0	0	3	7	1	0	5	9	0	0	3	7	1	0	5	9	35.8	35.8	35.8	50.367	458	458	3.3		2	36	1	1	4
sp|P0AFF2|NUPC_ECOLI	sp|P0AFF2|NUPC_ECOLI	3	3	3	>sp|P0AFF2|NUPC_ECOLI Nucleoside permease NupC OS=Escherichia coli (strain K12) GN=nupC PE=1 SV=1	NUPC_ECOLI	Nucleoside permease NupC	nupC	1	3	3	3	2	0	3	2	0	1	2	2	2	0	3	2	0	1	2	2	2	0	3	2	0	1	2	2	8.5	8.5	8.5	43.475	400	400	1.7	10	12			1
sp|P30863|DKGB_ECOLI	sp|P30863|DKGB_ECOLI	6	6	6	>sp|P30863|DKGB_ECOLI 2,5-diketo-D-gluconic acid reductase B OS=Escherichia coli (strain K12) GN=dkgB PE=1 SV=2	DKGB_ECOLI	2,5-diketo-D-gluconic acid reductase B	dkgB	1	6	6	6	0	0	3	3	0	1	2	5	0	0	3	3	0	1	2	5	0	0	3	3	0	1	2	5	31.5	31.5	31.5	29.436	267	267	1.9	3	26
sp|P76346|MTFA_ECOLI	sp|P76346|MTFA_ECOLI	5	5	5	>sp|P76346|MTFA_ECOLI Protein MtfA OS=Escherichia coli (strain K12) GN=mtfA PE=1 SV=2	MTFA_ECOLI	Protein MtfA	mtfA	1	5	5	5	1	0	2	3	1	0	2	5	1	0	2	3	1	0	2	5	1	0	2	3	1	0	2	5	21.9	21.9	21.9	30.279	265	265	2.32		17			2
sp|P77552|YDHQ_ECOLI	sp|P77552|YDHQ_ECOLI	6	6	6	>sp|P77552|YDHQ_ECOLI Uncharacterized protein YdhQ OS=Escherichia coli (strain K12) GN=ydhQ PE=4 SV=1	YDHQ_ECOLI	Uncharacterized protein YdhQ	ydhQ	1	6	6	6	3	2	5	5	0	0	1	2	3	2	5	5	0	0	1	2	3	2	5	5	0	0	1	2	17.7	17.7	17.7	42.876	418	418	3.19			21	5
sp|P0A8F8|UVRB_ECOLI	sp|P0A8F8|UVRB_ECOLI	20	20	20	>sp|P0A8F8|UVRB_ECOLI UvrABC system protein B OS=Escherichia coli (strain K12) GN=uvrB PE=1 SV=2	UVRB_ECOLI	UvrABC system protein B	uvrB	1	20	20	20	2	8	6	5	7	7	11	13	2	8	6	5	7	7	11	13	2	8	6	5	7	7	11	13	40.1	40.1	40.1	76.225	673	673	4.11	1	3	26	41	46	1
sp|P37692|RFAF_ECOLI	sp|P37692|RFAF_ECOLI	12	12	12	>sp|P37692|RFAF_ECOLI ADP-heptose--LPS heptosyltransferase 2 OS=Escherichia coli (strain K12) GN=rfaF PE=1 SV=1	RFAF_ECOLI	ADP-heptose--LPS heptosyltransferase 2	rfaF	1	12	12	12	1	0	4	5	0	0	3	8	1	0	4	5	0	0	3	8	1	0	4	5	0	0	3	8	56	56	56	39.042	348	348	2.09		34			1
sp|P31550|THIB_ECOLI	sp|P31550|THIB_ECOLI	9	9	9	>sp|P31550|THIB_ECOLI Thiamine-binding periplasmic protein OS=Escherichia coli (strain K12) GN=thiB PE=1 SV=2	THIB_ECOLI	Thiamine-binding periplasmic protein	thiB	1	9	9	9	1	0	3	3	0	0	6	8	1	0	3	3	0	0	6	8	1	0	3	3	0	0	6	8	32.4	32.4	32.4	36.163	327	327	2.09		32			1
sp|P75949|NAGZ_ECOLI	sp|P75949|NAGZ_ECOLI	9	9	9	>sp|P75949|NAGZ_ECOLI Beta-hexosaminidase OS=Escherichia coli (strain K12) GN=nagZ PE=1 SV=1	NAGZ_ECOLI	Beta-hexosaminidase	nagZ	1	9	9	9	0	0	3	5	0	0	4	8	0	0	3	5	0	0	4	8	0	0	3	5	0	0	4	8	33.4	33.4	33.4	37.594	341	341	2		31
sp|P23917|MAK_ECOLI	sp|P23917|MAK_ECOLI	8	8	8	>sp|P23917|MAK_ECOLI Fructokinase OS=Escherichia coli (strain K12) GN=mak PE=1 SV=2	MAK_ECOLI	Fructokinase	mak	1	8	8	8	0	0	5	2	1	0	5	6	0	0	5	2	1	0	5	6	0	0	5	2	1	0	5	6	37.7	37.7	37.7	32.499	302	302	2.08		35			1
sp|P0ABD3|BFR_ECOLI	sp|P0ABD3|BFR_ECOLI	7	7	7	>sp|P0ABD3|BFR_ECOLI Bacterioferritin OS=Escherichia coli (strain K12) GN=bfr PE=1 SV=1	BFR_ECOLI	Bacterioferritin	bfr	1	7	7	7	1	2	0	3	1	1	2	4	1	2	0	3	1	1	2	4	1	2	0	3	1	1	2	4	58.2	58.2	58.2	18.495	158	158	1.96	21					5
sp|P64451|YDCL_ECOLI	sp|P64451|YDCL_ECOLI	9	9	9	>sp|P64451|YDCL_ECOLI Uncharacterized lipoprotein YdcL OS=Escherichia coli (strain K12) GN=ydcL PE=3 SV=1	YDCL_ECOLI	Uncharacterized lipoprotein YdcL	ydcL	1	9	9	9	0	0	0	1	0	0	5	6	0	0	0	1	0	0	5	6	0	0	0	1	0	0	5	6	47.3	47.3	47.3	24.427	222	222	1.04	24	1
sp|P46118|HEXR_ECOLI	sp|P46118|HEXR_ECOLI	8	8	8	>sp|P46118|HEXR_ECOLI HTH-type transcriptional regulator HexR OS=Escherichia coli (strain K12) GN=hexR PE=3 SV=2	HEXR_ECOLI	HTH-type transcriptional regulator HexR	hexR	1	8	8	8	1	0	4	3	0	0	1	4	1	0	4	3	0	0	1	4	1	0	4	3	0	0	1	4	34.9	34.9	34.9	31.975	289	289	2.14		21			1
sp|P75874|YCCU_ECOLI	sp|P75874|YCCU_ECOLI	6	6	6	>sp|P75874|YCCU_ECOLI Uncharacterized protein YccU OS=Escherichia coli (strain K12) GN=yccU PE=1 SV=2	YCCU_ECOLI	Uncharacterized protein YccU	yccU	1	6	6	6	0	0	2	3	0	0	2	3	0	0	2	3	0	0	2	3	0	0	2	3	0	0	2	3	64.2	64.2	64.2	14.701	137	137	1.22	16		2
sp|P69922|FUCI_ECOLI	sp|P69922|FUCI_ECOLI	13	13	13	>sp|P69922|FUCI_ECOLI L-fucose isomerase OS=Escherichia coli (strain K12) GN=fucI PE=1 SV=1	FUCI_ECOLI	L-fucose isomerase	fucI	1	13	13	13	1	4	8	9	2	1	8	11	1	4	8	9	2	1	8	11	1	4	8	9	2	1	8	11	31.6	31.6	31.6	64.976	591	591	3.89			7	58
sp|P0A6W0|GLSA2_ECOLI	sp|P0A6W0|GLSA2_ECOLI	8	8	8	>sp|P0A6W0|GLSA2_ECOLI Glutaminase 2 OS=Escherichia coli (strain K12) GN=glsA2 PE=1 SV=1	GLSA2_ECOLI	Glutaminase 2	glsA2	1	8	8	8	0	0	3	4	1	0	6	8	0	0	3	4	1	0	6	8	0	0	3	4	1	0	6	8	33.8	33.8	33.8	33.515	308	308	2		33
sp|P77293|GTRB_ECOLI	sp|P77293|GTRB_ECOLI	7	7	7	>sp|P77293|GTRB_ECOLI Bactoprenol glucosyl transferase homolog from prophage CPS-53 OS=Escherichia coli (strain K12) GN=yfdH PE=1 SV=1	GTRB_ECOLI	Bactoprenol glucosyl transferase homolog from prophage CPS-53	yfdH	1	7	7	7	1	0	2	1	0	0	1	3	1	0	2	1	0	0	1	3	1	0	2	1	0	0	1	3	27.5	27.5	27.5	34.635	306	306	2.4		17	1		1	1
sp|P0C054|IBPA_ECOLI	sp|P0C054|IBPA_ECOLI	4	4	4	>sp|P0C054|IBPA_ECOLI Small heat shock protein IbpA OS=Escherichia coli (strain K12) GN=ibpA PE=1 SV=1	IBPA_ECOLI	Small heat shock protein IbpA	ibpA	1	4	4	4	0	0	1	2	0	0	2	3	0	0	1	2	0	0	2	3	0	0	1	2	0	0	2	3	27	27	27	15.774	137	137	1	12
sp|P76185|YDHJ_ECOLI	sp|P76185|YDHJ_ECOLI	9	9	9	>sp|P76185|YDHJ_ECOLI Uncharacterized protein YdhJ OS=Escherichia coli (strain K12) GN=ydhJ PE=3 SV=2	YDHJ_ECOLI	Uncharacterized protein YdhJ	ydhJ	1	9	9	9	0	0	2	1	2	2	6	8	0	0	2	1	2	2	6	8	0	0	2	1	2	2	6	8	44.9	44.9	44.9	31.495	285	285	2.32		34			4
sp|P0A821|SELA_ECOLI	sp|P0A821|SELA_ECOLI	14	14	14	>sp|P0A821|SELA_ECOLI L-seryl-tRNA(Sec) selenium transferase OS=Escherichia coli (strain K12) GN=selA PE=1 SV=1	SELA_ECOLI	L-seryl-tRNA(Sec) selenium transferase	selA	1	14	14	14	1	1	7	9	1	1	4	8	1	1	7	9	1	1	4	8	1	1	7	9	1	1	4	8	43.8	43.8	43.8	50.607	463	463	2.98	4		41	4		1
sp|P0A8D0|NRDR_ECOLI	sp|P0A8D0|NRDR_ECOLI	6	6	6	>sp|P0A8D0|NRDR_ECOLI Transcriptional repressor NrdR OS=Escherichia coli (strain K12) GN=nrdR PE=1 SV=1	NRDR_ECOLI	Transcriptional repressor NrdR	nrdR	1	6	6	6	0	0	0	2	1	0	3	5	0	0	0	2	1	0	3	5	0	0	0	2	1	0	3	5	47.7	47.7	47.7	17.229	149	149	1.04	22	1
sp|P05706|PTHA_ECOLI	sp|P05706|PTHA_ECOLI	5	5	5	>sp|P05706|PTHA_ECOLI Glucitol/sorbitol-specific phosphotransferase enzyme IIA component OS=Escherichia coli (strain K12) GN=srlB PE=3 SV=1	PTHA_ECOLI	Glucitol/sorbitol-specific phosphotransferase enzyme IIA component	srlB	1	5	5	5	0	0	2	2	0	0	0	2	0	0	2	2	0	0	0	2	0	0	2	2	0	0	0	2	64.2	64.2	64.2	13.304	123	123	1	12
sp|P69908|DCEA_ECOLI	sp|P69908|DCEA_ECOLI	22	1	1	>sp|P69908|DCEA_ECOLI Glutamate decarboxylase alpha OS=Escherichia coli (strain K12) GN=gadA PE=1 SV=1	DCEA_ECOLI	Glutamate decarboxylase alpha	gadA	1	22	1	1	19	15	3	8	20	21	17	20	1	1	0	0	1	1	1	1	1	1	0	0	1	1	1	1	61.4	2.8	2.8	52.685	466	466	3.72			7	9	2
sp|P39838|RCSD_ECOLI	sp|P39838|RCSD_ECOLI	15	15	15	>sp|P39838|RCSD_ECOLI Phosphotransferase RcsD OS=Escherichia coli (strain K12) GN=rcsD PE=1 SV=3	RCSD_ECOLI	Phosphotransferase RcsD	rcsD	1	15	15	15	1	0	3	8	1	6	9	11	1	0	3	8	1	6	9	11	1	0	3	8	1	6	9	11	24.4	24.4	24.4	100.37	890	890	4.63		8	1	3	55	3
sp|P0AED7|DAPE_ECOLI	sp|P0AED7|DAPE_ECOLI	10	10	10	>sp|P0AED7|DAPE_ECOLI Succinyl-diaminopimelate desuccinylase OS=Escherichia coli (strain K12) GN=dapE PE=1 SV=1	DAPE_ECOLI	Succinyl-diaminopimelate desuccinylase	dapE	1	10	10	10	1	0	5	6	1	1	3	6	1	0	5	6	1	1	3	6	1	0	5	6	1	1	3	6	37.3	37.3	37.3	41.269	375	375	2.22		42	1		3
sp|P0AA47|PLAP_ECOLI	sp|P0AA47|PLAP_ECOLI	4	4	4	>sp|P0AA47|PLAP_ECOLI Low-affinity putrescine importer PlaP OS=Escherichia coli (strain K12) GN=plaP PE=1 SV=1	PLAP_ECOLI	Low-affinity putrescine importer PlaP	plaP	1	4	4	4	0	0	4	3	0	0	0	0	0	0	4	3	0	0	0	0	0	0	4	3	0	0	0	0	9.5	9.5	9.5	49.537	452	452	2.16	1	15	2	1
sp|P0AA53|QMCA_ECOLI	sp|P0AA53|QMCA_ECOLI	10	10	10	>sp|P0AA53|QMCA_ECOLI Protein QmcA OS=Escherichia coli (strain K12) GN=qmcA PE=1 SV=1	QMCA_ECOLI	Protein QmcA	qmcA	1	10	10	10	0	0	5	6	1	1	9	8	0	0	5	6	1	1	9	8	0	0	5	6	1	1	9	8	47.5	47.5	47.5	33.743	305	305	2.37		47	1	7	2
sp|P0AED5|UVRY_ECOLI	sp|P0AED5|UVRY_ECOLI	8	8	8	>sp|P0AED5|UVRY_ECOLI Response regulator UvrY OS=Escherichia coli (strain K12) GN=uvrY PE=1 SV=1	UVRY_ECOLI	Response regulator UvrY	uvrY	1	8	8	8	1	1	4	4	0	0	0	4	1	1	4	4	0	0	0	4	1	1	4	4	0	0	0	4	55	55	55	23.892	218	218	1.37	25					2
sp|P09832|GLTD_ECOLI	sp|P09832|GLTD_ECOLI	10	10	9	>sp|P09832|GLTD_ECOLI Glutamate synthase [NADPH] small chain OS=Escherichia coli (strain K12) GN=gltD PE=1 SV=3	GLTD_ECOLI	Glutamate synthase [NADPH] small chain	gltD	1	10	10	9	1	1	3	6	3	1	6	7	1	1	3	6	3	1	6	7	1	1	3	5	2	1	5	6	30.9	30.9	30.9	52.015	472	472	3.18			40	9
sp|P63417|YHBS_ECOLI	sp|P63417|YHBS_ECOLI	3	3	3	>sp|P63417|YHBS_ECOLI Uncharacterized N-acetyltransferase YhbS OS=Escherichia coli (strain K12) GN=yhbS PE=3 SV=1	YHBS_ECOLI	Uncharacterized N-acetyltransferase YhbS	yhbS	1	3	3	3	1	1	0	1	0	0	1	1	1	1	0	1	0	0	1	1	1	1	0	1	0	0	1	1	22.8	22.8	22.8	18.534	167	167	1.83	10					2
sp|P26602|UBIC_ECOLI	sp|P26602|UBIC_ECOLI	8	8	8	>sp|P26602|UBIC_ECOLI Chorismate pyruvate-lyase OS=Escherichia coli (strain K12) GN=ubiC PE=1 SV=2	UBIC_ECOLI	Chorismate pyruvate-lyase	ubiC	1	8	8	8	1	0	2	2	0	0	6	6	1	0	2	2	0	0	6	6	1	0	2	2	0	0	6	6	58.8	58.8	58.8	18.777	165	165	1.23	29			1	1
sp|P32099|LPLA_ECOLI	sp|P32099|LPLA_ECOLI	6	6	6	>sp|P32099|LPLA_ECOLI Lipoate-protein ligase A OS=Escherichia coli (strain K12) GN=lplA PE=1 SV=3	LPLA_ECOLI	Lipoate-protein ligase A	lplA	1	6	6	6	1	0	4	5	0	1	3	6	1	0	4	5	0	1	3	6	1	0	4	5	0	1	3	6	20.4	20.4	20.4	37.925	338	338	2.18		32			2
sp|P0AA91|YEAY_ECOLI	sp|P0AA91|YEAY_ECOLI	4	4	4	>sp|P0AA91|YEAY_ECOLI Uncharacterized lipoprotein YeaY OS=Escherichia coli (strain K12) GN=yeaY PE=3 SV=1	YEAY_ECOLI	Uncharacterized lipoprotein YeaY	yeaY	1	4	4	4	0	0	3	3	0	0	3	4	0	0	3	3	0	0	3	4	0	0	3	3	0	0	3	4	34.2	34.2	34.2	20.921	193	193	1.08	23	2
sp|P0AFH2|OPPB_ECOLI	sp|P0AFH2|OPPB_ECOLI	5	5	5	>sp|P0AFH2|OPPB_ECOLI Oligopeptide transport system permease protein OppB OS=Escherichia coli (strain K12) GN=oppB PE=1 SV=1	OPPB_ECOLI	Oligopeptide transport system permease protein OppB	oppB	1	5	5	5	0	0	2	3	0	0	2	2	0	0	2	3	0	0	2	2	0	0	2	3	0	0	2	2	23.9	23.9	23.9	33.443	306	306	1	14
sp|P05791|ILVD_ECOLI	sp|P05791|ILVD_ECOLI	16	16	16	>sp|P05791|ILVD_ECOLI Dihydroxy-acid dehydratase OS=Escherichia coli (strain K12) GN=ilvD PE=1 SV=5	ILVD_ECOLI	Dihydroxy-acid dehydratase	ilvD	1	16	16	16	1	1	9	9	2	3	8	15	1	1	9	9	2	3	8	15	1	1	9	9	2	3	8	15	41.6	41.6	41.6	65.531	616	616	3.97			4	73	2
sp|P0AAG8|MGLA_ECOLI	sp|P0AAG8|MGLA_ECOLI	12	12	12	>sp|P0AAG8|MGLA_ECOLI Galactose/methyl galactoside import ATP-binding protein MglA OS=Escherichia coli (strain K12) GN=mglA PE=1 SV=1	MGLA_ECOLI	Galactose/methyl galactoside import ATP-binding protein MglA	mglA	1	12	12	12	0	1	6	7	0	0	5	7	0	1	6	7	0	0	5	7	0	1	6	7	0	0	5	7	32.4	32.4	32.4	56.415	506	506	3.18	1	1	42	11	1
sp|P77434|ALAC_ECOLI	sp|P77434|ALAC_ECOLI	7	7	7	>sp|P77434|ALAC_ECOLI Glutamate-pyruvate aminotransferase AlaC OS=Escherichia coli (strain K12) GN=alaC PE=1 SV=1	ALAC_ECOLI	Glutamate-pyruvate aminotransferase AlaC	alaC	1	7	7	7	1	0	3	3	3	2	3	4	1	0	3	3	3	2	3	4	1	0	3	3	3	2	3	4	32.3	32.3	32.3	46.216	412	412	3.22		2	19	4	2
sp|P0A8A8|RIMP_ECOLI	sp|P0A8A8|RIMP_ECOLI	3	3	3	>sp|P0A8A8|RIMP_ECOLI Ribosome maturation factor RimP OS=Escherichia coli (strain K12) GN=rimP PE=1 SV=2	RIMP_ECOLI	Ribosome maturation factor RimP	rimP	1	3	3	3	1	2	1	1	0	0	1	1	1	2	1	1	0	0	1	1	1	2	1	1	0	0	1	1	28.7	28.7	28.7	16.651	150	150	2.5	7					3
sp|P77522|SUFB_ECOLI	sp|P77522|SUFB_ECOLI	9	9	9	>sp|P77522|SUFB_ECOLI FeS cluster assembly protein SufB OS=Escherichia coli (strain K12) GN=sufB PE=1 SV=2	SUFB_ECOLI	FeS cluster assembly protein SufB	sufB	1	9	9	9	0	0	0	0	5	4	8	8	0	0	0	0	5	4	8	8	0	0	0	0	5	4	8	8	26.7	26.7	26.7	54.745	495	495	3.35			29	13	1
sp|P0ABV6|TOLR_ECOLI	sp|P0ABV6|TOLR_ECOLI	3	3	3	>sp|P0ABV6|TOLR_ECOLI Protein TolR OS=Escherichia coli (strain K12) GN=tolR PE=1 SV=1	TOLR_ECOLI	Protein TolR	tolR	1	3	3	3	0	0	3	3	0	0	3	3	0	0	3	3	0	0	3	3	0	0	3	3	0	0	3	3	23.2	23.2	23.2	15.383	142	142	1	16
sp|P0AFA7|NHAB_ECOLI	sp|P0AFA7|NHAB_ECOLI	5	5	5	>sp|P0AFA7|NHAB_ECOLI Na(+)/H(+) antiporter NhaB OS=Escherichia coli (strain K12) GN=nhaB PE=1 SV=1	NHAB_ECOLI	Na(+)/H(+) antiporter NhaB	nhaB	1	5	5	5	1	0	2	2	0	0	2	2	1	0	2	2	0	0	2	2	1	0	2	2	0	0	2	2	12.9	12.9	12.9	56.728	513	513	2.43		15	4	1	1
sp|P0CB39|EPTC_ECOLI	sp|P0CB39|EPTC_ECOLI	10	10	10	>sp|P0CB39|EPTC_ECOLI Phosphoethanolamine transferase EptC OS=Escherichia coli (strain K12) GN=eptC PE=1 SV=1	EPTC_ECOLI	Phosphoethanolamine transferase EptC	eptC	1	10	10	10	1	1	4	6	0	0	4	4	1	1	4	6	0	0	4	4	1	1	4	6	0	0	4	4	24.3	24.3	24.3	66.609	577	577	3.14			31	5
sp|P40120|OPGD_ECOLI	sp|P40120|OPGD_ECOLI	13	13	13	>sp|P40120|OPGD_ECOLI Glucans biosynthesis protein D OS=Escherichia coli (strain K12) GN=mdoD PE=1 SV=3	OPGD_ECOLI	Glucans biosynthesis protein D	mdoD	1	13	13	13	2	3	3	4	2	0	7	11	2	3	3	4	2	0	7	11	2	3	3	4	2	0	7	11	33.6	33.6	33.6	62.757	551	551	3.56		4	18	37
sp|P0A7E1|PYRD_ECOLI	sp|P0A7E1|PYRD_ECOLI	12	12	12	>sp|P0A7E1|PYRD_ECOLI Dihydroorotate dehydrogenase (quinone) OS=Escherichia coli (strain K12) GN=pyrD PE=1 SV=1	PYRD_ECOLI	Dihydroorotate dehydrogenase (quinone)	pyrD	1	12	12	12	1	0	4	7	1	0	2	5	1	0	4	7	1	0	2	5	1	0	4	7	1	0	2	5	45.5	45.5	45.5	36.774	336	336	2.11		35	1		1
sp|P13009|METH_ECOLI	sp|P13009|METH_ECOLI	40	40	40	>sp|P13009|METH_ECOLI Methionine synthase OS=Escherichia coli (strain K12) GN=metH PE=1 SV=5	METH_ECOLI	Methionine synthase	metH	1	40	40	40	4	0	22	20	1	4	7	21	4	0	22	20	1	4	7	21	4	0	22	20	1	4	7	21	44.2	44.2	44.2	136	1227	1227	5.55	8	5		1	1	125
sp|P0A8K1|PSD_ECOLI	sp|P0A8K1|PSD_ECOLI	6	6	6	>sp|P0A8K1|PSD_ECOLI Phosphatidylserine decarboxylase proenzyme OS=Escherichia coli (strain K12) GN=psd PE=1 SV=1	PSD_ECOLI	Phosphatidylserine decarboxylase proenzyme	psd	1	6	6	6	0	0	4	4	0	0	2	4	0	0	4	4	0	0	2	4	0	0	4	4	0	0	2	4	26.1	26.1	26.1	35.934	322	322	1.09	20	2
sp|P75782|RLMF_ECOLI	sp|P75782|RLMF_ECOLI	6	6	6	>sp|P75782|RLMF_ECOLI Ribosomal RNA large subunit methyltransferase F OS=Escherichia coli (strain K12) GN=rlmF PE=1 SV=2	RLMF_ECOLI	Ribosomal RNA large subunit methyltransferase F	rlmF	1	6	6	6	0	0	5	5	0	0	2	5	0	0	5	5	0	0	2	5	0	0	5	5	0	0	2	5	34.1	34.1	34.1	34.226	308	308	2.08		24		1
sp|P0A8X0|YJGA_ECOLI	sp|P0A8X0|YJGA_ECOLI	7	7	7	>sp|P0A8X0|YJGA_ECOLI UPF0307 protein YjgA OS=Escherichia coli (strain K12) GN=yjgA PE=1 SV=1	YJGA_ECOLI	UPF0307 protein YjgA	yjgA	1	7	7	7	2	1	1	2	2	1	2	3	2	1	1	2	2	1	2	3	2	1	1	2	2	1	2	3	41	41	41	21.359	183	183	2.3	17					6
sp|Q46927|TCDA_ECOLI	sp|Q46927|TCDA_ECOLI	5	5	5	>sp|Q46927|TCDA_ECOLI tRNA threonylcarbamoyladenosine dehydratase OS=Escherichia coli (strain K12) GN=tcdA PE=1 SV=1	TCDA_ECOLI	tRNA threonylcarbamoyladenosine dehydratase	tcdA	1	5	5	5	0	0	3	2	0	0	3	4	0	0	3	2	0	0	3	4	0	0	3	2	0	0	3	4	27.6	27.6	27.6	28.562	268	268	1.43	13	10
sp|P69228|BAER_ECOLI	sp|P69228|BAER_ECOLI	7	7	7	>sp|P69228|BAER_ECOLI Transcriptional regulatory protein BaeR OS=Escherichia coli (strain K12) GN=baeR PE=1 SV=1	BAER_ECOLI	Transcriptional regulatory protein BaeR	baeR	1	7	7	7	1	0	2	2	0	2	4	7	1	0	2	2	0	2	4	7	1	0	2	2	0	2	4	7	34.2	34.2	34.2	27.656	240	240	2.06	20	18	1	11
sp|Q46822|IDI_ECOLI	sp|Q46822|IDI_ECOLI	2	2	2	>sp|Q46822|IDI_ECOLI Isopentenyl-diphosphate Delta-isomerase OS=Escherichia coli (strain K12) GN=idi PE=1 SV=1	IDI_ECOLI	Isopentenyl-diphosphate Delta-isomerase	idi	1	2	2	2	0	0	0	1	1	1	2	2	0	0	0	1	1	1	2	2	0	0	0	1	1	1	2	2	22	22	22	20.508	182	182	1.71	12					2
sp|P0A784|ORN_ECOLI	sp|P0A784|ORN_ECOLI	4	4	4	>sp|P0A784|ORN_ECOLI Oligoribonuclease OS=Escherichia coli (strain K12) GN=orn PE=1 SV=2	ORN_ECOLI	Oligoribonuclease	orn	1	4	4	4	0	0	2	2	0	0	0	3	0	0	2	2	0	0	0	3	0	0	2	2	0	0	0	3	29.3	29.3	29.3	20.815	181	181	1.13	14		1
sp|P25552|GPPA_ECOLI	sp|P25552|GPPA_ECOLI	10	10	10	>sp|P25552|GPPA_ECOLI Guanosine-5-triphosphate,3-diphosphate pyrophosphatase OS=Escherichia coli (strain K12) GN=gppA PE=1 SV=3	GPPA_ECOLI	Guanosine-5-triphosphate,3-diphosphate pyrophosphatase	gppA	1	10	10	10	1	1	3	5	1	1	3	9	1	1	3	5	1	1	3	9	1	1	3	5	1	1	3	9	30.4	30.4	30.4	54.871	494	494	3.1			35	4
sp|P40710|NLPE_ECOLI	sp|P40710|NLPE_ECOLI	7	7	7	>sp|P40710|NLPE_ECOLI Lipoprotein NlpE OS=Escherichia coli (strain K12) GN=nlpE PE=1 SV=1	NLPE_ECOLI	Lipoprotein NlpE	nlpE	1	7	7	7	0	0	3	3	0	0	5	5	0	0	3	3	0	0	5	5	0	0	3	3	0	0	5	5	36	36	36	25.844	236	236	1.51	31		9	1
sp|P75777|YBHG_ECOLI	sp|P75777|YBHG_ECOLI	8	8	8	>sp|P75777|YBHG_ECOLI UPF0194 membrane protein YbhG OS=Escherichia coli (strain K12) GN=ybhG PE=3 SV=1	YBHG_ECOLI	UPF0194 membrane protein YbhG	ybhG	1	8	8	8	1	0	6	6	1	1	5	6	1	0	6	6	1	1	5	6	1	0	6	6	1	1	5	6	36.7	36.7	36.7	36.415	332	332	2.24		34			3
sp|P0A6X7|IHFA_ECOLI	sp|P0A6X7|IHFA_ECOLI	2	2	2	>sp|P0A6X7|IHFA_ECOLI Integration host factor subunit alpha OS=Escherichia coli (strain K12) GN=ihfA PE=1 SV=1	IHFA_ECOLI	Integration host factor subunit alpha	ihfA	1	2	2	2	1	1	1	1	1	1	1	1	1	1	1	1	1	1	1	1	1	1	1	1	1	1	1	1	20.2	20.2	20.2	11.354	99	99	3	6					4
sp|P76291|CMOB_ECOLI	sp|P76291|CMOB_ECOLI	7	7	7	>sp|P76291|CMOB_ECOLI tRNA (mo5U34)-methyltransferase OS=Escherichia coli (strain K12) GN=cmoB PE=1 SV=1	CMOB_ECOLI	tRNA (mo5U34)-methyltransferase	cmoB	1	7	7	7	1	0	2	3	1	1	3	7	1	0	2	3	1	1	3	7	1	0	2	3	1	1	3	7	30.7	30.7	30.7	37.006	323	323	2.4		26			4
sp|P64554|QUEE_ECOLI	sp|P64554|QUEE_ECOLI	7	7	7	>sp|P64554|QUEE_ECOLI 7-carboxy-7-deazaguanine synthase OS=Escherichia coli (strain K12) GN=queE PE=1 SV=1	QUEE_ECOLI	7-carboxy-7-deazaguanine synthase	queE	1	7	7	7	1	0	2	3	0	0	3	3	1	0	2	3	0	0	3	3	1	0	2	3	0	0	3	3	35.4	35.4	35.4	25.029	223	223	1.08	22	2
sp|P0AAE0|CYCA_ECOLI	sp|P0AAE0|CYCA_ECOLI	3	3	3	>sp|P0AAE0|CYCA_ECOLI D-serine/D-alanine/glycine transporter OS=Escherichia coli (strain K12) GN=cycA PE=1 SV=1	CYCA_ECOLI	D-serine/D-alanine/glycine transporter	cycA	1	3	3	3	0	0	2	2	0	0	3	2	0	0	2	2	0	0	3	2	0	0	2	2	0	0	3	2	6	6	6	51.659	470	470	2.24		14	2	1
sp|P0ADQ2|YIID_ECOLI	sp|P0ADQ2|YIID_ECOLI	5	5	5	>sp|P0ADQ2|YIID_ECOLI Uncharacterized protein YiiD OS=Escherichia coli (strain K12) GN=yiiD PE=3 SV=1	YIID_ECOLI	Uncharacterized protein YiiD	yiiD	1	5	5	5	2	0	3	2	2	2	4	5	2	0	3	2	2	2	4	5	2	0	3	2	2	2	4	5	20.1	20.1	20.1	37.094	329	329	2.6		24			6
sp|P22525|YCBB_ECOLI	sp|P22525|YCBB_ECOLI	13	13	13	>sp|P22525|YCBB_ECOLI Probable L,D-transpeptidase YcbB OS=Escherichia coli (strain K12) GN=ycbB PE=3 SV=2	YCBB_ECOLI	Probable L,D-transpeptidase YcbB	ycbB	1	13	13	13	0	3	3	6	0	0	7	13	0	3	3	6	0	0	7	13	0	3	3	6	0	0	7	13	37.2	37.2	37.2	67.812	615	615	3.96			2	52
sp|P25889|PREA_ECOLI	sp|P25889|PREA_ECOLI	8	8	8	>sp|P25889|PREA_ECOLI NAD-dependent dihydropyrimidine dehydrogenase subunit PreA OS=Escherichia coli (strain K12) GN=preA PE=1 SV=3	PREA_ECOLI	NAD-dependent dihydropyrimidine dehydrogenase subunit PreA	preA	1	8	8	8	2	2	5	5	1	0	0	0	2	2	5	5	1	0	0	0	2	2	5	5	1	0	0	0	24.3	24.3	24.3	45.068	411	411	3.2		6	17	4	1	2
sp|P0AB58|LPSRP_ECOLI	sp|P0AB58|LPSRP_ECOLI	3	3	3	>sp|P0AB58|LPSRP_ECOLI Lipopolysaccharide regulatory protein OS=Escherichia coli (strain K12) GN=yciM PE=1 SV=1	LPSRP_ECOLI	Lipopolysaccharide regulatory protein	yciM	1	3	3	3	1	1	2	2	1	1	1	3	1	1	2	2	1	1	1	3	1	1	2	2	1	1	1	3	9.3	9.3	9.3	44.531	389	389	2.96	13	9	11	5	2	8
sp|Q46863|YGIS_ECOLI	sp|Q46863|YGIS_ECOLI	11	11	11	>sp|Q46863|YGIS_ECOLI Putative binding protein YgiS OS=Escherichia coli (strain K12) GN=ygiS PE=1 SV=1	YGIS_ECOLI	Putative binding protein YgiS	ygiS	1	11	11	11	0	0	6	6	0	1	0	4	0	0	6	6	0	1	0	4	0	0	6	6	0	1	0	4	32.9	32.9	32.9	60.693	535	535	4.03				33	1
sp|P0AD05|YECA_ECOLI	sp|P0AD05|YECA_ECOLI	6	6	6	>sp|P0AD05|YECA_ECOLI Uncharacterized protein YecA OS=Escherichia coli (strain K12) GN=yecA PE=4 SV=1	YECA_ECOLI	Uncharacterized protein YecA	yecA	1	6	6	6	1	2	1	2	0	0	2	3	1	2	1	2	0	0	2	3	1	2	1	2	0	0	2	3	38.5	38.5	38.5	25.039	221	221	1.6	22					3
sp|P10378|ENTE_ECOLI	sp|P10378|ENTE_ECOLI	16	16	16	>sp|P10378|ENTE_ECOLI Enterobactin synthase component E OS=Escherichia coli (strain K12) GN=entE PE=1 SV=3	ENTE_ECOLI	Enterobactin synthase component E	entE	1	16	16	16	0	1	0	1	6	4	9	15	0	1	0	1	6	4	9	15	0	1	0	1	6	4	9	15	38.1	38.1	38.1	59.111	536	536	3.71		1	15	42
sp|P39310|YTFB_ECOLI	sp|P39310|YTFB_ECOLI	3	3	3	>sp|P39310|YTFB_ECOLI Uncharacterized protein YtfB OS=Escherichia coli (strain K12) GN=ytfB PE=4 SV=2	YTFB_ECOLI	Uncharacterized protein YtfB	ytfB	1	3	3	3	0	0	1	1	0	0	1	3	0	0	1	1	0	0	1	3	0	0	1	1	0	0	1	3	23.6	23.6	23.6	23.505	212	212	2		11
sp|P24228|DACB_ECOLI	sp|P24228|DACB_ECOLI	9	9	9	>sp|P24228|DACB_ECOLI D-alanyl-D-alanine carboxypeptidase DacB OS=Escherichia coli (strain K12) GN=dacB PE=1 SV=2	DACB_ECOLI	D-alanyl-D-alanine carboxypeptidase DacB	dacB	1	9	9	9	0	0	2	7	0	0	5	9	0	0	2	7	0	0	5	9	0	0	2	7	0	0	5	9	31	31	31	51.798	477	477	3.05			40		1
sp|P06968|DUT_ECOLI	sp|P06968|DUT_ECOLI	3	3	3	>sp|P06968|DUT_ECOLI Deoxyuridine 5-triphosphate nucleotidohydrolase OS=Escherichia coli (strain K12) GN=dut PE=1 SV=1	DUT_ECOLI	Deoxyuridine 5-triphosphate nucleotidohydrolase	dut	1	3	3	3	1	0	1	1	1	1	1	3	1	0	1	1	1	1	1	3	1	0	1	1	1	1	1	3	21.9	21.9	21.9	16.155	151	151	2.25	9					3
sp|P0AAD8|TDCC_ECOLI	sp|P0AAD8|TDCC_ECOLI	4	4	4	>sp|P0AAD8|TDCC_ECOLI Threonine/serine transporter TdcC OS=Escherichia coli (strain K12) GN=tdcC PE=1 SV=1	TDCC_ECOLI	Threonine/serine transporter TdcC	tdcC	1	4	4	4	0	1	1	2	0	0	1	2	0	1	1	2	0	0	1	2	0	1	1	2	0	0	1	2	14.7	14.7	14.7	48.878	443	443	1.86	8	10	2		1
sp|P0AGE6|CHRR_ECOLI	sp|P0AGE6|CHRR_ECOLI	5	5	5	>sp|P0AGE6|CHRR_ECOLI Chromate reductase OS=Escherichia coli (strain K12) GN=chrR PE=1 SV=1	CHRR_ECOLI	Chromate reductase	chrR	1	5	5	5	1	2	0	3	1	1	3	4	1	2	0	3	1	1	3	4	1	2	0	3	1	1	3	4	36.2	36.2	36.2	20.375	188	188	2.04	19					5
sp|P76397|MDTA_ECOLI	sp|P76397|MDTA_ECOLI	8	8	8	>sp|P76397|MDTA_ECOLI Multidrug resistance protein MdtA OS=Escherichia coli (strain K12) GN=mdtA PE=2 SV=2	MDTA_ECOLI	Multidrug resistance protein MdtA	mdtA	1	8	8	8	0	0	1	5	3	2	5	8	0	0	1	5	3	2	5	8	0	0	1	5	3	2	5	8	27.2	27.2	27.2	44.464	415	415	3.18			34	3	2
sp|P75958|LOLE_ECOLI	sp|P75958|LOLE_ECOLI	6	6	6	>sp|P75958|LOLE_ECOLI Lipoprotein-releasing system transmembrane protein LolE OS=Escherichia coli (strain K12) GN=lolE PE=1 SV=3	LOLE_ECOLI	Lipoprotein-releasing system transmembrane protein LolE	lolE	1	6	6	6	0	0	2	3	0	0	2	4	0	0	2	3	0	0	2	4	0	0	2	3	0	0	2	4	13.3	13.3	13.3	45.344	414	414	1.95	5	13				1
sp|P0A830|DCTA_ECOLI	sp|P0A830|DCTA_ECOLI	5	5	5	>sp|P0A830|DCTA_ECOLI Aerobic C4-dicarboxylate transport protein OS=Escherichia coli (strain K12) GN=dctA PE=1 SV=1	DCTA_ECOLI	Aerobic C4-dicarboxylate transport protein	dctA	1	5	5	5	0	0	2	3	0	1	2	1	0	0	2	3	0	1	2	1	0	0	2	3	0	1	2	1	11.4	11.4	11.4	45.436	428	428	2.41	3	10	1	1	1	1
sp|P0A951|ATDA_ECOLI	sp|P0A951|ATDA_ECOLI	5	5	5	>sp|P0A951|ATDA_ECOLI Spermidine N(1)-acetyltransferase OS=Escherichia coli (strain K12) GN=speG PE=1 SV=2	ATDA_ECOLI	Spermidine N(1)-acetyltransferase	speG	1	5	5	5	1	1	2	2	1	1	2	3	1	1	2	2	1	1	2	3	1	1	2	2	1	1	2	3	33.9	33.9	33.9	21.887	186	186	2	16					4
sp|P0A6I3|COAA_ECOLI	sp|P0A6I3|COAA_ECOLI	8	8	8	>sp|P0A6I3|COAA_ECOLI Pantothenate kinase OS=Escherichia coli (strain K12) GN=coaA PE=1 SV=1	COAA_ECOLI	Pantothenate kinase	coaA	1	8	8	8	1	0	3	5	1	1	3	6	1	0	3	5	1	1	3	6	1	0	3	5	1	1	3	6	26.6	26.6	26.6	36.359	316	316	2.3		27			3
sp|P0AFP4|YBBO_ECOLI	sp|P0AFP4|YBBO_ECOLI	3	3	3	>sp|P0AFP4|YBBO_ECOLI Uncharacterized oxidoreductase YbbO OS=Escherichia coli (strain K12) GN=ybbO PE=3 SV=1	YBBO_ECOLI	Uncharacterized oxidoreductase YbbO	ybbO	1	3	3	3	0	0	2	3	0	0	2	2	0	0	2	3	0	0	2	2	0	0	2	3	0	0	2	2	16.7	16.7	16.7	29.41	269	269	1.4	12	8
sp|P39830|YBAL_ECOLI	sp|P39830|YBAL_ECOLI	7	7	7	>sp|P39830|YBAL_ECOLI Inner membrane protein YbaL OS=Escherichia coli (strain K12) GN=ybaL PE=1 SV=2	YBAL_ECOLI	Inner membrane protein YbaL	ybaL	1	7	7	7	0	0	4	5	2	3	6	7	0	0	4	5	2	3	6	7	0	0	4	5	2	3	6	7	17	17	17	59.423	558	558	2.94		19	36	5	5
sp|P0CG19|RNPH_ECOLI	sp|P0CG19|RNPH_ECOLI	4	4	4	>sp|P0CG19|RNPH_ECOLI Inactive ribonuclease PH OS=Escherichia coli (strain K12) GN=rph PE=3 SV=1	RNPH_ECOLI	Inactive ribonuclease PH	rph	1	4	4	4	0	0	2	2	0	0	0	1	0	0	2	2	0	0	0	1	0	0	2	2	0	0	0	1	25.4	25.4	25.4	24.425	228	228	1.38	8	5
sp|P0A9R4|FER_ECOLI	sp|P0A9R4|FER_ECOLI	4	4	4	>sp|P0A9R4|FER_ECOLI 2Fe-2S ferredoxin OS=Escherichia coli (strain K12) GN=fdx PE=1 SV=2	FER_ECOLI	2Fe-2S ferredoxin	fdx	1	4	4	4	1	1	2	2	0	0	2	3	1	1	2	2	0	0	2	3	1	1	2	2	0	0	2	3	58.6	58.6	58.6	12.331	111	111	1.79	16					3
sp|P0AGJ7|TRML_ECOLI	sp|P0AGJ7|TRML_ECOLI	4	4	4	>sp|P0AGJ7|TRML_ECOLI tRNA (cytidine(34)-2-O)-methyltransferase OS=Escherichia coli (strain K12) GN=trmL PE=1 SV=1	TRML_ECOLI	tRNA (cytidine(34)-2-O)-methyltransferase	trmL	1	4	4	4	0	0	3	3	0	0	3	4	0	0	3	3	0	0	3	4	0	0	3	3	0	0	3	4	37.6	37.6	37.6	17.726	157	157	1	19
sp|P39401|OPGB_ECOLI	sp|P39401|OPGB_ECOLI	16	16	16	>sp|P39401|OPGB_ECOLI Phosphoglycerol transferase I OS=Escherichia coli (strain K12) GN=mdoB PE=3 SV=2	OPGB_ECOLI	Phosphoglycerol transferase I	mdoB	1	16	16	16	0	1	12	10	0	0	2	10	0	1	12	10	0	0	2	10	0	1	12	10	0	0	2	10	21.6	21.6	21.6	85.493	763	763	4.41			1	43	32
sp|P0AF67|TSAE_ECOLI	sp|P0AF67|TSAE_ECOLI	3	3	3	>sp|P0AF67|TSAE_ECOLI tRNA threonylcarbamoyladenosine biosynthesis protein TsaE OS=Escherichia coli (strain K12) GN=tsaE PE=1 SV=1	TSAE_ECOLI	tRNA threonylcarbamoyladenosine biosynthesis protein TsaE	tsaE	1	3	3	3	0	0	0	2	0	0	2	2	0	0	0	2	0	0	2	2	0	0	0	2	0	0	2	2	31.4	31.4	31.4	16.853	153	153	1	11
sp|P13445|RPOS_ECOLI	sp|P13445|RPOS_ECOLI	9	8	8	>sp|P13445|RPOS_ECOLI RNA polymerase sigma factor RpoS OS=Escherichia coli (strain K12) GN=rpoS PE=1 SV=3	RPOS_ECOLI	RNA polymerase sigma factor RpoS	rpoS	1	9	8	8	2	4	3	4	0	0	0	1	2	3	3	4	0	0	0	1	2	3	3	4	0	0	0	1	40.6	37.6	37.6	37.971	330	330	2.71		14	5	3	2
sp|P31433|YICH_ECOLI	sp|P31433|YICH_ECOLI	12	12	12	>sp|P31433|YICH_ECOLI Uncharacterized protein YicH OS=Escherichia coli (strain K12) GN=yicH PE=4 SV=2	YICH_ECOLI	Uncharacterized protein YicH	yicH	1	12	12	12	0	1	2	5	3	1	6	12	0	1	2	5	3	1	6	12	0	1	2	5	3	1	6	12	33.4	33.4	33.4	62.272	569	569	3.9		3	1	45	2
sp|P0ACQ7|TDCA_ECOLI	sp|P0ACQ7|TDCA_ECOLI	6	6	6	>sp|P0ACQ7|TDCA_ECOLI HTH-type transcriptional regulator TdcA OS=Escherichia coli (strain K12) GN=tdcA PE=3 SV=1	TDCA_ECOLI	HTH-type transcriptional regulator TdcA	tdcA	1	6	6	6	1	0	3	4	0	0	1	1	1	0	3	4	0	0	1	1	1	0	3	4	0	0	1	1	21.2	21.2	21.2	34.538	312	312	3.06		11			6
sp|P0AE22|APHA_ECOLI	sp|P0AE22|APHA_ECOLI	5	5	5	>sp|P0AE22|APHA_ECOLI Class B acid phosphatase OS=Escherichia coli (strain K12) GN=aphA PE=1 SV=1	APHA_ECOLI	Class B acid phosphatase	aphA	1	5	5	5	1	1	1	1	0	0	1	1	1	1	1	1	0	0	1	1	1	1	1	1	0	0	1	1	40.5	40.5	40.5	26.103	237	237	1.91	9					2
sp|P24205|MSBB_ECOLI	sp|P24205|MSBB_ECOLI	3	3	3	>sp|P24205|MSBB_ECOLI Lipid A biosynthesis (KDO)2-(lauroyl)-lipid IVA acyltransferase OS=Escherichia coli (strain K12) GN=msbB PE=1 SV=1	MSBB_ECOLI	Lipid A biosynthesis (KDO)2-(lauroyl)-lipid IVA acyltransferase	msbB	1	3	3	3	0	0	1	2	0	0	2	3	0	0	1	2	0	0	2	3	0	0	1	2	0	0	2	3	10.5	10.5	10.5	37.41	323	323	2		14
sp|P76270|MSRC_ECOLI	sp|P76270|MSRC_ECOLI	4	4	4	>sp|P76270|MSRC_ECOLI Free methionine-R-sulfoxide reductase OS=Escherichia coli (strain K12) GN=msrC PE=1 SV=2	MSRC_ECOLI	Free methionine-R-sulfoxide reductase	msrC	1	4	4	4	0	0	2	3	0	0	3	3	0	0	2	3	0	0	3	3	0	0	2	3	0	0	3	3	25.5	25.5	25.5	18.121	165	165	1	17
sp|P30859|ARTI_ECOLI	sp|P30859|ARTI_ECOLI	8	8	8	>sp|P30859|ARTI_ECOLI Putative ABC transporter arginine-binding protein 2 OS=Escherichia coli (strain K12) GN=artI PE=1 SV=3	ARTI_ECOLI	Putative ABC transporter arginine-binding protein 2	artI	1	8	8	8	1	1	2	3	0	1	4	4	1	1	2	3	0	1	4	4	1	1	2	3	0	1	4	4	58	58	58	26.929	243	243	1.81	26					5
sp|P11454|ENTF_ECOLI	sp|P11454|ENTF_ECOLI	37	37	37	>sp|P11454|ENTF_ECOLI Enterobactin synthase component F OS=Escherichia coli (strain K12) GN=entF PE=1 SV=3	ENTF_ECOLI	Enterobactin synthase component F	entF	1	37	37	37	1	1	7	6	6	13	14	30	1	1	7	6	6	13	14	30	1	1	7	6	6	13	14	30	35.8	35.8	35.8	141.99	1293	1293	5.06	11	15	1	2	2	101
sp|P42596|RLMG_ECOLI	sp|P42596|RLMG_ECOLI	8	8	8	>sp|P42596|RLMG_ECOLI Ribosomal RNA large subunit methyltransferase G OS=Escherichia coli (strain K12) GN=rlmG PE=1 SV=2	RLMG_ECOLI	Ribosomal RNA large subunit methyltransferase G	rlmG	1	8	8	8	0	0	2	5	0	0	2	7	0	0	2	5	0	0	2	7	0	0	2	5	0	0	2	7	27.2	27.2	27.2	42.331	378	378	2.68		11	23
sp|P09053|AVTA_ECOLI	sp|P09053|AVTA_ECOLI	7	7	7	>sp|P09053|AVTA_ECOLI Valine--pyruvate aminotransferase OS=Escherichia coli (strain K12) GN=avtA PE=1 SV=3	AVTA_ECOLI	Valine--pyruvate aminotransferase	avtA	1	7	7	7	0	0	3	2	1	1	3	5	0	0	3	2	1	1	3	5	0	0	3	2	1	1	3	5	19.2	19.2	19.2	46.711	417	417	2.5		18	8		2
sp|P0A800|RPOZ_ECOLI	sp|P0A800|RPOZ_ECOLI	4	4	4	>sp|P0A800|RPOZ_ECOLI DNA-directed RNA polymerase subunit omega OS=Escherichia coli (strain K12) GN=rpoZ PE=1 SV=1	RPOZ_ECOLI	DNA-directed RNA polymerase subunit omega	rpoZ	1	4	4	4	0	0	1	1	0	0	1	2	0	0	1	1	0	0	1	2	0	0	1	1	0	0	1	2	67	67	67	10.236	91	91	1	9
sp|P0A8A4|PSRP_ECOLI	sp|P0A8A4|PSRP_ECOLI	6	6	6	>sp|P0A8A4|PSRP_ECOLI Phosphoenolpyruvate synthase regulatory protein OS=Escherichia coli (strain K12) GN=ppsR PE=1 SV=1	PSRP_ECOLI	Phosphoenolpyruvate synthase regulatory protein	ppsR	1	6	6	6	0	0	1	1	0	0	3	6	0	0	1	1	0	0	3	6	0	0	1	1	0	0	3	6	27.4	27.4	27.4	31.211	277	277	2	1	21	1
sp|P52095|DCLZ_ECOLI	sp|P52095|DCLZ_ECOLI	4	3	3	>sp|P52095|DCLZ_ECOLI Lysine decarboxylase, constitutive OS=Escherichia coli (strain K12) GN=ldcC PE=1 SV=2	DCLZ_ECOLI	Lysine decarboxylase, constitutive	ldcC	1	4	3	3	1	1	1	1	1	1	2	2	1	1	1	1	1	1	2	2	1	1	1	1	1	1	2	2	7.7	5.2	5.2	80.589	713	713	3.75		1	4	9	2
sp|P33916|YEJF_ECOLI	sp|P33916|YEJF_ECOLI	2	2	2	>sp|P33916|YEJF_ECOLI Uncharacterized ABC transporter ATP-binding protein YejF OS=Escherichia coli (strain K12) GN=yejF PE=3 SV=1	YEJF_ECOLI	Uncharacterized ABC transporter ATP-binding protein YejF	yejF	1	2	2	2	1	1	1	1	1	1	1	1	1	1	1	1	1	1	1	1	1	1	1	1	1	1	1	1	5.1	5.1	5.1	58.725	529	529	3.18		6	1		4
sp|P0AF26|NARJ_ECOLI	sp|P0AF26|NARJ_ECOLI	8	8	8	>sp|P0AF26|NARJ_ECOLI Nitrate reductase molybdenum cofactor assembly chaperone NarJ OS=Escherichia coli (strain K12) GN=narJ PE=1 SV=1	NARJ_ECOLI	Nitrate reductase molybdenum cofactor assembly chaperone NarJ	narJ	1	8	8	8	1	0	2	2	0	1	0	0	1	0	2	2	0	1	0	0	1	0	2	2	0	1	0	0	60.6	60.6	60.6	26.449	236	236	1.41	14	2				1
sp|P25535|UBII_ECOLI	sp|P25535|UBII_ECOLI	7	7	7	>sp|P25535|UBII_ECOLI 2-octaprenylphenol hydroxylase OS=Escherichia coli (strain K12) GN=ubiI PE=1 SV=2	UBII_ECOLI	2-octaprenylphenol hydroxylase	ubiI	1	7	7	7	2	0	3	4	1	2	4	4	2	0	3	4	1	2	4	4	2	0	3	4	1	2	4	4	19.5	19.5	19.5	44.244	400	400	2.97		11	19		5
sp|P66948|BEPA_ECOLI	sp|P66948|BEPA_ECOLI	8	8	8	>sp|P66948|BEPA_ECOLI Beta-barrel assembly-enhancing protease OS=Escherichia coli (strain K12) GN=bepA PE=1 SV=1	BEPA_ECOLI	Beta-barrel assembly-enhancing protease	bepA	1	8	8	8	0	0	1	4	1	0	5	7	0	0	1	4	1	0	5	7	0	0	1	4	1	0	5	7	28.7	28.7	28.7	53.907	487	487	3.03			33	1
sp|P75959|NAGK_ECOLI	sp|P75959|NAGK_ECOLI	4	4	4	>sp|P75959|NAGK_ECOLI N-acetyl-D-glucosamine kinase OS=Escherichia coli (strain K12) GN=nagK PE=1 SV=1	NAGK_ECOLI	N-acetyl-D-glucosamine kinase	nagK	1	4	4	4	0	0	1	1	0	0	1	3	0	0	1	1	0	0	1	3	0	0	1	1	0	0	1	3	19.5	19.5	19.5	33.042	303	303	1.89	1	8
sp|P0AEA8|CYSG_ECOLI	sp|P0AEA8|CYSG_ECOLI	13	13	13	>sp|P0AEA8|CYSG_ECOLI Siroheme synthase OS=Escherichia coli (strain K12) GN=cysG PE=1 SV=1	CYSG_ECOLI	Siroheme synthase	cysG	1	13	13	13	0	0	3	6	1	0	2	7	0	0	3	6	1	0	2	7	0	0	3	6	1	0	2	7	37.4	37.4	37.4	49.951	457	457	3.09			31	3
sp|P41407|AZOR_ECOLI	sp|P41407|AZOR_ECOLI	7	7	7	>sp|P41407|AZOR_ECOLI FMN-dependent NADH-azoreductase OS=Escherichia coli (strain K12) GN=azoR PE=1 SV=3	AZOR_ECOLI	FMN-dependent NADH-azoreductase	azoR	1	7	7	7	1	1	1	1	1	1	4	7	1	1	1	1	1	1	4	7	1	1	1	1	1	1	4	7	48.3	48.3	48.3	21.657	201	201	1.7	25	1				4
sp|P30178|YBIC_ECOLI	sp|P30178|YBIC_ECOLI	9	9	9	>sp|P30178|YBIC_ECOLI Uncharacterized oxidoreductase YbiC OS=Escherichia coli (strain K12) GN=ybiC PE=1 SV=2	YBIC_ECOLI	Uncharacterized oxidoreductase YbiC	ybiC	1	9	9	9	2	0	0	1	2	6	3	5	2	0	0	1	2	6	3	5	2	0	0	1	2	6	3	5	44.3	44.3	44.3	38.897	361	361	2.89		24	2		10
sp|P0AEN8|FUCM_ECOLI	sp|P0AEN8|FUCM_ECOLI	3	3	3	>sp|P0AEN8|FUCM_ECOLI L-fucose mutarotase OS=Escherichia coli (strain K12) GN=fucU PE=1 SV=1	FUCM_ECOLI	L-fucose mutarotase	fucU	1	3	3	3	1	1	1	1	1	1	2	3	1	1	1	1	1	1	2	3	1	1	1	1	1	1	2	3	25.7	25.7	25.7	15.473	140	140	2.33	11					4
sp|P0ACP5|GNTR_ECOLI	sp|P0ACP5|GNTR_ECOLI	8	8	8	>sp|P0ACP5|GNTR_ECOLI HTH-type transcriptional regulator GntR OS=Escherichia coli (strain K12) GN=gntR PE=1 SV=1	GNTR_ECOLI	HTH-type transcriptional regulator GntR	gntR	1	8	8	8	0	0	4	5	0	0	3	7	0	0	4	5	0	0	3	7	0	0	4	5	0	0	3	7	34.7	34.7	34.7	36.422	331	331	2.05		38	2
sp|P32162|YIIS_ECOLI	sp|P32162|YIIS_ECOLI	3	3	3	>sp|P32162|YIIS_ECOLI UPF0381 protein YiiS OS=Escherichia coli (strain K12) GN=yiiS PE=1 SV=1	YIIS_ECOLI	UPF0381 protein YiiS	yiiS	1	3	3	3	0	0	0	1	0	0	1	1	0	0	0	1	0	0	1	1	0	0	0	1	0	0	1	1	52.5	52.5	52.5	10.776	99	99	1	6
sp|P37751|WBBK_ECOLI	sp|P37751|WBBK_ECOLI	10	10	10	>sp|P37751|WBBK_ECOLI Putative glycosyltransferase WbbK OS=Escherichia coli (strain K12) GN=wbbK PE=4 SV=1	WBBK_ECOLI	Putative glycosyltransferase WbbK	wbbK	1	10	10	10	0	0	4	4	0	0	2	3	0	0	4	4	0	0	2	3	0	0	4	4	0	0	2	3	28	28	28	43.188	372	372	2.36	3	17	11	2
sp|P77338|MSCK_ECOLI	sp|P77338|MSCK_ECOLI	24	24	24	>sp|P77338|MSCK_ECOLI Mechanosensitive channel MscK OS=Escherichia coli (strain K12) GN=mscK PE=1 SV=1	MSCK_ECOLI	Mechanosensitive channel MscK	mscK	1	24	24	24	1	1	13	13	1	2	10	19	1	1	13	13	1	2	10	19	1	1	13	13	1	2	10	19	29.5	29.5	29.5	127.21	1120	1120	4.88		4	1	3	98	4
sp|P0A9S1|FUCO_ECOLI	sp|P0A9S1|FUCO_ECOLI	9	9	9	>sp|P0A9S1|FUCO_ECOLI Lactaldehyde reductase OS=Escherichia coli (strain K12) GN=fucO PE=1 SV=2	FUCO_ECOLI	Lactaldehyde reductase	fucO	1	9	9	9	3	0	1	4	1	3	3	7	3	0	1	4	1	3	3	7	3	0	1	4	1	3	3	7	38.2	38.2	38.2	40.513	382	382	2.67		25	1		7
sp|P0AC81|LGUL_ECOLI	sp|P0AC81|LGUL_ECOLI	2	2	2	>sp|P0AC81|LGUL_ECOLI Lactoylglutathione lyase OS=Escherichia coli (strain K12) GN=gloA PE=1 SV=1	LGUL_ECOLI	Lactoylglutathione lyase	gloA	1	2	2	2	0	1	1	1	0	0	1	1	0	1	1	1	0	0	1	1	0	1	1	1	0	0	1	1	16.3	16.3	16.3	14.92	135	135	1.33	4	2
sp|P15047|ENTA_ECOLI	sp|P15047|ENTA_ECOLI	6	6	6	>sp|P15047|ENTA_ECOLI 2,3-dihydro-2,3-dihydroxybenzoate dehydrogenase OS=Escherichia coli (strain K12) GN=entA PE=1 SV=1	ENTA_ECOLI	2,3-dihydro-2,3-dihydroxybenzoate dehydrogenase	entA	1	6	6	6	0	0	0	0	1	1	4	5	0	0	0	0	1	1	4	5	0	0	0	0	1	1	4	5	35.5	35.5	35.5	26.249	248	248	1.46	21	1				2
sp|P77395|YBBN_ECOLI	sp|P77395|YBBN_ECOLI	7	7	7	>sp|P77395|YBBN_ECOLI Uncharacterized protein YbbN OS=Escherichia coli (strain K12) GN=ybbN PE=1 SV=2	YBBN_ECOLI	Uncharacterized protein YbbN	ybbN	1	7	7	7	0	0	1	0	2	2	1	3	0	0	1	0	2	2	1	3	0	0	1	0	2	2	1	3	34.2	34.2	34.2	31.791	284	284	2.63		15			4
sp|P0AB52|YCHN_ECOLI	sp|P0AB52|YCHN_ECOLI	4	4	4	>sp|P0AB52|YCHN_ECOLI Protein YchN OS=Escherichia coli (strain K12) GN=ychN PE=1 SV=1	YCHN_ECOLI	Protein YchN	ychN	1	4	4	4	0	0	0	2	0	0	1	3	0	0	0	2	0	0	1	3	0	0	0	2	0	0	1	3	57.3	57.3	57.3	12.693	117	117	1	11
sp|P16703|CYSM_ECOLI	sp|P16703|CYSM_ECOLI	7	7	7	>sp|P16703|CYSM_ECOLI Cysteine synthase B OS=Escherichia coli (strain K12) GN=cysM PE=1 SV=1	CYSM_ECOLI	Cysteine synthase B	cysM	1	7	7	7	1	0	2	4	0	0	1	7	1	0	2	4	0	0	1	7	1	0	2	4	0	0	1	7	44.2	44.2	44.2	32.664	303	303	2.29		21		2	1
sp|P75829|YBJX_ECOLI	sp|P75829|YBJX_ECOLI	9	9	9	>sp|P75829|YBJX_ECOLI Uncharacterized protein YbjX OS=Escherichia coli (strain K12) GN=ybjX PE=4 SV=1	YBJX_ECOLI	Uncharacterized protein YbjX	ybjX	1	9	9	9	0	0	2	6	0	0	0	3	0	0	2	6	0	0	0	3	0	0	2	6	0	0	0	3	31.2	31.2	31.2	38.357	330	330	1.95	1	20
sp|P0A9H7|CFA_ECOLI	sp|P0A9H7|CFA_ECOLI	10	10	10	>sp|P0A9H7|CFA_ECOLI Cyclopropane-fatty-acyl-phospholipid synthase OS=Escherichia coli (strain K12) GN=cfa PE=1 SV=2	CFA_ECOLI	Cyclopropane-fatty-acyl-phospholipid synthase	cfa	1	10	10	10	3	0	3	4	5	6	4	7	3	0	3	4	5	6	4	7	3	0	3	4	5	6	4	7	29.1	29.1	29.1	43.909	382	382	3.1		26	1		15
sp|P0A6M4|DTD_ECOLI	sp|P0A6M4|DTD_ECOLI	5	5	5	>sp|P0A6M4|DTD_ECOLI D-aminoacyl-tRNA deacylase OS=Escherichia coli (strain K12) GN=dtd PE=1 SV=1	DTD_ECOLI	D-aminoacyl-tRNA deacylase	dtd	1	5	5	5	0	0	0	0	0	0	2	3	0	0	0	0	0	0	2	3	0	0	0	0	0	0	2	3	37.2	37.2	37.2	15.95	145	145	1.82	6	1	4
sp|P0AGG2|TESB_ECOLI	sp|P0AGG2|TESB_ECOLI	5	5	5	>sp|P0AGG2|TESB_ECOLI Acyl-CoA thioesterase 2 OS=Escherichia coli (strain K12) GN=tesB PE=1 SV=2	TESB_ECOLI	Acyl-CoA thioesterase 2	tesB	1	5	5	5	0	0	2	1	1	1	1	2	0	0	2	1	1	1	1	2	0	0	2	1	1	1	1	2	25.5	25.5	25.5	31.966	286	286	2.57		11		1	2
sp|P75915|YCDY_ECOLI	sp|P75915|YCDY_ECOLI	6	6	6	>sp|P75915|YCDY_ECOLI Chaperone protein YcdY OS=Escherichia coli (strain K12) GN=ycdY PE=1 SV=1	YCDY_ECOLI	Chaperone protein YcdY	ycdY	1	6	6	6	0	0	2	2	1	0	2	4	0	0	2	2	1	0	2	4	0	0	2	2	1	0	2	4	42.4	42.4	42.4	20.724	184	184	1.28	17					1
sp|P33218|YEBE_ECOLI	sp|P33218|YEBE_ECOLI	6	6	6	>sp|P33218|YEBE_ECOLI Inner membrane protein YebE OS=Escherichia coli (strain K12) GN=yebE PE=1 SV=2	YEBE_ECOLI	Inner membrane protein YebE	yebE	1	6	6	6	1	1	0	0	3	3	3	6	1	1	0	0	3	3	3	6	1	1	0	0	3	3	3	6	40.6	40.6	40.6	23.687	219	219	2.22	16	5		1		5
sp|P75780|FIU_ECOLI	sp|P75780|FIU_ECOLI	15	15	15	>sp|P75780|FIU_ECOLI Catecholate siderophore receptor Fiu OS=Escherichia coli (strain K12) GN=fiu PE=1 SV=1	FIU_ECOLI	Catecholate siderophore receptor Fiu	fiu	1	15	15	15	1	0	10	9	0	1	3	7	1	0	10	9	0	1	3	7	1	0	10	9	0	1	3	7	31.8	31.8	31.8	81.959	760	760	4.79				11	42
sp|P76550|YFFS_ECOLI	sp|P76550|YFFS_ECOLI	4	4	4	>sp|P76550|YFFS_ECOLI Uncharacterized protein YffS OS=Escherichia coli (strain K12) GN=yffS PE=4 SV=2	YFFS_ECOLI	Uncharacterized protein YffS	yffS	1	4	4	4	0	0	2	2	0	0	3	4	0	0	2	2	0	0	3	4	0	0	2	2	0	0	3	4	15.2	15.2	15.2	29.751	269	269	2.05		18	1
sp|P77791|MAA_ECOLI	sp|P77791|MAA_ECOLI	4	4	4	>sp|P77791|MAA_ECOLI Maltose O-acetyltransferase OS=Escherichia coli (strain K12) GN=maa PE=1 SV=3	MAA_ECOLI	Maltose O-acetyltransferase	maa	1	4	4	4	0	0	3	2	0	0	2	3	0	0	3	2	0	0	2	3	0	0	3	2	0	0	2	3	31.1	31.1	31.1	20.096	183	183	1	15
sp|P0AEC3|ARCB_ECOLI	sp|P0AEC3|ARCB_ECOLI	14	14	14	>sp|P0AEC3|ARCB_ECOLI Aerobic respiration control sensor protein ArcB OS=Escherichia coli (strain K12) GN=arcB PE=1 SV=1	ARCB_ECOLI	Aerobic respiration control sensor protein ArcB	arcB	1	14	14	14	3	3	8	8	1	3	10	9	3	3	8	8	1	3	10	9	3	3	8	8	1	3	10	9	24.6	24.6	24.6	87.982	778	778	4.62		2	5	21	47	6
sp|Q93K97|ADPP_ECOLI	sp|Q93K97|ADPP_ECOLI	4	4	4	>sp|Q93K97|ADPP_ECOLI ADP-ribose pyrophosphatase OS=Escherichia coli (strain K12) GN=nudF PE=1 SV=2	ADPP_ECOLI	ADP-ribose pyrophosphatase	nudF	1	4	4	4	0	0	1	1	0	0	2	3	0	0	1	1	0	0	2	3	0	0	1	1	0	0	2	3	31.1	31.1	31.1	23.667	209	209	2.36	8			5	1
sp|P0A8W5|YQGE_ECOLI	sp|P0A8W5|YQGE_ECOLI	4	4	4	>sp|P0A8W5|YQGE_ECOLI UPF0301 protein YqgE OS=Escherichia coli (strain K12) GN=yqgE PE=1 SV=1	YQGE_ECOLI	UPF0301 protein YqgE	yqgE	1	4	4	4	0	0	2	2	0	0	2	4	0	0	2	2	0	0	2	4	0	0	2	2	0	0	2	4	26.7	26.7	26.7	20.686	187	187	1	21
sp|P77570|ANMK_ECOLI	sp|P77570|ANMK_ECOLI	8	8	8	>sp|P77570|ANMK_ECOLI Anhydro-N-acetylmuramic acid kinase OS=Escherichia coli (strain K12) GN=anmK PE=1 SV=1	ANMK_ECOLI	Anhydro-N-acetylmuramic acid kinase	anmK	1	8	8	8	2	1	2	3	6	6	4	7	2	1	2	3	6	6	4	7	2	1	2	3	6	6	4	7	36	36	36	39.496	369	369	2.83		37	1		14
sp|P67087|RSMI_ECOLI	sp|P67087|RSMI_ECOLI	8	8	8	>sp|P67087|RSMI_ECOLI Ribosomal RNA small subunit methyltransferase I OS=Escherichia coli (strain K12) GN=rsmI PE=1 SV=1	RSMI_ECOLI	Ribosomal RNA small subunit methyltransferase I	rsmI	1	8	8	8	0	0	1	0	1	0	1	4	0	0	1	0	1	0	1	4	0	0	1	0	1	0	1	4	43.4	43.4	43.4	31.348	286	286	2.05		18	1
sp|P32684|RLUF_ECOLI	sp|P32684|RLUF_ECOLI	5	5	5	>sp|P32684|RLUF_ECOLI Ribosomal large subunit pseudouridine synthase F OS=Escherichia coli (strain K12) GN=rluF PE=1 SV=1	RLUF_ECOLI	Ribosomal large subunit pseudouridine synthase F	rluF	1	5	5	5	0	0	3	3	0	0	3	5	0	0	3	3	0	0	3	5	0	0	3	3	0	0	3	5	21.4	21.4	21.4	32.476	290	290	2.04		22	1
sp|P0ACL0|GLPR_ECOLI	sp|P0ACL0|GLPR_ECOLI	5	5	5	>sp|P0ACL0|GLPR_ECOLI Glycerol-3-phosphate regulon repressor OS=Escherichia coli (strain K12) GN=glpR PE=1 SV=1	GLPR_ECOLI	Glycerol-3-phosphate regulon repressor	glpR	1	5	5	5	0	0	1	2	0	1	2	4	0	0	1	2	0	1	2	4	0	0	1	2	0	1	2	4	27.4	27.4	27.4	28.048	252	252	1.15	17	3
sp|P0AC30|FTSX_ECOLI	sp|P0AC30|FTSX_ECOLI	4	4	4	>sp|P0AC30|FTSX_ECOLI Cell division protein FtsX OS=Escherichia coli (strain K12) GN=ftsX PE=1 SV=1	FTSX_ECOLI	Cell division protein FtsX	ftsX	1	4	4	4	0	0	1	1	0	0	2	4	0	0	1	1	0	0	2	4	0	0	1	1	0	0	2	4	15.9	15.9	15.9	38.543	352	352	1.28	13	5
sp|P0A6C1|END4_ECOLI	sp|P0A6C1|END4_ECOLI	5	5	5	>sp|P0A6C1|END4_ECOLI Endonuclease 4 OS=Escherichia coli (strain K12) GN=nfo PE=1 SV=1	END4_ECOLI	Endonuclease 4	nfo	1	5	5	5	1	0	2	0	1	1	2	5	1	0	2	0	1	1	2	5	1	0	2	0	1	1	2	5	22.1	22.1	22.1	31.479	285	285	2.45		17	2	1	2
sp|P75849|YCBL_ECOLI	sp|P75849|YCBL_ECOLI	6	6	6	>sp|P75849|YCBL_ECOLI Uncharacterized protein YcbL OS=Escherichia coli (strain K12) GN=ycbL PE=3 SV=1	YCBL_ECOLI	Uncharacterized protein YcbL	ycbL	1	6	6	6	1	1	1	2	1	0	2	3	1	1	1	2	1	0	2	3	1	1	1	2	1	0	2	3	43.3	43.3	43.3	23.784	215	215	2.05	15					4
sp|P0A8R7|YCJF_ECOLI	sp|P0A8R7|YCJF_ECOLI	3	3	3	>sp|P0A8R7|YCJF_ECOLI UPF0283 membrane protein YcjF OS=Escherichia coli (strain K12) GN=ycjF PE=1 SV=1	YCJF_ECOLI	UPF0283 membrane protein YcjF	ycjF	1	3	3	3	0	0	3	2	0	0	3	2	0	0	3	2	0	0	3	2	0	0	3	2	0	0	3	2	12.2	12.2	12.2	39.392	353	353	2		16
sp|P24554|RADA_ECOLI	sp|P24554|RADA_ECOLI	15	15	15	>sp|P24554|RADA_ECOLI DNA repair protein RadA OS=Escherichia coli (strain K12) GN=radA PE=3 SV=1	RADA_ECOLI	DNA repair protein RadA	radA	1	15	15	15	0	0	5	5	0	0	5	10	0	0	5	5	0	0	5	10	0	0	5	5	0	0	5	10	44.1	44.1	44.1	49.472	460	460	3.07			41	1	1
sp|P0AEJ6|EUTB_ECOLI	sp|P0AEJ6|EUTB_ECOLI	8	8	8	>sp|P0AEJ6|EUTB_ECOLI Ethanolamine ammonia-lyase heavy chain OS=Escherichia coli (strain K12) GN=eutB PE=1 SV=1	EUTB_ECOLI	Ethanolamine ammonia-lyase heavy chain	eutB	1	8	8	8	0	0	2	6	4	4	5	7	0	0	2	6	4	4	5	7	0	0	2	6	4	4	5	7	24.1	24.1	24.1	49.403	453	453	3.25			30	10
sp|P30864|YAFC_ECOLI	sp|P30864|YAFC_ECOLI	6	6	6	>sp|P30864|YAFC_ECOLI Uncharacterized HTH-type transcriptional regulator YafC OS=Escherichia coli (strain K12) GN=yafC PE=3 SV=1	YAFC_ECOLI	Uncharacterized HTH-type transcriptional regulator YafC	yafC	1	6	6	6	1	0	4	4	1	1	5	6	1	0	4	4	1	1	5	6	1	0	4	4	1	1	5	6	21.4	21.4	21.4	33.775	304	304	2.29		28			3
sp|P0ACZ4|EVGA_ECOLI	sp|P0ACZ4|EVGA_ECOLI	7	7	7	>sp|P0ACZ4|EVGA_ECOLI Positive transcription regulator EvgA OS=Escherichia coli (strain K12) GN=evgA PE=1 SV=1	EVGA_ECOLI	Positive transcription regulator EvgA	evgA	1	7	7	7	0	0	3	4	0	0	2	4	0	0	3	4	0	0	2	4	0	0	3	4	0	0	2	4	43.1	43.1	43.1	22.69	204	204	1	20
sp|P77756|QUEC_ECOLI	sp|P77756|QUEC_ECOLI	4	4	4	>sp|P77756|QUEC_ECOLI 7-cyano-7-deazaguanine synthase OS=Escherichia coli (strain K12) GN=queC PE=1 SV=1	QUEC_ECOLI	7-cyano-7-deazaguanine synthase	queC	1	4	4	4	0	1	1	3	0	0	3	4	0	1	1	3	0	0	3	4	0	1	1	3	0	0	3	4	33.3	33.3	33.3	25.514	231	231	1.21	23					1
sp|P05458|PTRA_ECOLI	sp|P05458|PTRA_ECOLI	19	19	19	>sp|P05458|PTRA_ECOLI Protease 3 OS=Escherichia coli (strain K12) GN=ptrA PE=1 SV=1	PTRA_ECOLI	Protease 3	ptrA	1	19	19	19	0	1	7	9	0	2	11	13	0	1	7	9	0	2	11	13	0	1	7	9	0	2	11	13	28.4	28.4	28.4	107.71	962	962	4.89		3			79
sp|P0AEL6|FEPB_ECOLI	sp|P0AEL6|FEPB_ECOLI	4	4	4	>sp|P0AEL6|FEPB_ECOLI Ferrienterobactin-binding periplasmic protein OS=Escherichia coli (strain K12) GN=fepB PE=1 SV=1	FEPB_ECOLI	Ferrienterobactin-binding periplasmic protein	fepB	1	4	4	4	0	0	1	1	1	1	2	4	0	0	1	1	1	1	2	4	0	0	1	1	1	1	2	4	13.5	13.5	13.5	34.283	318	318	2.4		13			2
sp|P0A729|YCEF_ECOLI	sp|P0A729|YCEF_ECOLI	6	6	6	>sp|P0A729|YCEF_ECOLI Maf-like protein YceF OS=Escherichia coli (strain K12) GN=yceF PE=1 SV=1	YCEF_ECOLI	Maf-like protein YceF	yceF	1	6	6	6	0	1	0	1	1	0	3	5	0	1	0	1	1	0	3	5	0	1	0	1	1	0	3	5	40.2	40.2	40.2	21.691	194	194	1.67	13					2
sp|P0A6G3|PNCC_ECOLI	sp|P0A6G3|PNCC_ECOLI	5	5	5	>sp|P0A6G3|PNCC_ECOLI Nicotinamide-nucleotide amidohydrolase PncC OS=Escherichia coli (strain K12) GN=pncC PE=1 SV=1	PNCC_ECOLI	Nicotinamide-nucleotide amidohydrolase PncC	pncC	1	5	5	5	0	0	1	2	0	0	2	5	0	0	1	2	0	0	2	5	0	0	1	2	0	0	2	5	43	43	43	17.582	165	165	1	20
sp|P10903|NARK_ECOLI	sp|P10903|NARK_ECOLI	1	1	1	>sp|P10903|NARK_ECOLI Nitrate/nitrite transporter NarK OS=Escherichia coli (strain K12) GN=narK PE=1 SV=2	NARK_ECOLI	Nitrate/nitrite transporter NarK	narK	1	1	1	1	1	0	0	0	0	1	0	1	1	0	0	0	0	1	0	1	1	0	0	0	0	1	0	1	4.3	4.3	4.3	49.693	463	463	3.75		2			1	1
sp|P69423|TATC_ECOLI	sp|P69423|TATC_ECOLI	1	1	1	>sp|P69423|TATC_ECOLI Sec-independent protein translocase protein TatC OS=Escherichia coli (strain K12) GN=tatC PE=1 SV=2	TATC_ECOLI	Sec-independent protein translocase protein TatC	tatC	1	1	1	1	0	0	1	1	0	0	1	1	0	0	1	1	0	0	1	1	0	0	1	1	0	0	1	1	6.6	6.6	6.6	28.876	258	258	1.55	8	1	1	1
sp|P30749|MOAE_ECOLI	sp|P30749|MOAE_ECOLI	5	5	5	>sp|P30749|MOAE_ECOLI Molybdopterin synthase catalytic subunit OS=Escherichia coli (strain K12) GN=moaE PE=1 SV=3	MOAE_ECOLI	Molybdopterin synthase catalytic subunit	moaE	1	5	5	5	0	0	1	1	0	0	2	2	0	0	1	1	0	0	2	2	0	0	1	1	0	0	2	2	60	60	60	16.981	150	150	1	12
sp|P60664|HIS6_ECOLI	sp|P60664|HIS6_ECOLI	11	11	11	>sp|P60664|HIS6_ECOLI Imidazole glycerol phosphate synthase subunit HisF OS=Escherichia coli (strain K12) GN=hisF PE=1 SV=1	HIS6_ECOLI	Imidazole glycerol phosphate synthase subunit HisF	hisF	1	11	11	11	0	0	2	5	0	0	7	10	0	0	2	5	0	0	7	10	0	0	2	5	0	0	7	10	55	55	55	28.454	258	258	1.02	40	1
sp|P13016|AMPD_ECOLI	sp|P13016|AMPD_ECOLI	4	4	4	>sp|P13016|AMPD_ECOLI 1,6-anhydro-N-acetylmuramyl-L-alanine amidase AmpD OS=Escherichia coli (strain K12) GN=ampD PE=2 SV=1	AMPD_ECOLI	1,6-anhydro-N-acetylmuramyl-L-alanine amidase AmpD	ampD	1	4	4	4	0	0	1	1	0	0	1	1	0	0	1	1	0	0	1	1	0	0	1	1	0	0	1	1	27.3	27.3	27.3	20.536	183	183	1.25	7		1
sp|P36548|AMIA_ECOLI	sp|P36548|AMIA_ECOLI	5	5	5	>sp|P36548|AMIA_ECOLI N-acetylmuramoyl-L-alanine amidase AmiA OS=Escherichia coli (strain K12) GN=amiA PE=1 SV=1	AMIA_ECOLI	N-acetylmuramoyl-L-alanine amidase AmiA	amiA	1	5	5	5	0	0	1	2	0	0	2	5	0	0	1	2	0	0	2	5	0	0	1	2	0	0	2	5	25.3	25.3	25.3	31.412	289	289	1.56	8	10
sp|P0A879|TRPB_ECOLI	sp|P0A879|TRPB_ECOLI	8	8	8	>sp|P0A879|TRPB_ECOLI Tryptophan synthase beta chain OS=Escherichia coli (strain K12) GN=trpB PE=1 SV=2	TRPB_ECOLI	Tryptophan synthase beta chain	trpB	1	8	8	8	0	1	3	2	3	4	5	7	0	1	3	2	3	4	5	7	0	1	3	2	3	4	5	7	30.5	30.5	30.5	42.983	397	397	3.38		7	19	2	8	1
sp|P77775|YFCH_ECOLI	sp|P77775|YFCH_ECOLI	5	5	5	>sp|P77775|YFCH_ECOLI Epimerase family protein YfcH OS=Escherichia coli (strain K12) GN=yfcH PE=3 SV=1	YFCH_ECOLI	Epimerase family protein YfcH	yfcH	1	5	5	5	0	0	2	3	0	0	3	4	0	0	2	3	0	0	3	4	0	0	2	3	0	0	3	4	26.9	26.9	26.9	32.698	297	297	2		22
sp|P76104|YDCP_ECOLI	sp|P76104|YDCP_ECOLI	15	15	15	>sp|P76104|YDCP_ECOLI Uncharacterized protease YdcP OS=Escherichia coli (strain K12) GN=ydcP PE=1 SV=2	YDCP_ECOLI	Uncharacterized protease YdcP	ydcP	1	15	15	15	0	0	10	10	0	0	1	6	0	0	10	10	0	0	1	6	0	0	10	10	0	0	1	6	30.5	30.5	30.5	72.701	653	653	4.02				52	1
sp|P76537|YFEY_ECOLI	sp|P76537|YFEY_ECOLI	4	4	4	>sp|P76537|YFEY_ECOLI Uncharacterized protein YfeY OS=Escherichia coli (strain K12) GN=yfeY PE=1 SV=1	YFEY_ECOLI	Uncharacterized protein YfeY	yfeY	1	4	4	4	0	0	2	2	0	0	2	4	0	0	2	2	0	0	2	4	0	0	2	2	0	0	2	4	35.6	35.6	35.6	20.897	191	191	1	15
sp|P69451|LCFA_ECOLI	sp|P69451|LCFA_ECOLI	12	12	12	>sp|P69451|LCFA_ECOLI Long-chain-fatty-acid--CoA ligase OS=Escherichia coli (strain K12) GN=fadD PE=1 SV=1	LCFA_ECOLI	Long-chain-fatty-acid--CoA ligase	fadD	1	12	12	12	0	0	4	5	0	1	4	8	0	0	4	5	0	1	4	8	0	0	4	5	0	1	4	8	33.2	33.2	33.2	62.331	561	561	4.05				40	2
sp|P45469|YRAR_ECOLI	sp|P45469|YRAR_ECOLI	2	2	2	>sp|P45469|YRAR_ECOLI Uncharacterized protein YraR OS=Escherichia coli (strain K12) GN=yraR PE=4 SV=2	YRAR_ECOLI	Uncharacterized protein YraR	yraR	1	2	2	2	0	0	0	1	0	0	1	1	0	0	0	1	0	0	1	1	0	0	0	1	0	0	1	1	15.2	15.2	15.2	23.198	211	211	1.17	5	1
sp|P0A7C2|LEXA_ECOLI	sp|P0A7C2|LEXA_ECOLI	6	6	6	>sp|P0A7C2|LEXA_ECOLI LexA repressor OS=Escherichia coli (strain K12) GN=lexA PE=1 SV=1	LEXA_ECOLI	LexA repressor	lexA	1	6	6	6	0	1	3	3	0	0	2	5	0	1	3	3	0	0	2	5	0	1	3	3	0	0	2	5	28.7	28.7	28.7	22.357	202	202	1.21	23					1
sp|P19934|TOLA_ECOLI	sp|P19934|TOLA_ECOLI	6	6	6	>sp|P19934|TOLA_ECOLI Protein TolA OS=Escherichia coli (strain K12) GN=tolA PE=1 SV=1	TOLA_ECOLI	Protein TolA	tolA	1	6	6	6	0	0	3	3	2	1	3	4	0	0	3	3	2	1	3	4	0	0	3	3	2	1	3	4	22.3	22.3	22.3	43.156	421	421	3.08			22	2
sp|P37690|ENVC_ECOLI	sp|P37690|ENVC_ECOLI	5	5	5	>sp|P37690|ENVC_ECOLI Murein hydrolase activator EnvC OS=Escherichia coli (strain K12) GN=envC PE=1 SV=2	ENVC_ECOLI	Murein hydrolase activator EnvC	envC	1	5	5	5	0	0	2	2	0	0	0	3	0	0	2	2	0	0	0	3	0	0	2	2	0	0	0	3	14.3	14.3	14.3	46.594	419	419	3.08			12	1
sp|P0ACB4|HEMG_ECOLI	sp|P0ACB4|HEMG_ECOLI	7	7	7	>sp|P0ACB4|HEMG_ECOLI Protoporphyrinogen IX dehydrogenase [menaquinone] OS=Escherichia coli (strain K12) GN=hemG PE=1 SV=1	HEMG_ECOLI	Protoporphyrinogen IX dehydrogenase [menaquinone]	hemG	1	7	7	7	0	1	2	2	0	0	2	6	0	1	2	2	0	0	2	6	0	1	2	2	0	0	2	6	44.8	44.8	44.8	21.226	181	181	1.24	22	2			1
sp|P17445|BETB_ECOLI	sp|P17445|BETB_ECOLI	5	5	5	>sp|P17445|BETB_ECOLI NAD/NADP-dependent betaine aldehyde dehydrogenase OS=Escherichia coli (strain K12) GN=betB PE=1 SV=3	BETB_ECOLI	NAD/NADP-dependent betaine aldehyde dehydrogenase	betB	1	5	5	5	0	0	0	2	0	0	1	4	0	0	0	2	0	0	1	4	0	0	0	2	0	0	1	4	13.7	13.7	13.7	52.911	490	490	3			13
sp|P0A744|MSRA_ECOLI	sp|P0A744|MSRA_ECOLI	3	3	3	>sp|P0A744|MSRA_ECOLI Peptide methionine sulfoxide reductase MsrA OS=Escherichia coli (strain K12) GN=msrA PE=1 SV=2	MSRA_ECOLI	Peptide methionine sulfoxide reductase MsrA	msrA	1	3	3	3	0	1	1	1	0	0	2	2	0	1	1	1	0	0	2	2	0	1	1	1	0	0	2	2	19.3	19.3	19.3	23.315	212	212	1.56	8					1
sp|P65870|QUED_ECOLI	sp|P65870|QUED_ECOLI	3	3	3	>sp|P65870|QUED_ECOLI 6-carboxy-5,6,7,8-tetrahydropterin synthase OS=Escherichia coli (strain K12) GN=queD PE=1 SV=1	QUED_ECOLI	6-carboxy-5,6,7,8-tetrahydropterin synthase	queD	1	3	3	3	0	0	2	2	0	0	2	2	0	0	2	2	0	0	2	2	0	0	2	2	0	0	2	2	33.1	33.1	33.1	13.773	121	121	1	13
sp|P26648|FTSP_ECOLI	sp|P26648|FTSP_ECOLI	7	7	7	>sp|P26648|FTSP_ECOLI Cell division protein FtsP OS=Escherichia coli (strain K12) GN=ftsP PE=1 SV=2	FTSP_ECOLI	Cell division protein FtsP	ftsP	1	7	7	7	0	0	1	3	0	0	4	5	0	0	1	3	0	0	4	5	0	0	1	3	0	0	4	5	16.4	16.4	16.4	51.858	470	470	3.08		1	22			1
sp|P77444|SUFS_ECOLI	sp|P77444|SUFS_ECOLI	10	10	10	>sp|P77444|SUFS_ECOLI Cysteine desulfurase OS=Escherichia coli (strain K12) GN=sufS PE=1 SV=1	SUFS_ECOLI	Cysteine desulfurase	sufS	1	10	10	10	0	0	1	0	5	5	5	9	0	0	1	0	5	5	5	9	0	0	1	0	5	5	5	9	26.4	26.4	26.4	44.433	406	406	3.43		7	22	1	12
sp|P0AFD4|NUOH_ECOLI	sp|P0AFD4|NUOH_ECOLI	2	2	2	>sp|P0AFD4|NUOH_ECOLI NADH-quinone oxidoreductase subunit H OS=Escherichia coli (strain K12) GN=nuoH PE=1 SV=1	NUOH_ECOLI	NADH-quinone oxidoreductase subunit H	nuoH	1	2	2	2	0	0	0	0	0	0	1	1	0	0	0	0	0	0	1	1	0	0	0	0	0	0	1	1	7.1	7.1	7.1	36.219	325	325	2.25	2	3	2	1
sp|P39411|NCPP_ECOLI	sp|P39411|NCPP_ECOLI	3	3	3	>sp|P39411|NCPP_ECOLI Non-canonical purine NTP phosphatase OS=Escherichia coli (strain K12) GN=yjjX PE=1 SV=2	NCPP_ECOLI	Non-canonical purine NTP phosphatase	yjjX	1	3	3	3	0	0	3	2	0	0	3	3	0	0	3	2	0	0	3	3	0	0	3	2	0	0	3	3	21.8	21.8	21.8	18.212	170	170	1	17
sp|P0C0R7|RLME_ECOLI	sp|P0C0R7|RLME_ECOLI	5	5	5	>sp|P0C0R7|RLME_ECOLI Ribosomal RNA large subunit methyltransferase E OS=Escherichia coli (strain K12) GN=rlmE PE=1 SV=1	RLME_ECOLI	Ribosomal RNA large subunit methyltransferase E	rlmE	1	5	5	5	0	0	2	1	0	0	3	4	0	0	2	1	0	0	3	4	0	0	2	1	0	0	3	4	35.4	35.4	35.4	23.335	209	209	1.05	19	1
sp|P63883|AMIC_ECOLI	sp|P63883|AMIC_ECOLI	6	6	6	>sp|P63883|AMIC_ECOLI N-acetylmuramoyl-L-alanine amidase AmiC OS=Escherichia coli (strain K12) GN=amiC PE=1 SV=1	AMIC_ECOLI	N-acetylmuramoyl-L-alanine amidase AmiC	amiC	1	6	6	6	0	0	5	4	0	0	5	4	0	0	5	4	0	0	5	4	0	0	5	4	0	0	5	4	18	18	18	45.634	417	417	2.41	2	16	16
sp|P76143|LSRF_ECOLI	sp|P76143|LSRF_ECOLI	9	9	9	>sp|P76143|LSRF_ECOLI Uncharacterized aldolase LsrF OS=Escherichia coli (strain K12) GN=lsrF PE=1 SV=1	LSRF_ECOLI	Uncharacterized aldolase LsrF	lsrF	1	9	9	9	1	0	2	1	1	1	6	8	1	0	2	1	1	1	6	8	1	0	2	1	1	1	6	8	42.6	42.6	42.6	31.892	291	291	2.22	1	32			3
sp|P15770|AROE_ECOLI	sp|P15770|AROE_ECOLI	5	5	5	>sp|P15770|AROE_ECOLI Shikimate dehydrogenase (NADP(+)) OS=Escherichia coli (strain K12) GN=aroE PE=1 SV=1	AROE_ECOLI	Shikimate dehydrogenase (NADP(+))	aroE	1	5	5	5	0	0	1	4	0	0	2	3	0	0	1	4	0	0	2	3	0	0	1	4	0	0	2	3	26.1	26.1	26.1	29.413	272	272	1.24	13	4
sp|P77247|YNIC_ECOLI	sp|P77247|YNIC_ECOLI	9	9	9	>sp|P77247|YNIC_ECOLI 2-deoxyglucose-6-phosphate phosphatase OS=Escherichia coli (strain K12) GN=yniC PE=1 SV=1	YNIC_ECOLI	2-deoxyglucose-6-phosphate phosphatase	yniC	1	9	9	9	2	1	1	3	1	1	3	6	2	1	1	3	1	1	3	6	2	1	1	3	1	1	3	6	51.4	51.4	51.4	24.33	222	222	2.17	23					7
sp|P52061|RDGB_ECOLI	sp|P52061|RDGB_ECOLI	5	5	5	>sp|P52061|RDGB_ECOLI dITP/XTP pyrophosphatase OS=Escherichia coli (strain K12) GN=rdgB PE=1 SV=1	RDGB_ECOLI	dITP/XTP pyrophosphatase	rdgB	1	5	5	5	1	0	2	3	0	0	2	5	1	0	2	3	0	0	2	5	1	0	2	3	0	0	2	5	40.6	40.6	40.6	21.039	197	197	1.28	17					1
sp|P0AD65|PBP2_ECOLI	sp|P0AD65|PBP2_ECOLI	16	16	16	>sp|P0AD65|PBP2_ECOLI Penicillin-binding protein 2 OS=Escherichia coli (strain K12) GN=mrdA PE=1 SV=1	PBP2_ECOLI	Penicillin-binding protein 2	mrdA	1	16	16	16	0	1	10	10	0	0	5	10	0	1	10	10	0	0	5	10	0	1	10	10	0	0	5	10	40.6	40.6	40.6	70.856	633	633	4				56
sp|P26647|PLSC_ECOLI	sp|P26647|PLSC_ECOLI	4	4	4	>sp|P26647|PLSC_ECOLI 1-acyl-sn-glycerol-3-phosphate acyltransferase OS=Escherichia coli (strain K12) GN=plsC PE=1 SV=1	PLSC_ECOLI	1-acyl-sn-glycerol-3-phosphate acyltransferase	plsC	1	4	4	4	0	0	1	1	0	0	2	3	0	0	1	1	0	0	2	3	0	0	1	1	0	0	2	3	16.7	16.7	16.7	27.453	245	245	1.13	13	2
sp|P0ACA1|YIBF_ECOLI	sp|P0ACA1|YIBF_ECOLI	3	3	3	>sp|P0ACA1|YIBF_ECOLI Uncharacterized GST-like protein YibF OS=Escherichia coli (strain K12) GN=yibF PE=1 SV=1	YIBF_ECOLI	Uncharacterized GST-like protein YibF	yibF	1	3	3	3	0	0	0	1	0	0	1	1	0	0	0	1	0	0	1	1	0	0	0	1	0	0	1	1	17.8	17.8	17.8	22.545	202	202	1.17	5	1
sp|P37313|DPPF_ECOLI	sp|P37313|DPPF_ECOLI	9	9	9	>sp|P37313|DPPF_ECOLI Dipeptide transport ATP-binding protein DppF OS=Escherichia coli (strain K12) GN=dppF PE=3 SV=1	DPPF_ECOLI	Dipeptide transport ATP-binding protein DppF	dppF	1	9	9	9	0	0	1	1	0	1	5	9	0	0	1	1	0	1	5	9	0	0	1	1	0	1	5	9	35.6	35.6	35.6	37.56	334	334	2.12		32	1		1
sp|P31802|NARP_ECOLI	sp|P31802|NARP_ECOLI	5	5	5	>sp|P31802|NARP_ECOLI Nitrate/nitrite response regulator protein NarP OS=Escherichia coli (strain K12) GN=narP PE=3 SV=1	NARP_ECOLI	Nitrate/nitrite response regulator protein NarP	narP	1	5	5	5	0	0	1	3	0	0	3	4	0	0	1	3	0	0	3	4	0	0	1	3	0	0	3	4	32.6	32.6	32.6	23.575	215	215	1	17
sp|P77739|YNIA_ECOLI	sp|P77739|YNIA_ECOLI	6	6	6	>sp|P77739|YNIA_ECOLI Uncharacterized protein YniA OS=Escherichia coli (strain K12) GN=yniA PE=3 SV=1	YNIA_ECOLI	Uncharacterized protein YniA	yniA	1	6	6	6	0	0	0	1	0	0	0	5	0	0	0	1	0	0	0	5	0	0	0	1	0	0	0	5	30.1	30.1	30.1	32.458	286	286	2		15
sp|P0A8N7|EPMA_ECOLI	sp|P0A8N7|EPMA_ECOLI	6	6	6	>sp|P0A8N7|EPMA_ECOLI Elongation factor P--(R)-beta-lysine ligase OS=Escherichia coli (strain K12) GN=epmA PE=1 SV=1	EPMA_ECOLI	Elongation factor P--(R)-beta-lysine ligase	epmA	1	6	6	6	1	0	3	4	0	0	0	3	1	0	3	4	0	0	0	3	1	0	3	4	0	0	0	3	31.4	31.4	31.4	36.976	325	325	2.17		17			1
sp|P0AE82|CPXA_ECOLI	sp|P0AE82|CPXA_ECOLI	11	11	11	>sp|P0AE82|CPXA_ECOLI Sensor protein CpxA OS=Escherichia coli (strain K12) GN=cpxA PE=1 SV=1	CPXA_ECOLI	Sensor protein CpxA	cpxA	1	11	11	11	0	0	4	5	0	0	7	10	0	0	4	5	0	0	7	10	0	0	4	5	0	0	7	10	27.1	27.1	27.1	51.624	457	457	3	1	1	46			1
sp|P0A9G8|MODE_ECOLI	sp|P0A9G8|MODE_ECOLI	7	7	7	>sp|P0A9G8|MODE_ECOLI Transcriptional regulator ModE OS=Escherichia coli (strain K12) GN=modE PE=1 SV=1	MODE_ECOLI	Transcriptional regulator ModE	modE	1	7	7	7	0	0	0	0	0	0	2	6	0	0	0	0	0	0	2	6	0	0	0	0	0	0	2	6	44.3	44.3	44.3	28.281	262	262	1.71	8	15	1
sp|P0AGJ2|TRMH_ECOLI	sp|P0AGJ2|TRMH_ECOLI	6	6	6	>sp|P0AGJ2|TRMH_ECOLI tRNA (guanosine(18)-2-O)-methyltransferase OS=Escherichia coli (strain K12) GN=trmH PE=1 SV=1	TRMH_ECOLI	tRNA (guanosine(18)-2-O)-methyltransferase	trmH	1	6	6	6	1	1	1	1	0	0	1	5	1	1	1	1	0	0	1	5	1	1	1	1	0	0	1	5	40.6	40.6	40.6	25.343	229	229	1.5	18					2
sp|P33650|FEOB_ECOLI	sp|P33650|FEOB_ECOLI	12	12	12	>sp|P33650|FEOB_ECOLI Ferrous iron transport protein B OS=Escherichia coli (strain K12) GN=feoB PE=1 SV=1	FEOB_ECOLI	Ferrous iron transport protein B	feoB	1	12	12	12	1	0	6	6	0	0	0	3	1	0	6	6	0	0	0	3	1	0	6	6	0	0	0	3	22.5	22.5	22.5	84.473	773	773	4.16				27	3	1
sp|P0AD70|AMPH_ECOLI	sp|P0AD70|AMPH_ECOLI	12	12	12	>sp|P0AD70|AMPH_ECOLI D-alanyl-D-alanine-carboxypeptidase/endopeptidase AmpH OS=Escherichia coli (strain K12) GN=ampH PE=1 SV=1	AMPH_ECOLI	D-alanyl-D-alanine-carboxypeptidase/endopeptidase AmpH	ampH	1	12	12	12	0	0	4	3	0	0	4	10	0	0	4	3	0	0	4	10	0	0	4	3	0	0	4	10	44.4	44.4	44.4	41.849	385	385	2		36
sp|P0AD68|FTSI_ECOLI	sp|P0AD68|FTSI_ECOLI	12	12	12	>sp|P0AD68|FTSI_ECOLI Peptidoglycan synthase FtsI OS=Escherichia coli (strain K12) GN=ftsI PE=1 SV=1	FTSI_ECOLI	Peptidoglycan synthase FtsI	ftsI	1	12	12	12	0	0	8	8	0	0	5	7	0	0	8	8	0	0	5	7	0	0	8	8	0	0	5	7	29.3	29.3	29.3	63.877	588	588	4				48
sp|P33607|NUOL_ECOLI	sp|P33607|NUOL_ECOLI	3	3	3	>sp|P33607|NUOL_ECOLI NADH-quinone oxidoreductase subunit L OS=Escherichia coli (strain K12) GN=nuoL PE=1 SV=2	NUOL_ECOLI	NADH-quinone oxidoreductase subunit L	nuoL	1	3	3	3	0	0	2	2	0	0	2	3	0	0	2	2	0	0	2	3	0	0	2	2	0	0	2	3	4.7	4.7	4.7	66.437	613	613	2.53		15	1		3
sp|P0A6E9|BIOD2_ECOLI	sp|P0A6E9|BIOD2_ECOLI	4	4	4	>sp|P0A6E9|BIOD2_ECOLI ATP-dependent dethiobiotin synthetase BioD 2 OS=Escherichia coli (strain K12) GN=bioD2 PE=3 SV=1	BIOD2_ECOLI	ATP-dependent dethiobiotin synthetase BioD 2	bioD2	1	4	4	4	0	0	3	3	0	0	0	0	0	0	3	3	0	0	0	0	0	0	3	3	0	0	0	0	20.8	20.8	20.8	24.981	231	231	1	10
sp|P64564|YGGT_ECOLI	sp|P64564|YGGT_ECOLI	2	2	2	>sp|P64564|YGGT_ECOLI Uncharacterized protein YggT OS=Escherichia coli (strain K12) GN=yggT PE=3 SV=1	YGGT_ECOLI	Uncharacterized protein YggT	yggT	1	2	2	2	0	0	2	2	0	0	2	2	0	0	2	2	0	0	2	2	0	0	2	2	0	0	2	2	5.9	5.9	5.9	21.167	188	188	1	10
sp|P16926|MREC_ECOLI	sp|P16926|MREC_ECOLI	10	10	10	>sp|P16926|MREC_ECOLI Cell shape-determining protein MreC OS=Escherichia coli (strain K12) GN=mreC PE=1 SV=1	MREC_ECOLI	Cell shape-determining protein MreC	mreC	1	10	10	10	0	0	5	6	0	0	3	6	0	0	5	6	0	0	3	6	0	0	5	6	0	0	3	6	40.6	40.6	40.6	39.53	367	367	2.06	2	28	4
sp|P31441|ADEC_ECOLI	sp|P31441|ADEC_ECOLI	12	12	12	>sp|P31441|ADEC_ECOLI Adenine deaminase OS=Escherichia coli (strain K12) GN=ade PE=1 SV=2	ADEC_ECOLI	Adenine deaminase	ade	1	12	12	12	0	1	6	7	0	0	0	3	0	1	6	7	0	0	0	3	0	1	6	7	0	0	0	3	30.1	30.1	30.1	63.739	588	588	3.97			1	30
sp|P67660|YHAJ_ECOLI	sp|P67660|YHAJ_ECOLI	7	7	7	>sp|P67660|YHAJ_ECOLI Uncharacterized HTH-type transcriptional regulator YhaJ OS=Escherichia coli (strain K12) GN=yhaJ PE=3 SV=1	YHAJ_ECOLI	Uncharacterized HTH-type transcriptional regulator YhaJ	yhaJ	1	7	7	7	0	0	4	4	0	1	4	5	0	0	4	4	0	1	4	5	0	0	4	4	0	1	4	5	31.5	31.5	31.5	33.256	298	298	2.07	1	27			1
sp|P06709|BIRA_ECOLI	sp|P06709|BIRA_ECOLI	7	7	7	>sp|P06709|BIRA_ECOLI Bifunctional ligase/repressor BirA OS=Escherichia coli (strain K12) GN=birA PE=1 SV=1	BIRA_ECOLI	Bifunctional ligase/repressor BirA	birA	1	7	7	7	0	0	1	2	0	0	3	6	0	0	1	2	0	0	3	6	0	0	1	2	0	0	3	6	35.5	35.5	35.5	35.312	321	321	2.45		17			3
sp|P0AFJ1|PHNA_ECOLI	sp|P0AFJ1|PHNA_ECOLI	1	1	1	>sp|P0AFJ1|PHNA_ECOLI Protein PhnA OS=Escherichia coli (strain K12) GN=phnA PE=4 SV=1	PHNA_ECOLI	Protein PhnA	phnA	1	1	1	1	0	0	1	1	0	0	1	1	0	0	1	1	0	0	1	1	0	0	1	1	0	0	1	1	9.9	9.9	9.9	12.345	111	111	1.1	9	1
sp|P0C093|SLMA_ECOLI	sp|P0C093|SLMA_ECOLI	3	3	3	>sp|P0C093|SLMA_ECOLI Nucleoid occlusion factor SlmA OS=Escherichia coli (strain K12) GN=slmA PE=1 SV=1	SLMA_ECOLI	Nucleoid occlusion factor SlmA	slmA	1	3	3	3	0	0	3	3	0	0	2	3	0	0	3	3	0	0	2	3	0	0	3	3	0	0	2	3	16.7	16.7	16.7	22.836	198	198	1.06	15	1
sp|P0A921|PA1_ECOLI	sp|P0A921|PA1_ECOLI	6	6	6	>sp|P0A921|PA1_ECOLI Phospholipase A1 OS=Escherichia coli (strain K12) GN=pldA PE=1 SV=1	PA1_ECOLI	Phospholipase A1	pldA	1	6	6	6	0	0	2	2	0	0	3	5	0	0	2	2	0	0	3	5	0	0	2	2	0	0	3	5	28.4	28.4	28.4	33.163	289	289	1.81	5	21
sp|P77783|YNFF_ECOLI	sp|P77783|YNFF_ECOLI	15	15	12	>sp|P77783|YNFF_ECOLI Probable dimethyl sulfoxide reductase chain YnfF OS=Escherichia coli (strain K12) GN=ynfF PE=1 SV=4	YNFF_ECOLI	Probable dimethyl sulfoxide reductase chain YnfF	ynfF	1	15	15	12	0	0	4	9	0	0	0	0	0	0	4	9	0	0	0	0	0	0	2	7	0	0	0	0	28.7	28.7	26.3	89.986	807	807	5					34
sp|P31455|YIDR_ECOLI	sp|P31455|YIDR_ECOLI	6	6	6	>sp|P31455|YIDR_ECOLI Uncharacterized protein YidR OS=Escherichia coli (strain K12) GN=yidR PE=4 SV=4	YIDR_ECOLI	Uncharacterized protein YidR	yidR	1	6	6	6	0	1	2	2	3	2	5	4	0	1	2	2	3	2	5	4	0	1	2	2	3	2	5	4	22.4	22.4	22.4	46.186	415	415	3.36			22	2	4
sp|P0A823|SFSA_ECOLI	sp|P0A823|SFSA_ECOLI	3	3	3	>sp|P0A823|SFSA_ECOLI Sugar fermentation stimulation protein A OS=Escherichia coli (strain K12) GN=sfsA PE=1 SV=1	SFSA_ECOLI	Sugar fermentation stimulation protein A	sfsA	1	3	3	3	0	0	1	3	0	1	1	3	0	0	1	3	0	1	1	3	0	0	1	3	0	1	1	3	17.5	17.5	17.5	26.228	234	234	1.59	15	3	3		1
sp|P02916|MALF_ECOLI	sp|P02916|MALF_ECOLI	4	4	4	>sp|P02916|MALF_ECOLI Maltose transport system permease protein MalF OS=Escherichia coli (strain K12) GN=malF PE=1 SV=1	MALF_ECOLI	Maltose transport system permease protein MalF	malF	1	4	4	4	0	0	3	3	0	0	0	1	0	0	3	3	0	0	0	1	0	0	3	3	0	0	0	1	11.7	11.7	11.7	57.013	514	514	2.27		12	2	1
sp|P0A8V0|RBN_ECOLI	sp|P0A8V0|RBN_ECOLI	7	7	7	>sp|P0A8V0|RBN_ECOLI Ribonuclease BN OS=Escherichia coli (strain K12) GN=rbn PE=1 SV=1	RBN_ECOLI	Ribonuclease BN	rbn	1	7	7	7	0	0	1	2	0	1	5	7	0	0	1	2	0	1	5	7	0	0	1	2	0	1	5	7	32.8	32.8	32.8	32.929	305	305	2.08	2	22	1		1
sp|P12008|AROC_ECOLI	sp|P12008|AROC_ECOLI	4	4	4	>sp|P12008|AROC_ECOLI Chorismate synthase OS=Escherichia coli (strain K12) GN=aroC PE=1 SV=4	AROC_ECOLI	Chorismate synthase	aroC	1	4	4	4	0	0	2	3	0	0	3	3	0	0	2	3	0	0	3	3	0	0	2	3	0	0	3	3	15.8	15.8	15.8	39.137	361	361	2		18
sp|P0ADP2|YIGI_ECOLI	sp|P0ADP2|YIGI_ECOLI	4	4	4	>sp|P0ADP2|YIGI_ECOLI Uncharacterized protein YigI OS=Escherichia coli (strain K12) GN=yigI PE=4 SV=1	YIGI_ECOLI	Uncharacterized protein YigI	yigI	1	4	4	4	0	0	2	1	0	0	2	4	0	0	2	1	0	0	2	4	0	0	2	1	0	0	2	4	23.9	23.9	23.9	17.163	155	155	1	14
sp|P05793|ILVC_ECOLI	sp|P05793|ILVC_ECOLI	9	9	9	>sp|P05793|ILVC_ECOLI Ketol-acid reductoisomerase OS=Escherichia coli (strain K12) GN=ilvC PE=1 SV=4	ILVC_ECOLI	Ketol-acid reductoisomerase	ilvC	1	9	9	9	2	1	4	5	2	1	4	6	2	1	4	5	2	1	4	6	2	1	4	5	2	1	4	6	28.1	28.1	28.1	54.068	491	491	3.15			35	6
sp|P0C0U4|RIMK_ECOLI	sp|P0C0U4|RIMK_ECOLI	8	8	8	>sp|P0C0U4|RIMK_ECOLI Ribosomal protein S6--L-glutamate ligase OS=Escherichia coli (strain K12) GN=rimK PE=1 SV=1	RIMK_ECOLI	Ribosomal protein S6--L-glutamate ligase	rimK	1	8	8	8	0	0	1	3	1	1	5	6	0	0	1	3	1	1	5	6	0	0	1	3	1	1	5	6	42.7	42.7	42.7	32.436	300	300	2.24		30	2		2
sp|P0AGL5|RATA_ECOLI	sp|P0AGL5|RATA_ECOLI	2	2	2	>sp|P0AGL5|RATA_ECOLI Ribosome association toxin RatA OS=Escherichia coli (strain K12) GN=ratA PE=1 SV=1	RATA_ECOLI	Ribosome association toxin RatA	ratA	1	2	2	2	0	0	1	1	0	0	1	1	0	0	1	1	0	0	1	1	0	0	1	1	0	0	1	1	23.4	23.4	23.4	17.726	158	158	1	10
sp|P27278|NADR_ECOLI	sp|P27278|NADR_ECOLI	9	9	9	>sp|P27278|NADR_ECOLI Trifunctional NAD biosynthesis/regulator protein NadR OS=Escherichia coli (strain K12) GN=nadR PE=1 SV=2	NADR_ECOLI	Trifunctional NAD biosynthesis/regulator protein NadR	nadR	1	9	9	9	0	0	1	2	2	3	5	9	0	0	1	2	2	3	5	9	0	0	1	2	2	3	5	9	27.3	27.3	27.3	47.345	410	410	3.26			29	1	4
sp|P24193|HYPE_ECOLI	sp|P24193|HYPE_ECOLI	7	7	7	>sp|P24193|HYPE_ECOLI Hydrogenase isoenzymes formation protein HypE OS=Escherichia coli (strain K12) GN=hypE PE=1 SV=2	HYPE_ECOLI	Hydrogenase isoenzymes formation protein HypE	hypE	1	7	7	7	0	0	2	4	0	0	1	4	0	0	2	4	0	0	1	4	0	0	2	4	0	0	1	4	32.7	32.7	32.7	35.092	336	336	2		18
sp|P04995|EX1_ECOLI	sp|P04995|EX1_ECOLI	6	6	6	>sp|P04995|EX1_ECOLI Exodeoxyribonuclease I OS=Escherichia coli (strain K12) GN=sbcB PE=1 SV=2	EX1_ECOLI	Exodeoxyribonuclease I	sbcB	1	6	6	6	0	0	4	3	4	2	3	6	0	0	4	3	4	2	3	6	0	0	4	3	4	2	3	6	14.3	14.3	14.3	54.5	475	475	3.19			25	6
sp|P04994|EX7L_ECOLI	sp|P04994|EX7L_ECOLI	8	8	8	>sp|P04994|EX7L_ECOLI Exodeoxyribonuclease 7 large subunit OS=Escherichia coli (strain K12) GN=xseA PE=1 SV=2	EX7L_ECOLI	Exodeoxyribonuclease 7 large subunit	xseA	1	8	8	8	2	0	3	4	1	0	3	5	2	0	3	4	1	0	3	5	2	0	3	4	1	0	3	5	23.5	23.5	23.5	51.832	456	456	3.1	2	1	23	3	1	1
sp|P00811|AMPC_ECOLI	sp|P00811|AMPC_ECOLI	7	7	7	>sp|P00811|AMPC_ECOLI Beta-lactamase OS=Escherichia coli (strain K12) GN=ampC PE=1 SV=1	AMPC_ECOLI	Beta-lactamase	ampC	1	7	7	7	1	0	3	4	0	0	3	5	1	0	3	4	0	0	3	5	1	0	3	4	0	0	3	5	23.6	23.6	23.6	41.555	377	377	2.12		25			1
sp|P23522|GARL_ECOLI	sp|P23522|GARL_ECOLI	4	4	4	>sp|P23522|GARL_ECOLI 5-keto-4-deoxy-D-glucarate aldolase OS=Escherichia coli (strain K12) GN=garL PE=1 SV=2	GARL_ECOLI	5-keto-4-deoxy-D-glucarate aldolase	garL	1	4	4	4	0	0	2	3	0	0	0	1	0	0	2	3	0	0	0	1	0	0	2	3	0	0	0	1	13.7	13.7	13.7	27.384	256	256	1.15	11	2
sp|P06610|BTUE_ECOLI	sp|P06610|BTUE_ECOLI	5	5	5	>sp|P06610|BTUE_ECOLI Vitamin B12 transport periplasmic protein BtuE OS=Escherichia coli (strain K12) GN=btuE PE=3 SV=1	BTUE_ECOLI	Vitamin B12 transport periplasmic protein BtuE	btuE	1	5	5	5	1	0	0	1	1	1	4	5	1	0	0	1	1	1	4	5	1	0	0	1	1	1	4	5	41.5	41.5	41.5	20.469	183	183	1.83	15					3
sp|P0A725|LPXC_ECOLI	sp|P0A725|LPXC_ECOLI	7	7	7	>sp|P0A725|LPXC_ECOLI UDP-3-O-[3-hydroxymyristoyl] N-acetylglucosamine deacetylase OS=Escherichia coli (strain K12) GN=lpxC PE=3 SV=1	LPXC_ECOLI	UDP-3-O-[3-hydroxymyristoyl] N-acetylglucosamine deacetylase	lpxC	1	7	7	7	1	0	5	6	0	0	0	2	1	0	5	6	0	0	0	2	1	0	5	6	0	0	0	2	20.3	20.3	20.3	33.956	305	305	2.27	1	16	3	2
sp|P31806|NNR_ECOLI	sp|P31806|NNR_ECOLI	8	8	8	>sp|P31806|NNR_ECOLI Bifunctional NAD(P)H-hydrate repair enzyme Nnr OS=Escherichia coli (strain K12) GN=nnr PE=1 SV=2	NNR_ECOLI	Bifunctional NAD(P)H-hydrate repair enzyme Nnr	nnr	1	8	8	8	1	0	2	2	1	1	6	7	1	0	2	2	1	1	6	7	1	0	2	2	1	1	6	7	22.3	22.3	22.3	54.65	515	515	3.09			29	3
sp|P0AG24|SPOT_ECOLI	sp|P0AG24|SPOT_ECOLI	13	13	13	>sp|P0AG24|SPOT_ECOLI Bifunctional (p)ppGpp synthase/hydrolase SpoT OS=Escherichia coli (strain K12) GN=spoT PE=1 SV=1	SPOT_ECOLI	Bifunctional (p)ppGpp synthase/hydrolase SpoT	spoT	1	13	13	13	0	1	8	3	0	1	6	9	0	1	8	3	0	1	6	9	0	1	8	3	0	1	6	9	24.1	24.1	24.1	79.342	702	702	4.08		2	2	38	8	1
sp|P51025|SFGH1_ECOLI	sp|P51025|SFGH1_ECOLI	3	3	3	>sp|P51025|SFGH1_ECOLI S-formylglutathione hydrolase FrmB OS=Escherichia coli (strain K12) GN=frmB PE=1 SV=2	SFGH1_ECOLI	S-formylglutathione hydrolase FrmB	frmB	1	3	3	3	1	0	1	0	1	0	0	1	1	0	1	0	1	0	0	1	1	0	1	0	1	0	0	1	16.2	16.2	16.2	31.424	277	277	2.43		6			1
sp|P0AAT4|YBDG_ECOLI	sp|P0AAT4|YBDG_ECOLI	7	7	7	>sp|P0AAT4|YBDG_ECOLI Miniconductance mechanosensitive channel YbdG OS=Escherichia coli (strain K12) GN=ybdG PE=1 SV=1	YBDG_ECOLI	Miniconductance mechanosensitive channel YbdG	ybdG	1	7	7	7	0	0	5	5	0	1	4	6	0	0	5	5	0	1	4	6	0	0	5	5	0	1	4	6	17.1	17.1	17.1	46.602	415	415	2.09		32			1
sp|P64588|YQJI_ECOLI	sp|P64588|YQJI_ECOLI	4	4	4	>sp|P64588|YQJI_ECOLI Transcriptional regulator YqjI OS=Escherichia coli (strain K12) GN=yqjI PE=1 SV=1	YQJI_ECOLI	Transcriptional regulator YqjI	yqjI	1	4	4	4	1	0	2	2	1	1	2	3	1	0	2	2	1	1	2	3	1	0	2	2	1	1	2	3	15	15	15	23.401	207	207	2.9	15	2		3	4	6
sp|P76273|RSMF_ECOLI	sp|P76273|RSMF_ECOLI	8	8	8	>sp|P76273|RSMF_ECOLI Ribosomal RNA small subunit methyltransferase F OS=Escherichia coli (strain K12) GN=rsmF PE=1 SV=2	RSMF_ECOLI	Ribosomal RNA small subunit methyltransferase F	rsmF	1	8	8	8	0	0	1	3	1	0	2	6	0	0	1	3	1	0	2	6	0	0	1	3	1	0	2	6	25.5	25.5	25.5	53.227	479	479	3.05			21	1
sp|P0AAJ3|FDNH_ECOLI	sp|P0AAJ3|FDNH_ECOLI	9	6	6	>sp|P0AAJ3|FDNH_ECOLI Formate dehydrogenase, nitrate-inducible, iron-sulfur subunit OS=Escherichia coli (strain K12) GN=fdnH PE=1 SV=1	FDNH_ECOLI	Formate dehydrogenase, nitrate-inducible, iron-sulfur subunit	fdnH	1	9	6	6	0	1	4	5	0	0	2	4	0	1	2	4	0	0	1	2	0	1	2	4	0	0	1	2	34	23.1	23.1	32.238	294	294	2		17
sp|P0ABU9|TOLQ_ECOLI	sp|P0ABU9|TOLQ_ECOLI	5	5	5	>sp|P0ABU9|TOLQ_ECOLI Protein TolQ OS=Escherichia coli (strain K12) GN=tolQ PE=1 SV=1	TOLQ_ECOLI	Protein TolQ	tolQ	1	5	5	5	1	0	2	1	0	0	2	3	1	0	2	1	0	0	2	3	1	0	2	1	0	0	2	3	25.7	25.7	25.7	25.597	230	230	1.67	9		1	2
sp|P0AG07|RPE_ECOLI	sp|P0AG07|RPE_ECOLI	4	4	4	>sp|P0AG07|RPE_ECOLI Ribulose-phosphate 3-epimerase OS=Escherichia coli (strain K12) GN=rpe PE=1 SV=1	RPE_ECOLI	Ribulose-phosphate 3-epimerase	rpe	1	4	4	4	1	0	0	1	1	1	1	1	1	0	0	1	1	1	1	1	1	0	0	1	1	1	1	1	28	28	28	24.554	225	225	2.25	9					3
sp|P30014|RNT_ECOLI	sp|P30014|RNT_ECOLI	5	5	5	>sp|P30014|RNT_ECOLI Ribonuclease T OS=Escherichia coli (strain K12) GN=rnt PE=1 SV=1	RNT_ECOLI	Ribonuclease T	rnt	1	5	5	5	0	0	2	4	0	0	3	3	0	0	2	4	0	0	3	3	0	0	2	4	0	0	3	3	33	33	33	23.522	215	215	1	17
[truncated: 630 more rows]
[truncated: 65 more columns]

## Sheet: Table S2 legend
Table S2. Proteins identified from label-free shotgun proteomic analysis by LC-MS/MS. The protein groups file generated by analysis of the raw MS files using MaxQuant is shown. It includes the complete set of 1885 proteins identified at a false discovery rate (FDR) of 1% at the peptide and protein level.
