# Supplementary material for: Proteomic Profiling, Transcription Factor Modeling, and Genomics of Evolved Tolerant Strains Elucidate Mechanisms of Vanillin Toxicity in Escherichia coli
Source: mSystems. 2019 Jun 11;4(4):e00163-19. doi: 10.1128/mSystems.00163-19 (PMC6561319; doi:10.1128/mSystems.00163-19)
Supplement: TABLE S3 [file mSystems.00163-19-st003.xlsx]

## Sheet: Table S3
LFQ intensity 0mM-A	LFQ intensity 0mM-B	LFQ intensity 0mM-C	LFQ intensity 0mM-D	LFQ intensity 10mM-A	LFQ intensity 10mM-B	LFQ intensity 10mM-C	LFQ intensity 10mM-D	Student's T-test Significant 10mM_0mM (S0 1)	Student's T-test significant	Peptides	Razor + unique peptides	Unique peptides	Sequence coverage [%]	Unique + razor sequence coverage [%]	Unique sequence coverage [%]	Mol. weight [kDa]	Q-value	Score	Intensity	MS/MS Count	Student's T-test p-value 10mM_0mM	Student's T-test q-value 10mM_0mM	Student's T-test Difference 10mM_0mM	Student's T-test Test statistic 10mM_0mM	Protein IDs	Majority protein IDs	Gene name	Protein name	Gene name	Ratio treated/Cont
-3.52374	-3.58252	-3.99425	-3.4117	2.55892	3.00373	2.61423	2.37542	+	10mM_0mM	14	14	14	50.7	50.7	50.7	37.129	0	127.46	766760000	112	4.17914e-08	0	6.26613	5.29526	sp|P0ADV5|YHBW_ECOLI	sp|P0ADV5|YHBW_ECOLI	yhbW	Uncharacterized protein YhbW	yhbW	77.1088
-0.0706959	-3.42951	-2.48037	-1.63398	3.81713	2.33283	4.68489	4.22009	+	10mM_0mM	22	22	22	76.7	76.7	76.7	31.109	0	220.48	2053500000	190	0.000645715	0.00577778	5.66737	3.02161	sp|Q46857|DKGA_ECOLI	sp|Q46857|DKGA_ECOLI	dkgA	2,5-diketo-D-gluconic acid reductase A	dkgA	41.0577
-1.17804	-0.339598	-2.03462	-0.461567	4.45115	4.63797	4.52846	3.88563	+	10mM_0mM	34	34	34	81.2	81.2	81.2	50.488	0	301.05	2528400000	346	1.48787e-05	0.0173333	5.37926	3.77528	sp|P05042|FUMC_ECOLI	sp|P05042|FUMC_ECOLI	fumC	Fumarate hydratase class II	fumC	38.4253
-4.07867	-4.12771	-4.67621	-2.84464	1.30942	1.28322	1.34207	1.81189	+	10mM_0mM	15	15	15	46	46	46	32.554	0	82.252	394150000	79	1.16854e-05	0.026	5.36846	3.81617	sp|P0ADI4|ENTB_ECOLI	sp|P0ADI4|ENTB_ECOLI	entB	Enterobactin synthase component B	entB	37.1832
-0.00191116	-2.1303	0.306316	1.81124	5.93525	6.21065	4.95139	5.37673	+	10mM_0mM	29	29	29	80.1	80.1	80.1	42.097	0	323.31	5801900000	560	0.000610641	0.0065	5.62217	3.02331	sp|Q46856|YQHD_ECOLI	sp|Q46856|YQHD_ECOLI	yqhD	Alcohol dehydrogenase YqhD	yqhD	34.7795
-3.8782	-3.91924	-3.57451	-4.69916	1.59926	1.26023	-1.51176	-1.57685	+	10mM_0mM	11	11	11	32.8	32.8	32.8	41.384	0	143.62	116280000	62	0.00442675	0.0134194	3.9605	2.09089	sp|P39353|YJHC_ECOLI	sp|P39353|YJHC_ECOLI	yjhC	Uncharacterized oxidoreductase YjhC	yjhC	23.8214
-2.65013	-2.88381	-3.71307	-3.76644	-1.44135	-0.105524	1.01571	2.79121	+	10mM_0mM	37	37	37	35.8	35.8	35.8	141.99	0	312.64	126610000	94	0.00664341	0.0148571	3.81837	1.96796	sp|P11454|ENTF_ECOLI	sp|P11454|ENTF_ECOLI	entF	Enterobactin synthase component F	entF	23.0396
0.194679	-0.0673466	0.487381	0.40126	3.76597	3.61955	4.5748	4.42184	+	10mM_0mM	24	24	24	74.7	74.7	74.7	23.905	0	319.59	2827300000	267	7.03034e-06	0.00742857	3.84155	3.03245	sp|P38489|NFNB_ECOLI	sp|P38489|NFNB_ECOLI	nfnB	Oxygen-insensitive NAD(P)H nitroreductase	nfnB	14.7593
-0.730503	-1.33977	-1.56546	-1.28023	2.92728	2.31546	2.13121	2.414	+	10mM_0mM	15	15	15	50.4	50.4	50.4	26.8	0	283.02	781250000	153	5.63662e-06	0.0052	3.67598	2.95055	sp|P17117|NFSA_ECOLI	sp|P17117|NFSA_ECOLI	nfsA	Oxygen-insensitive NADPH nitroreductase	nfsA	12.759
-1.32951	-2.13044	-0.945753	-1.15968	2.54682	2.82161	2.15074	1.48549	+	10mM_0mM	31	31	31	71.5	71.5	71.5	53.987	0	323.31	655830000	128	8.35781e-05	0.00742857	3.64251	2.62329	sp|P0A8G3|UXAC_ECOLI	sp|P0A8G3|UXAC_ECOLI	uxaC	Uronate isomerase	uxaC	12.6509
0.376041	0.435894	-4.16505	-1.48044	2.14497	2.20218	3.81861	3.36507	+	10mM_0mM	31	31	31	64	64	64	62.011	0	323.31	846280000	211	0.0124135	0.0184889	4.09109	1.89407	sp|P07003|POXB_ECOLI	sp|P07003|POXB_ECOLI	poxB	Pyruvate dehydrogenase [ubiquinone]	poxB	10.9108
-2.17416	-2.16571	-3.99942	-3.60163	0.613117	0.60187	0.8132	0.416426	+	10mM_0mM	11	11	11	52.9	52.9	52.9	26.778	0	183.74	153930000	56	0.000307506	0.00866667	3.59638	2.42263	sp|P0AET8|HDHA_ECOLI	sp|P0AET8|HDHA_ECOLI	hdhA	7-alpha-hydroxysteroid dehydrogenase	hdhA	10.4166
-0.218452	-1.568	-3.75628	-2.79177	1.44759	1.72241	2.15034	1.63291	+	10mM_0mM	7	7	7	34.6	34.6	34.6	31.19	0	92.415	477940000	72	0.00271921	0.012	3.82194	2.14659	sp|P31658|HCHA_ECOLI	sp|P31658|HCHA_ECOLI	hchA	Molecular chaperone Hsp31 and glyoxalase 3	hchA	9.58758
-1.03734	-3.58595	0.807783	0.541802	2.18565	2.3443	3.86059	3.56723	+	10mM_0mM	17	17	17	50.7	50.7	50.7	38.612	0	323.31	1480500000	195	0.0131216	0.0190833	3.80787	1.81864	sp|P76116|YNCE_ECOLI	sp|P76116|YNCE_ECOLI	yncE	Uncharacterized protein YncE	yncE	9.53373
-3.83744	-4.49287	-4.45766	-4.07325	0.256889	-1.39554	-2.68572	-1.60801	+	10mM_0mM	8	8	8	71.5	71.5	71.5	16.065	0	168.25	41714000	26	0.00389457	0.0213818	2.85721	1.75499	sp|P27245|MARR_ECOLI	sp|P27245|MARR_ECOLI	marR	Multiple antibiotic resistance protein MarR	marR	9.38727
-1.24279	-0.90416	-1.63271	-1.38067	1.97004	2.06783	1.94754	1.71054	+	10mM_0mM	9	9	9	55.9	55.9	55.9	18.665	0	76.741	439760000	97	1.40155e-06	0.004	3.21407	2.7477	sp|P0AEZ9|MOAB_ECOLI	sp|P0AEZ9|MOAB_ECOLI	moaB	Molybdenum cofactor biosynthesis protein B	moaB	9.16204
-0.682461	-3.27569	-0.338978	0.000364304	2.21242	2.55727	2.38237	2.79699	+	10mM_0mM	22	22	22	64.8	64.8	64.8	35.624	0	323.31	1122700000	218	0.0033171	0.0141818	3.56145	2.02663	sp|P0ACB2|HEM2_ECOLI	sp|P0ACB2|HEM2_ECOLI	hemB	Delta-aminolevulinic acid dehydratase	hemB	9.01167
-2.20311	-3.06571	-1.62328	-1.02821	1.18596	1.09687	1.4225	1.66358	+	10mM_0mM	19	19	19	58.4	58.4	58.4	34.647	0	197.36	439850000	97	0.000326138	0.0104	3.32231	2.28745	sp|P36879|YADG_ECOLI	sp|P36879|YADG_ECOLI	yadG	Uncharacterized ABC transporter ATP-binding protein YadG	yadG	8.91222
-3.70842	-5.0458	-3.92739	-4.02238	-1.04066	-1.81528	-1.87757	-0.069746	+	10mM_0mM	16	16	16	38.1	38.1	38.1	59.111	0	185.01	55688000	35	0.00119317	0.0144444	2.97518	1.96189	sp|P10378|ENTE_ECOLI	sp|P10378|ENTE_ECOLI	entE	Enterobactin synthase component E	entE	8.52518
-2.56733	-3.88882	-3.24446	-2.88576	-1.58739	-0.01404	0.530214	0.335504	+	10mM_0mM	10	10	10	32.4	32.4	32.4	36.501	0	71.86	161670000	43	0.0018209	0.0181395	2.96266	1.90103	sp|P27250|AHR_ECOLI	sp|P27250|AHR_ECOLI	ahr	Aldehyde reductase Ahr	ahr	8.44593
0.117828	-4.31922	-0.368403	0.528212	2.92151	2.92653	2.53854	2.86077	+	10mM_0mM	24	24	24	66.8	66.8	66.8	35.56	0	245.51	1107800000	193	0.0143709	0.0179608	3.82223	1.80136	sp|P04425|GSHB_ECOLI	sp|P04425|GSHB_ECOLI	gshB	Glutathione synthetase	gshB	8.42882
-2.63926	-2.57982	-2.99362	-3.147	-0.309084	0.483732	0.0349235	0.606966	+	10mM_0mM	7	7	7	40.4	40.4	40.4	21.891	0	123.15	209520000	51	1.92683e-05	0.00975	3.04406	2.43256	sp|P0AEY5|MDAB_ECOLI	sp|P0AEY5|MDAB_ECOLI	mdaB	Modulator of drug activity B	mdaB	8.39441
-1.6474	-1.47475	-4.76514	-4.04464	0.427793	0.290901	1.02872	0.725058	+	10mM_0mM	26	26	26	37.9	37.9	37.9	94.455	0	93.274	152000000	86	0.0054825	0.0136842	3.6011	1.94576	sp|P33225|TORA_ECOLI	sp|P33225|TORA_ECOLI	torA	Trimethylamine-N-oxide reductase 1	torA	8.0653
-3.68219	-4.20241	-3.48284	-2.8193	-0.586523	-0.943729	-0.240532	-0.22271	+	10mM_0mM	14	14	14	57.2	57.2	57.2	33.366	0	165.59	151090000	60	9.55361e-05	0.00990476	3.04831	2.28693	sp|P60757|HIS1_ECOLI	sp|P60757|HIS1_ECOLI	hisG	ATP phosphoribosyltransferase	hisG	7.95171
2.65797	2.64977	-0.909687	0.48901	4.12799	4.98587	5.20422	4.87625	+	10mM_0mM	55	55	55	70.7	70.7	70.7	97.676	0	323.31	3078900000	725	0.00753337	0.018087	3.57682	1.87719	sp|P25516|ACON1_ECOLI	sp|P25516|ACON1_ECOLI	acnA	Aconitate hydratase 1	acnA	7.94665
-4.02184	-2.14535	-3.58346	-4.39813	-0.588451	-0.215006	-0.229309	-0.132	+	10mM_0mM	13	13	13	33.4	33.4	33.4	56.306	0	43.824	111160000	36	0.000657566	0.00832	3.246	2.15936	sp|P37685|ALDB_ECOLI	sp|P37685|ALDB_ECOLI	aldB	Aldehyde dehydrogenase B	aldB	7.86765
-2.78536	-2.57349	-3.81214	-4.25971	0.13312	-0.287071	-0.37001	-0.779156	+	10mM_0mM	12	12	12	64.7	64.7	64.7	24.35	0	52.864	97315000	48	0.000493558	0.0121333	3.03189	2.09738	sp|P0AC59|GLRX2_ECOLI	sp|P0AC59|GLRX2_ECOLI	grxB	Glutaredoxin-2	grxB	7.49856
-4.16943	-3.15974	-2.31549	-2.70256	0.0536652	-0.0450382	-0.675039	0.143866	+	10mM_0mM	6	6	6	49.5	49.5	49.5	20.452	0	78.874	137280000	33	0.00053463	0.014625	2.95617	2.05158	sp|P0ADI7|YECD_ECOLI	sp|P0ADI7|YECD_ECOLI	yecD	Isochorismatase family protein YecD	yecD	7.16175
1.51949	0.687778	-1.32708	-0.531199	3.20446	3.2282	3.59813	2.90944	+	10mM_0mM	16	16	16	52.9	52.9	52.9	38.109	0	151.18	1150000000	161	0.00282209	0.0190244	3.14781	1.91047	sp|P0A991|ALF1_ECOLI	sp|P0A991|ALF1_ECOLI	fbaB	Fructose-bisphosphate aldolase class 1	fbaB	6.86252
-5.60115	-3.5776	-1.46516	-2.31583	-0.259268	-0.063158	0.34137	0.579449	+	10mM_0mM	14	14	14	35.7	35.7	35.7	49.717	0	134.18	221410000	58	0.0102127	0.0198519	3.38953	1.76662	sp|P76149|SAD_ECOLI	sp|P76149|SAD_ECOLI	sad	Succinate semialdehyde dehydrogenase [NAD(P)+] Sad	sad	6.82334
-1.28955	-3.02158	-3.29686	-2.59396	0.577154	0.63154	-0.213232	0.335875	+	10mM_0mM	6	6	6	27.4	27.4	27.4	32.391	0	230.28	173090000	46	0.00100779	0.0146667	2.88332	1.94216	sp|Q46845|YGHU_ECOLI	sp|Q46845|YGHU_ECOLI	yghU	Disulfide-bond oxidoreductase YghU	yghU	6.46052
2.17354	1.85334	-0.960236	-0.223846	4.18652	3.55518	4.10629	3.77541	+	10mM_0mM	34	34	34	62.9	62.9	62.9	60.273	0	323.31	1299200000	287	0.00652328	0.0186154	3.19515	1.79133	sp|P08997|MASY_ECOLI	sp|P08997|MASY_ECOLI	aceB	Malate synthase A	aceB	6.41185
-4.31958	-3.84637	-2.25024	-2.64263	-1.61977	-1.99678	0.296246	0.413969	+	10mM_0mM	14	14	14	50.6	50.6	50.6	36.113	0	143.54	151560000	48	0.0189801	0.0276981	2.53812	1.4123	sp|P33030|YEIR_ECOLI	sp|P33030|YEIR_ECOLI	yeiR	Uncharacterized protein YeiR	yeiR	6.40141
-4.50503	-3.5199	-3.45351	-2.95755	-0.688494	-0.681227	-1.22711	-1.37301	+	10mM_0mM	9	9	9	26.7	26.7	26.7	54.745	0	65.649	71118000	23	0.000404474	0.0185714	2.61654	1.90899	sp|P77522|SUFB_ECOLI	sp|P77522|SUFB_ECOLI	sufB	FeS cluster assembly protein SufB	sufB	5.85762
0.550026	0.763441	0.706432	1.2265	3.03787	3.62158	3.31191	3.34978	+	10mM_0mM	23	23	23	54.2	54.2	54.2	49.354	0	323.31	1551800000	237	1.07733e-05	0.013	2.51869	2.11976	sp|P0C0V0|DEGP_ECOLI	sp|P0C0V0|DEGP_ECOLI	degP	Periplasmic serine endoprotease DegP	degP	5.69813
-3.8531	-3.18699	-3.68629	-3.61601	-0.812418	-0.320337	-1.90101	-2.00284	+	10mM_0mM	7	7	7	18.9	18.9	18.9	68.446	0	34.396	30274000	30	0.00178076	0.0223784	2.32644	1.6194	sp|P05804|BGLR_ECOLI	sp|P05804|BGLR_ECOLI	uidA	Beta-glucuronidase	uidA	5.5805
1.13292	2.39555	-3.08939	-2.00604	3.43091	3.50197	3.74212	3.02689	+	10mM_0mM	37	37	37	72.9	72.9	72.9	72.093	0	323.31	977960000	253	0.0259787	0.0209697	3.81721	1.66054	sp|P27550|ACSA_ECOLI	sp|P27550|ACSA_ECOLI	acs	Acetyl-coenzyme A synthetase	acs	5.58036
-3.32209	-5.69586	-4.34399	-4.10565	-1.66634	-2.01881	-1.46682	-1.57783	+	10mM_0mM	10	10	10	26.4	26.4	26.4	44.433	0	83.883	38080000	35	0.00185838	0.0192453	2.68445	1.78008	sp|P77444|SUFS_ECOLI	sp|P77444|SUFS_ECOLI	sufS	Cysteine desulfurase	sufS	5.55397
-1.17511	-4.09261	-2.58033	-2.54746	-0.285	0.0668716	0.0901222	0.780256	+	10mM_0mM	5	5	5	7.8	7.8	7.8	55.076	0	51.29	179620000	33	0.00486978	0.0211429	2.76194	1.68798	sp|P63235|GADC_ECOLI	sp|P63235|GADC_ECOLI	gadC	Probable glutamate/gamma-aminobutyrate antiporter	gadC	5.53764
-1.36726	-1.64782	-2.11522	-1.89385	0.847302	0.624947	0.785597	0.675304	+	10mM_0mM	13	13	13	36.2	36.2	36.2	53.994	0	115.02	219880000	62	6.09782e-06	0.0134815	2.48933	2.12992	sp|P0AE12|AMN_ECOLI	sp|P0AE12|AMN_ECOLI	amn	AMP nucleosidase	amn	5.52111
-3.83919	-3.66689	-1.52854	-1.58952	0.306227	0.226522	0.242928	-0.118994	+	10mM_0mM	12	12	12	41.4	41.4	41.4	40.278	0	108.67	193160000	51	0.00459245	0.0216949	2.82021	1.71789	sp|P06987|HIS7_ECOLI	sp|P06987|HIS7_ECOLI	hisB	Histidine biosynthesis bifunctional protein HisB	hisB	5.45092
0.538582	1.25311	-1.99128	-3.05354	2.66532	2.80491	2.45727	1.86277	+	10mM_0mM	30	28	28	57.3	54	54	73.042	0	191.2	402720000	149	0.020315	0.0222857	3.26085	1.59714	sp|P33570|TKT2_ECOLI	sp|P33570|TKT2_ECOLI	tktB	Transketolase 2	tktB	5.33752
2.99512	2.80847	2.71002	2.51342	4.67171	5.5292	5.14247	5.07753	+	10mM_0mM	38	38	38	82.2	82.2	82.2	46.18	0	323.31	5023500000	567	2.45432e-05	0.0140541	2.34847	1.95344	sp|P37095|PEPB_ECOLI	sp|P37095|PEPB_ECOLI	pepB	Peptidase B	pepB	5.16887
-4.11524	-4.5801	-2.72235	-2.04143	-1.09919	-0.95826	-0.875029	0.0364742	+	10mM_0mM	8	8	8	27.9	27.9	27.9	46.822	0	75.472	119540000	24	0.00642423	0.0225789	2.64078	1.60479	sp|P77689|SUFD_ECOLI	sp|P77689|SUFD_ECOLI	sufD	FeS cluster assembly protein SufD	sufD	5.16703
-4.3331	-2.354	-1.83393	-2.10089	-0.413307	-1.70319	0.681013	0.313822	+	10mM_0mM	14	14	14	54.5	54.5	54.5	39.36	0	192.35	165880000	65	0.0220927	0.0329153	2.37507	1.33808	sp|P06986|HIS8_ECOLI	sp|P06986|HIS8_ECOLI	hisC	Histidinol-phosphate aminotransferase	hisC	5.14511
4.54027	4.66038	0.545694	1.62657	6.86052	6.18429	5.3139	5.33736	+	10mM_0mM	27	27	27	67.7	67.7	67.7	47.521	0	323.31	6197500000	600	0.0314596	0.026268	3.08079	1.46488	sp|P0A9G6|ACEA_ECOLI	sp|P0A9G6|ACEA_ECOLI	aceA	Isocitrate lyase	aceA	5.06811
-0.0159321	-0.497328	-0.353174	-2.06832	2.90599	1.77478	0.246653	0.447313	+	10mM_0mM	12	12	12	62.6	62.6	62.6	23.097	0	201.27	439550000	67	0.0358192	0.0480851	2.07737	1.17309	sp|P00448|SODM_ECOLI	sp|P00448|SODM_ECOLI	sodA	Superoxide dismutase [Mn]	sodA	4.95346
0.711317	-1.31737	0.461702	0.657009	2.78106	2.65649	2.39047	2.53221	+	10mM_0mM	27	27	27	67.8	67.8	67.8	36.094	0	287	1118100000	168	0.00244267	0.0211176	2.46189	1.65008	sp|P0ADE8|YGFZ_ECOLI	sp|P0ADE8|YGFZ_ECOLI	ygfZ	tRNA-modifying protein YgfZ	ygfZ	4.84851
-2.54684	-4.03785	-3.18315	-3.24818	-1.25416	-0.745094	-1.16776	-0.541172	+	10mM_0mM	10	10	10	47.8	47.8	47.8	35.343	0	84.032	127500000	41	0.000555712	0.0215439	2.32696	1.72421	sp|P75913|GHRA_ECOLI	sp|P75913|GHRA_ECOLI	ghrA	Glyoxylate/hydroxypyruvate reductase A	ghrA	4.80201
1.91603	1.5158	-4.05938	-3.00544	3.51467	3.11954	2.74746	2.47823	+	10mM_0mM	40	40	40	49.4	49.4	49.4	84.162	0	323.31	620410000	263	0.0464931	0.026	3.87322	1.51954	sp|P21179|CATE_ECOLI	sp|P21179|CATE_ECOLI	katE	Catalase HPII	katE	4.75335
1.3741	0.0843182	-1.97907	-1.301	2.44801	2.44806	2.43927	1.92142	+	10mM_0mM	22	20	20	71.5	61.1	61.1	35.658	0	179.86	615190000	143	0.0106104	0.0231111	2.7696	1.57612	sp|P0A867|TALA_ECOLI	sp|P0A867|TALA_ECOLI	talA	Transaldolase A	talA	4.66749
-2.20192	-2.06315	-3.72275	-2.85598	-0.661547	-0.716944	-0.239424	0.0295048	+	10mM_0mM	11	11	11	27.8	27.8	27.8	53.61	0	22.655	99132000	37	0.00147629	0.0222222	2.31385	1.63109	sp|P31677|OTSA_ECOLI	sp|P31677|OTSA_ECOLI	otsA	Alpha,alpha-trehalose-phosphate synthase [UDP-forming]	otsA	4.6358
-3.42619	-1.13221	-0.513924	-1.52895	0.0210114	0.710506	1.36427	0.980345	+	10mM_0mM	24	24	24	69.2	69.2	69.2	42.736	0	305.52	307470000	126	0.0126195	0.02768	2.41935	1.43275	sp|P27303|EMRA_ECOLI	sp|P27303|EMRA_ECOLI	emrA	Multidrug export protein EmrA	emrA	4.51006
-2.46672	-4.29153	-4.35837	-3.57892	-0.806534	-1.64341	-1.40069	-1.51868	+	10mM_0mM	7	7	7	54.5	54.5	54.5	15.088	0	125.54	45574000	23	0.00273954	0.0234	2.33155	1.57874	sp|P0C0L2|OSMC_ECOLI	sp|P0C0L2|OSMC_ECOLI	osmC	Peroxiredoxin OsmC	osmC	4.44454
-3.03433	-1.80468	-3.05489	-2.4266	-1.10777	-0.734972	-0.50646	0.476994	+	10mM_0mM	10	10	10	30.5	30.5	30.5	35.153	0	80.375	147590000	36	0.00335426	0.0267879	2.11207	1.45645	sp|P76316|DCYD_ECOLI	sp|P76316|DCYD_ECOLI	dcyD	D-cysteine desulfhydrase	dcyD	4.42267
-1.23602	-3.99364	-3.66649	-4.37037	-0.0667534	-0.114578	-1.56978	-1.22172	+	10mM_0mM	10	10	10	43.2	43.2	43.2	31.488	0	80.582	60126000	54	0.0187177	0.0266154	2.57342	1.42536	sp|P0AG84|YGHA_ECOLI	sp|P0AG84|YGHA_ECOLI	yghA	Uncharacterized oxidoreductase YghA	yghA	4.30333
-0.750427	-4.94837	-4.13234	-4.27059	-0.268513	0.16387	-1.45622	-0.247709	+	10mM_0mM	3	3	3	15.4	15.4	15.4	32.534	0	30.084	203440000	20	0.0222528	0.0253488	3.07329	1.53307	sp|P0A6Y5|HSLO_ECOLI	sp|P0A6Y5|HSLO_ECOLI	hslO	33 kDa chaperonin	hslO	4.29164
-2.36313	-2.32171	-5.09233	-4.23519	-0.913509	-0.819286	-1.18579	-1.05471	+	10mM_0mM	8	8	8	53.2	53.2	53.2	22.868	0	35.215	91858000	29	0.0113747	0.0262737	2.50977	1.4787	sp|P0A9D2|GSTA_ECOLI	sp|P0A9D2|GSTA_ECOLI	gstA	Glutathione S-transferase GstA	gstA	4.23354
-3.75969	-4.00736	-3.29628	-3.84231	-1.26578	-1.75655	-1.38357	-2.39509	+	10mM_0mM	10	10	10	29.1	29.1	29.1	43.909	0	40.077	44899000	26	0.000480594	0.0233659	2.02616	1.56304	sp|P0A9H7|CFA_ECOLI	sp|P0A9H7|CFA_ECOLI	cfa	Cyclopropane-fatty-acyl-phospholipid synthase	cfa	4.17925
-0.175146	1.1783	-4.27482	-5.11204	1.45953	1.97511	1.84058	1.59151	+	10mM_0mM	21	21	21	84.7	84.7	84.7	43.665	0	311.48	420450000	148	0.0479677	0.026	3.81261	1.50168	sp|P77581|ASTC_ECOLI	sp|P77581|ASTC_ECOLI	astC	Succinylornithine transaminase	astC	4.11134
-1.93767	-4.19862	-3.97188	-3.24172	-0.957252	-0.841616	-1.12437	-1.11559	+	10mM_0mM	6	6	6	28.1	28.1	28.1	37.609	0	60.755	73750000	30	0.00397353	0.0259524	2.32776	1.53768	sp|P76113|CURA_ECOLI	sp|P76113|CURA_ECOLI	curA	NADPH-dependent curcumin reductase	curA	4.11027
-1.34367	-1.25453	-1.31584	-0.818604	0.309492	0.419058	1.05668	1.40303	+	10mM_0mM	18	18	18	41.1	41.1	41.1	67.971	0	157.51	379770000	92	0.000468193	0.0256471	1.98023	1.53723	sp|P00550|PTM3C_ECOLI	sp|P00550|PTM3C_ECOLI	mtlA	PTS system mannitol-specific EIICBA component	mtlA	4.09749
-3.16193	-0.810593	-2.47165	-2.021	0.584795	0.63459	-0.715654	-0.198601	+	10mM_0mM	16	16	16	47.5	47.5	47.5	44.838	0	63.039	161300000	65	0.0100498	0.0293805	2.19258	1.37718	sp|P24215|UXUA_ECOLI	sp|P24215|UXUA_ECOLI	uxuA	Mannonate dehydratase	uxuA	4.08881
2.70636	2.40159	2.52569	2.62748	4.78956	4.77488	4.14438	4.55347	+	10mM_0mM	16	16	16	73.3	73.3	73.3	20.761	0	323.31	4504000000	409	1.86317e-05	0.022069	2.00029	1.71812	sp|P0AE08|AHPC_ECOLI	sp|P0AE08|AHPC_ECOLI	ahpC	Alkyl hydroperoxide reductase subunit C	ahpC	4.05075
-4.0023	-1.68053	-4.31146	-2.61702	-2.65879	-0.989822	-0.249798	-0.221508	+	10mM_0mM	7	7	7	53.8	53.8	53.8	18.991	0	134.57	144420000	35	0.0445645	0.050069	2.12285	1.1547	sp|P75818|YBJP_ECOLI	sp|P75818|YBJP_ECOLI	ybjP	Uncharacterized lipoprotein YbjP	ybjP	4.01639
4.84999	4.46547	3.72253	4.06144	6.23155	6.6232	6.34018	6.02671	+	10mM_0mM	27	27	27	84	84	84	32.337	0	323.31	10990000000	890	0.000312303	0.0226667	2.03056	1.59344	sp|P61889|MDH_ECOLI	sp|P61889|MDH_ECOLI	mdh	Malate dehydrogenase	mdh	3.9582
-4.15194	-4.57791	-1.74026	-1.21105	-1.28935	-0.489372	-0.194042	0.283115	+	10mM_0mM	19	19	19	42.5	42.5	42.5	60.44	0	174.65	171530000	77	0.0331945	0.0362645	2.49788	1.30944	sp|P08142|ILVB_ECOLI	sp|P08142|ILVB_ECOLI	ilvB	Acetolactate synthase isozyme 1 large subunit	ilvB	3.87325
3.96558	3.9323	3.78163	3.89688	6.12439	5.81926	5.86588	5.44506	+	10mM_0mM	43	30	30	81.6	65.5	65.5	57.826	0	323.31	5156100000	587	1.17608e-05	0.021625	1.91955	1.67558	sp|P0A8N5|SYK2_ECOLI	sp|P0A8N5|SYK2_ECOLI	lysU	Lysine--tRNA ligase, heat inducible	lysU	3.83132
-3.38441	-2.27182	-1.91092	-2.3717	-0.700159	-1.16473	-0.124834	-0.103033	+	10mM_0mM	13	13	13	37.6	37.6	37.6	46.11	0	128.03	132430000	43	0.00289504	0.0284685	1.96152	1.39543	sp|P06988|HISX_ECOLI	sp|P06988|HISX_ECOLI	hisD	Histidinol dehydrogenase	hisD	3.81869
-2.75693	-3.33825	-2.95041	-3.98436	-1.17077	-1.08969	-1.52073	-1.40807	+	10mM_0mM	9	9	9	39.9	39.9	39.9	37.386	0	52.745	55442000	30	0.000500627	0.0262989	1.96017	1.5209	sp|P42620|YQJG_ECOLI	sp|P42620|YQJG_ECOLI	yqjG	Glutathionyl-hydroquinone reductase YqjG	yqjG	3.73121
-0.476873	-3.63297	-1.14023	-1.0711	0.483055	0.581099	0.904669	0.584246	+	10mM_0mM	14	14	14	66.3	66.3	66.3	32.456	0	190.27	246870000	84	0.0200325	0.0363226	2.21856	1.30027	sp|P06999|PFKB_ECOLI	sp|P06999|PFKB_ECOLI	pfkB	ATP-dependent 6-phosphofructokinase isozyme 2	pfkB	3.62397
2.01824	2.10594	3.13941	2.72211	4.28423	4.32022	4.64527	4.43409	+	10mM_0mM	34	34	34	72.5	72.5	72.5	55.704	0	323.31	3718200000	497	0.00044635	0.0262857	1.92453	1.50635	sp|P0AC53|G6PD_ECOLI	sp|P0AC53|G6PD_ECOLI	zwf	Glucose-6-phosphate 1-dehydrogenase	zwf	3.62296
0.59148	-0.89986	-2.56679	-2.26515	1.49096	1.7228	0.748514	-0.213488	+	10mM_0mM	15	15	15	54.2	54.2	54.2	37.978	0	40.861	229490000	77	0.038971	0.0433778	2.22228	1.20486	sp|P75691|YAHK_ECOLI	sp|P75691|YAHK_ECOLI	yahK	Aldehyde reductase YahK	yahK	3.57673
0.291588	-0.622114	-0.088438	0.31702	1.54985	1.80139	2.07232	1.90979	+	10mM_0mM	13	13	13	42	42	42	36.397	0	114.35	621510000	118	0.000274603	0.0257204	1.85882	1.49266	sp|P22333|ADD_ECOLI	sp|P22333|ADD_ECOLI	add	Adenosine deaminase	add	3.54103
-1.41832	-2.11211	-1.43437	-0.25568	0.325857	1.04614	-0.154932	1.11159	+	10mM_0mM	7	7	7	46.6	46.6	46.6	28.237	0	161.65	382410000	64	0.00848	0.0373953	1.88728	1.26624	sp|P31057|PANB_ECOLI	sp|P31057|PANB_ECOLI	panB	3-methyl-2-oxobutanoate hydroxymethyltransferase	panB	3.51749
-3.75478	-2.96946	-4.10292	-4.15226	-2.01833	-3.09673	-1.3699	-1.49989	+	10mM_0mM	9	9	9	44.9	44.9	44.9	31.495	0	85.555	53862000	27	0.0106349	0.0472117	1.74864	1.18284	sp|P76185|YDHJ_ECOLI	sp|P76185|YDHJ_ECOLI	ydhJ	Uncharacterized protein YdhJ	ydhJ	3.49231
-1.90047	-1.18061	-0.97649	-0.821526	0.19614	0.629423	0.703394	0.902756	+	10mM_0mM	28	28	28	51.3	51.3	51.3	80.431	0	222.24	205220000	118	0.000631161	0.0271373	1.8277	1.42658	sp|P0A7B1|PPK_ECOLI	sp|P0A7B1|PPK_ECOLI	ppk	Polyphosphate kinase	ppk	3.47183
-3.64511	-5.28091	-3.94558	-3.58969	-1.97878	-2.01645	-2.48849	-2.39009	+	10mM_0mM	10	10	10	47.1	47.1	47.1	34.455	0	41.633	52068000	43	0.003891	0.0331966	1.89687	1.33877	sp|P36659|CBPA_ECOLI	sp|P36659|CBPA_ECOLI	cbpA	Curved DNA-binding protein	cbpA	3.42974
-0.576599	-1.98041	-0.0740509	-0.343432	1.58725	1.47033	0.327591	1.01558	+	10mM_0mM	18	18	18	46.4	46.4	46.4	43.111	0	142.24	369850000	155	0.0113392	0.0427463	1.84381	1.21955	sp|P0A9J8|PHEA_ECOLI	sp|P0A9J8|PHEA_ECOLI	pheA	P-protein	pheA	3.40043
-1.89956	-1.73771	-1.01057	-0.902798	0.186949	0.690348	0.315535	0.448343	+	10mM_0mM	19	19	19	37	37	37	70.531	0	232.06	172190000	83	0.00059948	0.0274393	1.79795	1.41132	sp|P0AES0|GSP_ECOLI	sp|P0AES0|GSP_ECOLI	gss	Bifunctional glutathionylspermidine synthetase/amidase	gss	3.35255
4.1866	4.15787	1.7795	2.78785	5.00148	5.53886	5.30868	5.0827	+	10mM_0mM	24	24	24	74.2	74.2	74.2	48.014	0	323.31	5879200000	597	0.0150675	0.0372824	2.00497	1.25689	sp|P0ABH7|CISY_ECOLI	sp|P0ABH7|CISY_ECOLI	gltA	Citrate synthase	gltA	3.27694
-4.12378	-4.81593	-2.38438	-1.25908	-0.601278	-0.788408	-1.01314	-0.944433	+	10mM_0mM	10	10	10	35.6	35.6	35.6	47.59	0	50.664	143740000	27	0.0299408	0.0376875	2.30898	1.27163	sp|P25524|CODA_ECOLI	sp|P25524|CODA_ECOLI	codA	Cytosine deaminase	codA	3.20884
-3.99616	-4.79357	-4.82861	-4.28726	-2.50744	-2.89216	-2.8699	-2.77704	+	10mM_0mM	8	8	8	36	36	36	39.496	0	54.963	24810000	42	0.000239359	0.0285138	1.71477	1.40471	sp|P77570|ANMK_ECOLI	sp|P77570|ANMK_ECOLI	anmK	Anhydro-N-acetylmuramic acid kinase	anmK	3.20451
-1.38074	-1.34715	-1.29298	-2.04888	0.244774	0.211277	0.250874	-0.0669975	+	10mM_0mM	12	12	12	57.7	57.7	57.7	24.83	0	183.46	215210000	62	0.000130624	0.0287778	1.67742	1.40526	sp|P0A6T5|GCH1_ECOLI	sp|P0A6T5|GCH1_ECOLI	folE	GTP cyclohydrolase 1	folE	3.14477
0.175007	-0.119806	-0.32205	-0.103092	1.47023	1.59176	1.76978	1.40539	+	10mM_0mM	27	27	27	49.8	49.8	49.8	77.515	0	301.47	386870000	155	1.44272e-05	0.026	1.65178	1.46205	sp|P24171|DCP_ECOLI	sp|P24171|DCP_ECOLI	dcp	Peptidyl-dipeptidase dcp	dcp	3.13306
-0.679579	-0.533432	-1.82035	-1.11022	0.945971	1.088	-0.22344	0.54948	+	10mM_0mM	9	9	9	49.4	49.4	49.4	26.892	0	258.41	214270000	54	0.00758139	0.0497415	1.6259	1.15137	sp|P0AFP6|GTPC1_ECOLI	sp|P0AFP6|GTPC1_ECOLI	ybgI	Putative GTP cyclohydrolase 1 type 2	ybgI	3.09093
-3.06174	-3.31304	-3.1698	-2.43311	-1.57043	-1.60222	-1.32133	-1.08683	+	10mM_0mM	15	15	15	50.6	50.6	50.6	48.531	0	87.043	95702000	44	0.000422854	0.0366179	1.59922	1.30187	sp|P08660|AK3_ECOLI	sp|P08660|AK3_ECOLI	lysC	Lysine-sensitive aspartokinase 3	lysC	2.9749
-2.94599	-4.16134	1.31749	1.12817	1.13483	1.81717	1.21152	2.53286	+	10mM_0mM	69	69	69	60	60	60	163.3	0	323.31	392120000	265	0.0958396	0.0488451	2.83951	1.16441	sp|P09831|GLTB_ECOLI	sp|P09831|GLTB_ECOLI	gltB	Glutamate synthase [NADPH] large chain	gltB	2.84198
4.27956	4.04092	3.85326	3.99428	5.65959	5.27469	5.46903	5.75954	+	10mM_0mM	78	78	78	83.9	83.9	83.9	95.584	0	323.31	6304800000	1305	3.78317e-05	0.035	1.49871	1.31567	sp|P63284|CLPB_ECOLI	sp|P63284|CLPB_ECOLI	clpB	Chaperone protein ClpB	clpB	2.83274
-3.63126	-3.06489	-1.32121	-1.82692	-0.691017	-0.682745	-0.74011	-0.615902	+	10mM_0mM	11	11	11	33.2	33.2	33.2	40.959	0	19.79	149170000	41	0.0159958	0.0496667	1.77862	1.15821	sp|P25745|MNMA_ECOLI	sp|P25745|MNMA_ECOLI	mnmA	tRNA-specific 2-thiouridylase MnmA	mnmA	2.82636
2.9238	2.74415	3.36799	3.14992	4.47853	4.57569	4.54329	4.45231	+	10mM_0mM	51	51	51	70	70	70	76.254	0	323.31	3317900000	650	4.18751e-05	0.0373968	1.46599	1.28764	sp|P00959|SYM_ECOLI	sp|P00959|SYM_ECOLI	metG	Methionine--tRNA ligase	metG	2.72771
-3.48978	-4.07762	-3.08143	-3.45286	-2.22128	-2.03691	-2.20827	-1.81811	+	10mM_0mM	8	8	8	30.5	30.5	30.5	42.983	0	39.594	33713000	22	0.000672547	0.0467941	1.45428	1.1858	sp|P0A879|TRPB_ECOLI	sp|P0A879|TRPB_ECOLI	trpB	Tryptophan synthase beta chain	trpB	2.67851
3.13967	2.83829	2.60288	2.74621	4.16414	3.91767	4.2382	4.44021	+	10mM_0mM	26	26	26	66.8	66.8	66.8	56.176	0	323.31	3438400000	444	0.00012962	0.0480571	1.35829	1.17438	sp|P35340|AHPF_ECOLI	sp|P35340|AHPF_ECOLI	ahpF	Alkyl hydroperoxide reductase subunit F	ahpF	2.5608
-0.643112	-0.554394	-0.556662	0.409382	-2.7652	-2.98255	-2.00405	-0.858084	+	10mM_0mM	14	14	14	46.3	46.3	46.3	49.581	0	138.59	316850000	57	0.015246	0.0475971	-1.81627	-1.17887	sp|P0AEI4|RIMO_ECOLI	sp|P0AEI4|RIMO_ECOLI	rimO	Ribosomal protein S12 methylthiotransferase RimO	rimO	0.322774
2.5305	2.19655	3.60789	2.81454	0.0735321	0.323769	1.93864	1.63502	+	10mM_0mM	16	16	16	61.7	61.7	61.7	22.086	0	250.13	3233600000	272	0.0177564	0.049726	-1.79463	-1.15452	sp|P60723|RL4_ECOLI	sp|P60723|RL4_ECOLI	rplD	50S ribosomal protein L4	rplD	0.312391
0.895838	0.689995	1.10364	1.71275	-2.10811	-1.29589	-1.27744	0.760862	+	10mM_0mM	5	5	5	35.9	35.9	35.9	9.0064	0	13.302	1294400000	67	0.0186248	0.0375692	-2.0807	-1.2607	sp|P0A7M2|RL28_ECOLI	sp|P0A7M2|RL28_ECOLI	rpmB	50S ribosomal protein L28	rpmB	0.308542
1.51235	1.13514	1.13576	1.44793	-1.21511	-1.30153	-0.198084	0.384863	+	10mM_0mM	9	9	9	75.7	75.7	75.7	11.564	0	33.261	1094700000	63	0.00412377	0.0326387	-1.89026	-1.33072	sp|P0AG48|RL21_ECOLI	sp|P0AG48|RL21_ECOLI	rplU	50S ribosomal protein L21	rplU	0.302154
-3.28566	-2.3745	-1.98186	-2.23049	-4.09935	-4.06265	-4.60652	-3.86908	+	10mM_0mM	9	9	9	23.3	23.3	23.3	66.095	0	111.17	31607000	22	0.00200609	0.0371024	-1.69127	-1.27647	sp|Q46802|YGEV_ECOLI	sp|Q46802|YGEV_ECOLI	ygeV	Uncharacterized sigma-54-dependent transcriptional regulator YgeV	ygeV	0.298922
3.29147	3.20332	2.66659	2.35193	1.80173	1.29045	0.845226	0.384863	+	10mM_0mM	17	17	17	60.6	60.6	60.6	32.593	0	323.31	1503300000	244	0.00308205	0.0359672	-1.79776	-1.30596	sp|P0A6L4|NANA_ECOLI	sp|P0A6L4|NANA_ECOLI	nanA	N-acetylneuraminate lyase	nanA	0.296646
0.0945263	-0.11692	0.29891	0.229391	-3.82985	-3.35762	-1.01421	-0.656553	+	10mM_0mM	6	6	6	40.7	40.7	40.7	13.497	0	10.516	394200000	54	0.0277629	0.036032	-2.34104	-1.29297	sp|P0A7L3|RL20_ECOLI	sp|P0A7L3|RL20_ECOLI	rplT	50S ribosomal protein L20	rplT	0.295365
1.20645	1.01583	2.08576	1.91565	-0.733826	-0.836569	0.00205612	0.32881	+	10mM_0mM	17	17	17	51.3	51.3	51.3	44.817	0	148.25	836640000	121	0.00289283	0.0322414	-1.86581	-1.34635	sp|P0A749|MURA_ECOLI	sp|P0A749|MURA_ECOLI	murA	UDP-N-acetylglucosamine 1-carboxyvinyltransferase	murA	0.276871
-2.14628	-1.76513	-1.34422	-1.81365	-4.17614	-4.79551	-2.89739	-3.46268	+	10mM_0mM	14	14	14	45.5	45.5	45.5	56.401	0	68.677	114130000	29	0.00355225	0.0274059	-2.06561	-1.42901	sp|P39829|GARD_ECOLI	sp|P39829|GARD_ECOLI	garD	D-galactarate dehydratase	garD	0.263881
0.790642	1.12911	1.34625	1.15018	-0.608418	-0.917301	-1.16708	-0.65201	+	10mM_0mM	27	27	26	77	77	77	40.558	0	323.31	626030000	142	3.05839e-05	0.0214328	-1.94025	-1.65329	sp|P37759|RMLB1_ECOLI	sp|P37759|RMLB1_ECOLI	rfbB	dTDP-glucose 4,6-dehydratase 1	rfbB	0.26122
-1.83814	-1.59507	-2.62111	-1.91992	-3.77408	-3.63933	-4.47361	-3.85118	+	10mM_0mM	7	7	7	48	48	48	24.57	0	59.986	99188000	24	0.000516026	0.0265778	-1.94099	-1.50744	sp|P0A7C6|PEPE_ECOLI	sp|P0A7C6|PEPE_ECOLI	pepE	Peptidase E	pepE	0.257974
0.482628	-0.201906	0.114492	0.975111	-4.603	-3.90333	-1.45754	-0.204109	+	10mM_0mM	8	8	8	72.3	72.3	72.3	10.693	0	200	953550000	73	0.0347116	0.0287273	-2.88457	-1.39954	sp|P68919|RL25_ECOLI	sp|P68919|RL25_ECOLI	rplY	50S ribosomal protein L25	rplY	0.252145
-0.0694199	-0.734341	-1.75875	-1.13367	-2.46178	-2.39172	-3.58636	-3.24345	+	10mM_0mM	5	5	5	63.3	63.3	63.3	9.5349	0	70.326	69796000	17	0.00489601	0.0305263	-1.99679	-1.36719	sp|P0ACF0|DBHA_ECOLI	sp|P0ACF0|DBHA_ECOLI	hupA	DNA-binding protein HU-alpha	hupA	0.24331
5.30863	5.06336	3.74108	4.93606	2.97276	2.47312	3.20273	2.53129	+	10mM_0mM	30	30	29	91.4	91.4	89	47.108	0	323.31	9394800000	650	0.00237234	0.0274667	-1.96731	-1.41446	sp|P0C8J8|GATZ_ECOLI	sp|P0C8J8|GATZ_ECOLI	gatZ	D-tagatose-1,6-bisphosphate aldolase subunit GatZ	gatZ	0.242543
1.87342	0.998974	1.33837	1.68188	-0.0595531	-3.40514	0.191479	-1.07173	+	10mM_0mM	7	7	7	51.5	51.5	51.5	15.281	0	196.81	1432200000	117	0.0228306	0.0287143	-2.55939	-1.38934	sp|P0ADY7|RL16_ECOLI	sp|P0ADY7|RL16_ECOLI	rplP	50S ribosomal protein L16	rplP	0.234361
-0.298891	-1.23643	0.809162	0.855362	-2.04145	-2.18984	-1.37205	-1.85942	+	10mM_0mM	13	13	13	60.5	60.5	60.5	32.694	0	133.07	308180000	59	0.0116959	0.0399394	-1.89799	-1.23993	sp|P37760|RMLD_ECOLI	sp|P37760|RMLD_ECOLI	rfbD	dTDP-4-dehydrorhamnose reductase	rfbD	0.234235
2.73857	3.17917	3.52094	3.73591	1.28358	1.07484	1.20891	1.33631	+	10mM_0mM	37	37	37	71.3	71.3	71.3	65.971	0	323.31	2092100000	332	9.33909e-05	0.0214839	-2.06774	-1.68805	sp|P00363|FRDA_ECOLI	sp|P00363|FRDA_ECOLI	frdA	Fumarate reductase flavoprotein subunit	frdA	0.231348
3.41097	3.24715	3.37337	3.92177	1.04652	1.21994	1.33913	1.65344	+	10mM_0mM	55	55	55	74.8	74.8	74.8	90.521	0	323.31	2370100000	356	3.21236e-05	0.0186939	-2.17356	-1.81719	sp|P00490|PHSM_ECOLI	sp|P00490|PHSM_ECOLI	malP	Maltodextrin phosphorylase	malP	0.220607
-2.93633	-1.37345	-1.58203	-1.63162	-3.79951	-3.83956	-4.90399	-3.61261	+	10mM_0mM	11	11	11	39.4	39.4	39.4	45.357	0	110.64	166030000	41	0.00339081	0.026	-2.15806	-1.47713	sp|P13033|GLPB_ECOLI	sp|P13033|GLPB_ECOLI	glpB	Anaerobic glycerol-3-phosphate dehydrogenase subunit B	glpB	0.21888
-0.407682	-1.45748	-0.023613	-0.0140018	-3.28839	-2.26701	-2.42267	-2.66511	+	10mM_0mM	10	10	10	42.4	42.4	42.4	37.383	0	107.87	174130000	41	0.00172246	0.0237108	-2.1851	-1.55257	sp|P60560|GUAC_ECOLI	sp|P60560|GUAC_ECOLI	guaC	GMP reductase	guaC	0.2116
-0.287733	-0.140202	-0.480352	0.216488	-1.69571	-2.22931	-3.95629	-2.64048	+	10mM_0mM	29	15	15	64.2	41.4	41.4	60.105	0	182.01	216800000	55	0.00278835	0.0225352	-2.4575	-1.63354	sp|P14407|FUMB_ECOLI	sp|P14407|FUMB_ECOLI	fumB	Fumarate hydratase class I, anaerobic	fumB	0.207129
-1.10942	-0.851349	-1.86116	-2.06001	-3.97936	-3.70186	-3.69898	-3.42449	+	10mM_0mM	9	8	8	40.6	37.6	37.6	37.971	0	91.793	44559000	20	0.000377215	0.0213333	-2.23069	-1.70027	sp|P13445|RPOS_ECOLI	sp|P13445|RPOS_ECOLI	rpoS	RNA polymerase sigma factor RpoS	rpoS	0.202494
-0.407854	-0.692793	-2.55223	-1.94067	-4.82465	-2.25367	-3.87594	-4.90013	+	10mM_0mM	4	4	4	31.5	31.5	31.5	19.424	0	137.08	53028000	22	0.0183242	0.0268738	-2.56521	-1.42617	sp|P0A998|FTNA_ECOLI	sp|P0A998|FTNA_ECOLI	ftnA	Bacterial non-heme ferritin	ftnA	0.192184
0.620436	0.530834	2.04575	1.8324	-1.06767	-1.4139	-0.834635	-0.673279	+	10mM_0mM	11	11	11	81.9	81.9	81.9	14.284	0	189.33	904210000	81	0.00188129	0.0236962	-2.25473	-1.57921	sp|P68066|GRCA_ECOLI	sp|P68066|GRCA_ECOLI	grcA	Autonomous glycyl radical cofactor	grcA	0.191167
-1.03236	-0.514011	-1.17971	0.191969	-2.25496	-4.1023	-2.71278	-3.26825	+	10mM_0mM	7	7	7	31.6	31.6	31.6	33.589	0	117.73	308540000	42	0.00281582	0.0219178	-2.45104	-1.6296	sp|P0A927|TSX_ECOLI	sp|P0A927|TSX_ECOLI	tsx	Nucleoside-specific channel-forming protein tsx	tsx	0.188987
-1.13239	-0.585335	0.351328	0.295878	-3.23612	-2.25888	-2.29	-2.80077	+	10mM_0mM	27	27	27	55.5	55.5	55.5	78.503	0	182.97	265150000	84	0.00143542	0.0212923	-2.37881	-1.66584	sp|P15977|MALQ_ECOLI	sp|P15977|MALQ_ECOLI	malQ	4-alpha-glucanotransferase	malQ	0.182858
-1.19019	-1.52921	-1.0234	-1.44663	-3.19635	-3.19956	-4.63159	-4.68318	+	10mM_0mM	6	6	6	17.7	17.7	17.7	42.876	0	116.27	50993000	18	0.000951042	0.0194894	-2.63031	-1.83015	sp|P77552|YDHQ_ECOLI	sp|P77552|YDHQ_ECOLI	ydhQ	Uncharacterized protein YdhQ	ydhQ	0.180836
4.73513	4.73314	4.21571	4.92657	2.4106	2.22349	1.8985	2.09272	+	10mM_0mM	33	33	33	69.2	69.2	69.2	52.356	0	323.31	4782200000	449	1.08804e-05	0.0125517	-2.49631	-2.10332	sp|P0AC38|ASPA_ECOLI	sp|P0AC38|ASPA_ECOLI	aspA	Aspartate ammonia-lyase	aspA	0.175902
2.43608	1.58914	1.54805	1.00906	-4.04501	-3.44573	0.296448	-0.300221	+	10mM_0mM	23	23	23	48.4	48.4	48.4	70.243	0	267.37	328580000	74	0.020979	0.0208116	-3.51921	-1.64961	sp|P20083|PARE_ECOLI	sp|P20083|PARE_ECOLI	parE	DNA topoisomerase 4 subunit B	parE	0.164151
1.59228	-0.0828552	4.67055	3.94732	-3.00258	-1.39688	-0.867312	2.6318	+	10mM_0mM	60	60	51	59	59	52.2	140.49	0	323.31	2012400000	447	0.0952225	0.0426466	-3.19057	-1.22121	sp|P09152|NARG_ECOLI	sp|P09152|NARG_ECOLI	narG	Respiratory nitrate reductase 1 alpha chain	narG	0.161656
0.0985718	-0.353909	1.52176	1.33143	-2.09882	-2.44502	-1.16358	-1.73316	+	10mM_0mM	28	28	28	72.9	72.9	72.9	58.019	0	319.36	572680000	86	0.00336235	0.0228571	-2.50961	-1.63477	sp|P37342|YJJI_ECOLI	sp|P37342|YJJI_ECOLI	yjjI	Uncharacterized protein YjjI	yjjI	0.160789
-0.901564	-0.407044	-0.649862	-0.460222	-2.94807	-3.05078	-3.58919	-3.76398	+	10mM_0mM	10	10	10	45.1	45.1	45.1	27.123	0	213.57	261820000	79	2.09386e-05	0.00904348	-2.73333	-2.22406	sp|P0AC47|FRDB_ECOLI	sp|P0AC47|FRDB_ECOLI	frdB	Fumarate reductase iron-sulfur subunit	frdB	0.153355
0.442413	0.476791	-0.721464	-1.33491	-3.98272	-3.2577	-2.89092	-2.12836	+	10mM_0mM	10	10	10	35.2	35.2	35.2	36.65	0	79.34	126170000	52	0.00330495	0.021	-2.78063	-1.74789	sp|P00963|ASNA_ECOLI	sp|P00963|ASNA_ECOLI	asnA	Aspartate--ammonia ligase	asnA	0.141562
-1.78698	-4.11529	-1.44653	0.108454	-3.63872	-4.207	-5.0048	-3.53513	+	10mM_0mM	9	9	9	50	50	50	31.565	0	62.854	154440000	29	0.0501012	0.0468696	-2.28633	-1.1816	sp|P0AAN3|HYPB_ECOLI	sp|P0AAN3|HYPB_ECOLI	hypB	Hydrogenase isoenzymes nickel incorporation protein HypB	hypB	0.1405
-1.3028	-0.307444	1.02958	1.02215	-4.79357	-6.19328	-1.68618	-1.563	+	10mM_0mM	26	26	26	52.9	52.9	52.9	69.52	0	202.94	321110000	96	0.0289382	0.02288	-3.66938	-1.60612	sp|P0A6U3|MNMG_ECOLI	sp|P0A6U3|MNMG_ECOLI	mnmG	tRNA uridine 5-carboxymethylaminomethyl modification enzyme MnmG	mnmG	0.132226
1.49917	0.205647	2.54188	3.29058	-1.654	-0.614679	-0.656618	-0.117079	+	10mM_0mM	27	27	27	70.7	70.7	70.7	36.85	0	323.31	1527400000	159	0.011915	0.0257079	-2.64491	-1.51764	sp|P00805|ASPG2_ECOLI	sp|P00805|ASPG2_ECOLI	ansB	L-asparaginase 2	ansB	0.129017
-2.36772	-3.72691	-0.129236	-0.386612	-3.355	-4.39643	-4.79366	-4.5031	+	10mM_0mM	12	12	12	48.9	48.9	48.9	35.561	0	154.12	139340000	26	0.0284225	0.0302609	-2.60942	-1.36679	sp|P76055|TTCA_ECOLI	sp|P76055|TTCA_ECOLI	ttcA	tRNA 2-thiocytidine biosynthesis protein TtcA	ttcA	0.115663
0.992823	0.432444	-0.972527	0.472408	-4.3318	-2.05881	-2.89751	-2.49985	+	10mM_0mM	12	12	12	75.2	75.2	75.2	30.427	0	208.6	267350000	56	0.00269502	0.0143	-3.17828	-1.92873	sp|P0ABQ2|GARR_ECOLI	sp|P0ABQ2|GARR_ECOLI	garR	2-hydroxy-3-oxopropionate reductase	garR	0.114706
-0.805435	-0.942482	1.9863	1.59618	-2.78565	-2.25228	-1.90619	-1.92813	+	10mM_0mM	30	30	30	72.8	72.8	72.8	53.662	0	256.87	551590000	101	0.0155546	0.0254468	-2.6767	-1.48648	sp|P0AEI1|MIAB_ECOLI	sp|P0AEI1|MIAB_ECOLI	miaB	tRNA-2-methylthio-N(6)-dimethylallyladenosine synthase	miaB	0.109491
2.91102	2.77741	2.88833	2.84354	-1.36546	-1.14621	0.160933	0.111326	+	10mM_0mM	32	32	32	60.3	60.3	60.3	63.837	0	323.31	1287400000	206	0.00015287	0.00917647	-3.41492	-2.42967	sp|P28904|TREC_ECOLI	sp|P28904|TREC_ECOLI	treC	Trehalose-6-phosphate hydrolase	treC	0.10491
-0.392713	-0.106224	1.97697	1.62614	-2.97346	-4.19137	-1.80299	-1.43082	+	10mM_0mM	13	13	13	52.9	52.9	52.9	48.541	0	297.85	591310000	69	0.00796992	0.01832	-3.3757	-1.80981	sp|P10384|FADL_ECOLI	sp|P10384|FADL_ECOLI	fadL	Long-chain fatty acid transport protein	fadL	0.0963433
0.494177	1.00402	2.95112	2.34273	-3.10523	-4.40167	-1.40632	-0.171053	+	10mM_0mM	34	34	34	73	73	73	58.066	0	323.31	758530000	163	0.0109045	0.0177273	-3.96908	-1.89725	sp|P11349|NARH_ECOLI;sp|P19318|NARY_ECOLI	sp|P11349|NARH_ECOLI	narH	Respiratory nitrate reductase 1 beta chain	narH	0.0880992
2.76568	1.68493	4.92798	4.61409	-2.55469	-0.982037	0.926565	1.61356	+	10mM_0mM	19	19	18	64.1	64.1	62.2	39.333	0	323.31	3778000000	191	0.0217964	0.0218361	-3.74732	-1.68908	sp|P02931|OMPF_ECOLI	sp|P02931|OMPF_ECOLI	ompF	Outer membrane protein F	ompF	0.0867977
-0.00949287	-0.50256	-0.556383	0.0210934	-3.41408	-3.49112	-4.60128	-4.2409	+	10mM_0mM	11	11	11	31.3	31.3	31.3	48.521	0	71.448	314880000	50	3.04042e-05	0.00433333	-3.67501	-2.76645	sp|P42630|TDCG_ECOLI	sp|P42630|TDCG_ECOLI	tdcG	L-serine dehydratase TdcG	tdcG	0.0815646
1.88104	2.46639	4.25479	3.91937	-3.22667	-4.20449	0.322922	0.774794	+	10mM_0mM	33	33	33	59.9	59.9	59.9	70.545	0	323.31	2292600000	293	0.0139589	0.0137647	-4.71376	-1.98559	sp|P0A9P6|DEAD_ECOLI	sp|P0A9P6|DEAD_ECOLI	deaD	ATP-dependent RNA helicase DeaD	deaD	0.0719043
2.26176	0.265968	0.801269	2.26766	-1.17339	-2.74193	-2.74225	-3.37338	+	10mM_0mM	22	22	22	62.6	62.6	62.6	43.387	0	262.82	789100000	106	0.00134391	0.0109474	-3.9069	-2.30632	sp|P0AEX9|MALE_ECOLI	sp|P0AEX9|MALE_ECOLI	malE	Maltose-binding periplasmic protein	malE	0.0668043
-0.0717182	0.332291	-0.581516	0.184721	-4.07714	-3.95063	-3.81712	-3.91987	+	10mM_0mM	21	21	21	67.2	67.2	67.2	44.329	0	323.31	215260000	77	1.45707e-06	0.0104	-3.90713	-3.23521	sp|P76440|PRET_ECOLI	sp|P76440|PRET_ECOLI	preT	NAD-dependent dihydropyrimidine dehydrogenase subunit PreT	preT	0.0649847
2.02642	2.27752	3.65995	4.10469	-4.4076	-3.57506	-0.811739	0.717959	+	10mM_0mM	24	24	24	67.9	67.9	67.9	49.912	0	323.31	3241500000	252	0.00815428	0.00866667	-5.03626	-2.19213	sp|P02943|LAMB_ECOLI	sp|P02943|LAMB_ECOLI	lamB	Maltoporin	lamB	0.0605045
0.320162	0.227453	2.3148	1.62898	-5.40069	-3.21684	-2.09253	-3.03088	+	10mM_0mM	39	39	38	53.9	53.9	52.7	90.398	0	285.13	608660000	124	0.00189552	0.0104	-4.55808	-2.44267	sp|P18775|DMSA_ECOLI	sp|P18775|DMSA_ECOLI	dmsA	Dimethyl sulfoxide reductase DmsA	dmsA	0.0465362
1.52175	1.78976	2.60242	2.39997	-4.574	-3.89078	-3.13334	-1.02287	+	10mM_0mM	42	42	42	80.3	80.3	80.3	58.958	0	323.31	801430000	179	0.000651495	0.00472727	-5.23372	-2.89161	sp|P0A9C0|GLPA_ECOLI	sp|P0A9C0|GLPA_ECOLI	glpA	Anaerobic glycerol-3-phosphate dehydrogenase subunit A	glpA	0.0404696
-4.23169	-3.79776	1.90809	1.49578	-4.57156	-4.17961	-4.34747	-3.85839	+	10mM_0mM	15	15	14	45.3	45.3	45.3	48.752	0	98.093	548330000	59	0.112945	0.050014	-3.08286	-1.15828	sp|P30744|SDHM_ECOLI	sp|P30744|SDHM_ECOLI	sdaB	L-serine dehydratase 2	sdaB	0.0321432
0.0815849	-1.33275	2.16361	2.73874	-3.64191	-4.90307	-3.3892	-2.83923	+	10mM_0mM	9	9	9	22.8	22.8	22.8	51.08	0	139.41	852630000	93	0.00438003	0.00945455	-4.60615	-2.26054	sp|P36672|PTTBC_ECOLI	sp|P36672|PTTBC_ECOLI	treB	PTS system trehalose-specific EIIBC component	treB	0.0276524
2.69048	2.23579	4.05245	3.39	-2.8657	-3.72193	-1.65718	-1.02509	+	10mM_0mM	52	52	52	68.6	68.6	68.6	93.12	0	323.31	1540900000	247	0.000295938	0.00866667	-5.40966	-3.1384	sp|P08201|NIRB_ECOLI	sp|P08201|NIRB_ECOLI	nirB	Nitrite reductase (NADH) large subunit	nirB	0.02671
4.22904	4.58783	4.17631	4.51327	-3.0277	-3.11379	-4.09045	0.116487	+	10mM_0mM	47	44	44	67.4	65.6	65.6	85.935	0	323.31	3372000000	529	0.000288972	0.013	-6.90548	-3.59696	sp|P42632|TDCE_ECOLI	sp|P42632|TDCE_ECOLI	tdcE	PFL-like enzyme TdcE	tdcE	0.0164953
-1.99814	-1.96425	-1.90058	-2.0006	-0.789293	-0.416616	-0.482708	-1.04144			4	4	4	43.9	43.9	43.9	14.961	0	111.86	115840000	59	0.00012231	0.0524416	1.28338	1.11943	sp|P0ADW3|YHCB_ECOLI	sp|P0ADW3|YHCB_ECOLI	yhcB	Inner membrane protein YhcB	yhcB	2.46921
3.44284	3.60166	3.16211	3.3932	4.32866	4.55059	4.72345	4.37169			41	41	41	59.3	59.3	59.3	98.918	0	323.31	3188600000	527	0.000142355	0.0786	1.09364	0.969351	sp|P04825|AMPN_ECOLI	sp|P04825|AMPN_ECOLI	pepN	Aminopeptidase N	pepN	2.13432
2.02666	2.0334	2.30374	2.41644	1.30309	0.891693	1.17791	1.15995			23	23	23	58.4	58.4	58.4	47.543	0	323.31	1211900000	158	0.000187282	0.0896268	-1.0619	-0.939091	sp|P31120|GLMM_ECOLI	sp|P31120|GLMM_ECOLI	glmM	Phosphoglucosamine mutase	glmM	0.478196
0.095892	0.269197	0.0260506	0.559317	1.22326	1.44355	1.18471	1.27823			24	24	24	71.2	71.2	71.2	55.36	0	176.24	673230000	118	0.000213758	0.092968	1.04483	0.923177	sp|Q46829|BGLA_ECOLI	sp|Q46829|BGLA_ECOLI	bglA	6-phospho-beta-glucosidase BglA	bglA	2.04657
3.06407	3.07488	3.31028	3.39869	2.46132	2.35704	2.30546	2.55246			33	33	33	69.7	69.7	69.7	49.32	0	323.31	2771000000	326	0.000221413	0.161234	-0.792909	-0.720409	sp|P24182|ACCC_ECOLI	sp|P24182|ACCC_ECOLI	accC	Biotin carboxylase	accC	0.575484
-0.520693	-0.251932	-0.00222206	-0.43918	0.971838	0.642422	0.739305	0.695295			12	12	12	71.3	71.3	71.3	19.536	0	99.729	435320000	106	0.00022918	0.0894476	1.06572	0.938046	sp|P0A8W8|YFBU_ECOLI	sp|P0A8W8|YFBU_ECOLI	yfbU	UPF0304 protein YfbU	yfbU	2.08104
-1.56201	-1.46056	-1.5648	-1.52571	-0.429342	-0.516579	-0.883049	-0.814287			9	9	9	56.8	56.8	56.8	23.445	0	246.83	177700000	53	0.000261008	0.138908	0.867455	0.779085	sp|P0AFU8|RISA_ECOLI	sp|P0AFU8|RISA_ECOLI	ribC	Riboflavin synthase	ribC	1.83985
-0.878979	-1.19129	-0.735947	-0.862371	0.269342	-0.0036583	-0.0351868	-0.0988159			9	9	9	32	32	32	22.86	0	121.17	258810000	66	0.000286896	0.117008	0.950067	0.843467	sp|P0A7Z0|RPIA_ECOLI	sp|P0A7Z0|RPIA_ECOLI	rpiA	Ribose-5-phosphate isomerase A	rpiA	1.92879
3.3815	3.36565	3.09808	3.67749	4.56367	4.41283	4.62552	4.25704			25	25	25	57	57	57	44.011	0	323.31	4414600000	440	0.000287197	0.0859324	1.08409	0.947432	sp|P0AFG6|ODO2_ECOLI	sp|P0AFG6|ODO2_ECOLI	sucB	Dihydrolipoyllysine-residue succinyltransferase component of 2-oxoglutarate dehydrogenase complex	sucB	2.10883
2.01159	1.61108	1.89132	1.99895	2.94752	2.88666	2.75212	2.57214			18	18	18	53.7	53.7	53.7	50.176	0	281.76	1531400000	227	0.000336509	0.129552	0.911376	0.810244	sp|P21165|PEPQ_ECOLI	sp|P21165|PEPQ_ECOLI	pepQ	Xaa-Pro dipeptidase	pepQ	1.87873
6.67801	6.44215	6.67477	6.3516	5.44781	5.74652	5.14453	5.58636			63	63	63	81.5	81.5	81.5	61.157	0	323.31	17329000000	1704	0.000446612	0.0946071	-1.05533	-0.915888	sp|P0AG67|RS1_ECOLI	sp|P0AG67|RS1_ECOLI	rpsA	30S ribosomal protein S1	rpsA	0.484363
5.16224	4.91287	4.43037	5.13929	6.37659	6.19422	6.05287	6.04117			39	39	39	68.4	68.4	68.4	50.688	0	323.31	15610000000	1214	0.000532183	0.0612655	1.25502	1.05727	sp|P0A9P0|DLDH_ECOLI	sp|P0A9P0|DLDH_ECOLI	lpdA	Dihydrolipoyl dehydrogenase	lpdA	2.35097
0.716257	0.656069	0.845011	0.397245	-0.111467	-0.39394	-0.00634003	-0.208898			28	28	28	72.7	72.7	72.7	50.971	0	284.98	543830000	111	0.000551404	0.149939	-0.833807	-0.741107	sp|P0ADR8|YGDH_ECOLI	sp|P0ADR8|YGDH_ECOLI	ygdH	LOG family protein YgdH	ygdH	0.560254
3.86029	3.27567	3.67042	3.53499	2.68678	2.74088	2.49712	2.2844			14	14	14	67.3	67.3	67.3	17.711	0	212.39	2776500000	196	0.000668724	0.101197	-1.03305	-0.890052	sp|P0A7J3|RL10_ECOLI	sp|P0A7J3|RL10_ECOLI	rplJ	50S ribosomal protein L10	rplJ	0.487122
0.307518	0.438879	0.546639	0.133925	1.23369	1.63799	1.04109	1.15231			21	21	21	54.4	54.4	54.4	49.815	0	293.29	576770000	176	0.00117914	0.13563	0.90953	0.785748	sp|P15034|AMPP_ECOLI	sp|P15034|AMPP_ECOLI	pepP	Xaa-Pro aminopeptidase	pepP	1.89173
1.56681	1.6238	1.90331	1.97494	2.65908	2.59478	2.28999	2.76553			22	22	22	82.4	82.4	82.4	30.832	0	236.29	1387700000	215	0.00132813	0.165866	0.810129	0.708416	sp|P0A715|KDSA_ECOLI	sp|P0A715|KDSA_ECOLI	kdsA	2-dehydro-3-deoxyphosphooctonate aldolase	kdsA	1.75324
3.51661	3.5527	3.27332	3.84577	4.19182	4.78706	4.49544	4.40654			50	50	50	60.5	60.5	60.5	105.06	0	323.31	4318600000	784	0.00162815	0.135541	0.923117	0.788839	sp|P0AFG3|ODO1_ECOLI	sp|P0AFG3|ODO1_ECOLI	sucA	2-oxoglutarate dehydrogenase E1 component	sucA	1.89829
-0.691618	-0.688303	-1.43689	-0.504753	0.396481	0.847372	0.222408	0.867779			8	8	8	88.7	88.7	88.7	10.387	0	41.418	472310000	52	0.00169734	0.0527843	1.4139	1.1196	sp|P0A6F9|CH10_ECOLI	sp|P0A6F9|CH10_ECOLI	groS	10 kDa chaperonin	groS	2.6393
4.16256	3.76687	4.68416	4.43778	2.5798	2.96489	3.15371	3.21278			19	19	19	76.2	76.2	76.2	23.469	0	276.13	6126400000	349	0.00185246	0.0659448	-1.28505	-1.03378	sp|P0A7V8|RS4_ECOLI	sp|P0A7V8|RS4_ECOLI	rpsD	30S ribosomal protein S4	rpsD	0.405025
-4.43329	-3.65251	-3.37752	-3.15981	-2.24342	-2.211	-2.14794	-2.18436			8	8	8	24.1	24.1	24.1	49.403	0	123.73	42920000	21	0.00195116	0.050953	1.4591	1.14098	sp|P0AEJ6|EUTB_ECOLI	sp|P0AEJ6|EUTB_ECOLI	eutB	Ethanolamine ammonia-lyase heavy chain	eutB	2.61384
-1.46784	-1.55204	-1.10562	-1.9103	-0.472893	-0.745705	-0.0803356	-0.24758			10	10	10	66.3	66.3	66.3	18.344	0	206.03	214140000	55	0.00218042	0.0926878	1.12232	0.920505	sp|P0A8E7|YAJQ_ECOLI	sp|P0A8E7|YAJQ_ECOLI	yajQ	UPF0234 protein YajQ	yajQ	2.16637
5.66753	5.59804	6.06762	5.86844	6.34281	6.63156	6.67623	6.35281			55	55	55	81.4	81.4	81.4	66.095	0	323.31	16194000000	1848	0.00229633	0.215099	0.700446	0.615368	sp|P06959|ODP2_ECOLI	sp|P06959|ODP2_ECOLI	aceF	Dihydrolipoyllysine-residue acetyltransferase component of pyruvate dehydrogenase complex	aceF	1.62094
3.57705	3.4694	3.17786	3.50516	3.00125	2.52955	2.7927	2.79634			37	37	37	87.3	87.3	87.3	47.344	0	323.31	3173800000	384	0.00245777	0.235206	-0.652405	-0.577075	sp|P0A7D4|PURA_ECOLI	sp|P0A7D4|PURA_ECOLI	purA	Adenylosuccinate synthetase	purA	0.637043
0.896446	0.776386	1.35733	1.2209	-0.698559	-1.08629	0.0582828	-0.0249329			14	14	14	38.6	38.6	38.6	65.651	0	252.77	384000000	65	0.00271714	0.0504865	-1.50064	-1.14869	sp|P75838|YCAO_ECOLI	sp|P75838|YCAO_ECOLI	ycaO	Ribosomal protein S12 methylthiotransferase accessory factor YcaO	ycaO	0.367442
2.37323	2.02112	2.87297	3.03368	1.43724	1.39643	1.21671	0.703657			16	16	16	37.9	37.9	37.9	37.39	0	190.62	1276600000	125	0.00289904	0.0593953	-1.38674	-1.0776	sp|P0A9S3|GATD_ECOLI	sp|P0A9S3|GATD_ECOLI	gatD	Galactitol-1-phosphate 5-dehydrogenase	gatD	0.375416
-3.17121	-3.37258	-2.67898	-2.91118	-1.4866	-1.55211	-1.79055	-2.38968			9	9	9	47.9	47.9	47.9	32.492	0	52.869	62019000	27	0.0029597	0.0771134	1.22875	0.978874	sp|P0A894|YHBJ_ECOLI	sp|P0A894|YHBJ_ECOLI	yhbJ	UPF0042 nucleotide-binding protein YhbJ	yhbJ	2.37139
-1.51119	-1.40254	-1.15951	-1.50255	-2.68966	-2.46506	-1.92316	-2.13602			8	8	8	54.2	54.2	54.2	24.746	0	82.361	144440000	60	0.00296064	0.142782	-0.909529	-0.764974	sp|P0A6I0|KCY_ECOLI	sp|P0A6I0|KCY_ECOLI	cmk	Cytidylate kinase	cmk	0.540828
6.52678	6.82517	6.93349	6.79234	7.57791	7.12081	7.58582	7.63122			59	59	59	92.7	92.7	92.7	57.328	0	323.31	28227000000	2663	0.00299836	0.214458	0.709496	0.618142	sp|P0A6F5|CH60_ECOLI	sp|P0A6F5|CH60_ECOLI	groL	60 kDa chaperonin	groL	1.64272
-2.13491	-1.9657	-2.26061	-2.68436	-0.733095	-0.653568	-1.16696	-1.5723			7	7	7	57.9	57.9	57.9	19.416	0	79.143	112630000	41	0.00335859	0.0768485	1.22992	0.974418	sp|P45578|LUXS_ECOLI	sp|P45578|LUXS_ECOLI	luxS	S-ribosylhomocysteine lyase	luxS	2.38098
1.85691	2.40761	1.80823	1.91928	1.35797	1.05053	1.08278	0.594204			30	30	30	51.1	51.1	51.1	73.898	0	323.31	816150000	205	0.00351883	0.130855	-0.976636	-0.806993	sp|P21170|SPEA_ECOLI	sp|P21170|SPEA_ECOLI	speA	Biosynthetic arginine decarboxylase	speA	0.509618
0.981625	0.141426	0.195852	0.655958	1.66021	1.70371	1.28828	1.43761			13	13	13	54.5	54.5	54.5	40.017	0	197.19	599400000	123	0.00355802	0.117851	1.02874	0.841892	sp|P0A9Q9|DHAS_ECOLI	sp|P0A9Q9|DHAS_ECOLI	asd	Aspartate-semialdehyde dehydrogenase	asd	1.9951
3.11384	3.05157	2.87647	2.8522	3.50933	3.65995	3.98805	3.39672			35	35	21	76.3	76.3	52.4	60.298	0	323.31	2058900000	424	0.00358351	0.235737	0.664987	0.581448	sp|P0AC33|FUMA_ECOLI	sp|P0AC33|FUMA_ECOLI	fumA	Fumarate hydratase class I, aerobic	fumA	1.60023
0.851805	0.519709	-0.182444	-0.102629	1.27852	1.87398	1.46242	1.54596			22	22	22	74.9	74.9	74.9	41.139	0	203.42	737800000	171	0.0038669	0.0760209	1.26861	0.992308	sp|P09424|MTLD_ECOLI	sp|P09424|MTLD_ECOLI	mtlD	Mannitol-1-phosphate 5-dehydrogenase	mtlD	2.32965
-2.68535	-2.40184	-2.4225	-2.17458	-4.1784	-3.20125	-3.2972	-4.11551			8	8	8	46	46	46	17.688	0	82.159	36146000	23	0.00387413	0.0754074	-1.27702	-0.997363	sp|P0AEU7|SKP_ECOLI	sp|P0AEU7|SKP_ECOLI	skp	Chaperone protein Skp	skp	0.429605
-1.52965	-1.6329	-1.45261	-1.67075	-1.05827	-1.17021	-0.685835	-0.55711			11	11	11	63.4	63.4	63.4	20.059	0	124.1	167630000	61	0.00388896	0.218079	0.703619	0.609396	sp|P0ACY1|YDJA_ECOLI	sp|P0ACY1|YDJA_ECOLI	ydjA	Putative NAD(P)H nitroreductase YdjA	ydjA	1.65093
2.55566	2.60935	3.33727	3.06676	4.01954	3.64647	3.80739	3.77951			20	20	20	88.7	88.7	88.7	25.95	0	222.62	3584500000	325	0.00392498	0.143097	0.920962	0.765703	sp|P0ABP8|DEOD_ECOLI	sp|P0ABP8|DEOD_ECOLI	deoD	Purine nucleoside phosphorylase DeoD-type	deoD	1.85356
3.87737	3.20913	3.90722	4.01879	4.78216	4.72484	5.76339	5.61622			40	40	39	65.2	65.2	63.8	61.529	0	323.31	6020500000	671	0.0042347	0.0588354	1.46852	1.10541	sp|P0A6T1|G6PI_ECOLI	sp|P0A6T1|G6PI_ECOLI	pgi	Glucose-6-phosphate isomerase	pgi	2.85237
2.58077	2.40852	2.50291	2.65992	1.29122	1.70181	0.678911	1.81775			15	15	15	69.5	69.5	69.5	13.099	0	175.42	2267100000	185	0.00440136	0.0925455	-1.16561	-0.923002	sp|P0A7S9|RS13_ECOLI	sp|P0A7S9|RS13_ECOLI	rpsM	30S ribosomal protein S13	rpsM	0.46506
-2.65656	-2.56693	-2.42277	-1.82498	-0.925816	-1.74778	-0.846699	-0.838669			9	9	9	45.6	45.6	45.6	23.211	0	109.54	115490000	36	0.00446426	0.0760625	1.27807	0.991471	sp|P0AFR4|YCIO_ECOLI	sp|P0AFR4|YCIO_ECOLI	yciO	Uncharacterized protein YciO	yciO	2.43607
0.381899	0.387995	0.944553	1.30789	-0.4653	-0.457014	-0.436563	-0.0334377			25	25	25	45.6	45.6	45.6	83.83	0	258.88	409920000	129	0.0044676	0.100967	-1.10366	-0.883172	sp|P0AFI2|PARC_ECOLI	sp|P0AFI2|PARC_ECOLI	parC	DNA topoisomerase 4 subunit A	parC	0.451909
3.90099	3.99691	2.79157	3.30067	1.76382	2.47806	2.1026	2.04277			25	25	25	85.8	85.8	85.8	43.29	0	323.31	2657800000	354	0.0045004	0.0609143	-1.40072	-1.06329	sp|P0A6A3|ACKA_ECOLI	sp|P0A6A3|ACKA_ECOLI	ackA	Acetate kinase	ackA	0.364552
6.76001	6.37481	6.72956	6.67087	6.93852	7.42828	7.26746	7.35745			81	81	81	76.6	76.6	76.6	99.667	0	323.31	26063000000	2310	0.00458815	0.268393	0.614112	0.538837	sp|P0AFG8|ODP1_ECOLI	sp|P0AFG8|ODP1_ECOLI	aceE	Pyruvate dehydrogenase E1 component	aceE	1.53477
3.43548	3.16161	3.67999	4.14323	2.18905	2.65343	2.37443	2.83187			25	25	25	80.9	80.9	80.9	26.743	0	323.31	6087500000	497	0.00495494	0.105273	-1.09289	-0.872437	sp|P0A7V0|RS2_ECOLI	sp|P0A7V0|RS2_ECOLI	rpsB	30S ribosomal protein S2	rpsB	0.460795
-0.215159	-0.470135	-1.36454	-1.41332	0.667595	0.190474	0.672918	0.579658			18	18	18	50.1	50.1	50.1	48.581	0	323.31	285040000	94	0.00533624	0.0630391	1.39345	1.04984	sp|P00370|DHE4_ECOLI	sp|P00370|DHE4_ECOLI	gdhA	NADP-specific glutamate dehydrogenase	gdhA	2.4789
4.53147	4.46371	4.85969	4.45516	5.26603	5.08614	5.33078	4.90085			46	46	46	81.1	81.1	81.1	50.729	0	323.31	8665800000	973	0.0058119	0.300688	0.568445	0.500399	sp|P0AD61|KPYK1_ECOLI	sp|P0AD61|KPYK1_ECOLI	pykF	Pyruvate kinase I	pykF	1.48261
-0.204569	-0.157297	0.697212	0.0505867	0.940483	1.0898	2.10935	1.71834			16	16	16	72.8	72.8	72.8	27.353	0	300.86	660630000	150	0.00723144	0.069773	1.36801	1.01848	sp|P0AA16|OMPR_ECOLI	sp|P0AA16|OMPR_ECOLI	ompR	Transcriptional regulatory protein OmpR	ompR	2.63553
-0.91235	-1.0271	-0.146112	-0.302385	-1.87324	-1.70728	-1.73579	-1.22417			6	6	6	29.3	29.3	29.3	20.591	0	40	308870000	48	0.00726331	0.124106	-1.03814	-0.823472	sp|P0A6N4|EFP_ECOLI	sp|P0A6N4|EFP_ECOLI	efp	Elongation factor P	efp	0.477775
0.778887	0.0748005	0.587473	0.151016	-0.264727	-0.441189	-1.27097	-1.021			14	14	14	50.3	50.3	50.3	41.442	0	209.17	348480000	77	0.00769653	0.101136	-1.14751	-0.888271	sp|P0A6T3|GAL1_ECOLI	sp|P0A6T3|GAL1_ECOLI	galK	Galactokinase	galK	0.460061
3.6188	3.55442	4.49134	4.07613	3.11855	2.80922	2.899	3.19691			29	29	29	62.1	62.1	62.1	47.004	0	323.31	4595500000	452	0.00778115	0.146479	-0.929255	-0.751268	sp|P0AG30|RHO_ECOLI	sp|P0AG30|RHO_ECOLI	rho	Transcription termination factor Rho	rho	0.50989
3.23365	2.3946	1.78676	2.51559	4.54089	4.18909	3.8503	3.38583			19	19	19	73.7	73.7	73.7	29.777	0	323.31	2689400000	348	0.00786948	0.0586747	1.50888	1.08893	sp|P0AGE9|SUCD_ECOLI	sp|P0AGE9|SUCD_ECOLI	sucD	Succinyl-CoA ligase [ADP-forming] subunit alpha	sucD	2.78577
-0.0927486	-1.23372	-2.01917	-1.12491	0.165068	0.547003	0.752834	0.438589			15	15	15	56.3	56.3	56.3	33.42	0	283.87	244590000	92	0.0084664	0.0521053	1.59351	1.12698	sp|P37902|GLTI_ECOLI	sp|P37902|GLTI_ECOLI	gltI	Glutamate/aspartate periplasmic-binding protein	gltI	2.71864
-3.23982	-3.80952	-3.39972	-3.3502	-2.45425	-1.2214	-2.64335	-2.27799			6	6	6	40.6	40.6	40.6	23.687	0	55.463	23459000	20	0.00889552	0.078995	1.30057	0.969394	sp|P33218|YEBE_ECOLI	sp|P33218|YEBE_ECOLI	yebE	Inner membrane protein YebE	yebE	2.6422
-1.42583	-1.39893	-0.838057	-1.41261	-2.01095	-3.33788	-2.50802	-2.19183			16	16	16	41.9	41.9	41.9	57.655	0	55.062	131530000	48	0.00894996	0.0897925	-1.24331	-0.936906	sp|P07604|TYRR_ECOLI	sp|P07604|TYRR_ECOLI	tyrR	Transcriptional regulatory protein TyrR	tyrR	0.43979
2.09368	1.57814	2.28001	2.7967	0.468515	0.106203	0.930197	1.43346			11	11	11	60.2	60.2	60.2	11.735	0	123.95	2368800000	130	0.00895401	0.0627865	-1.45254	-1.05095	sp|P0A7R5|RS10_ECOLI	sp|P0A7R5|RS10_ECOLI	rpsJ	30S ribosomal protein S10	rpsJ	0.370762
0.347927	0.50445	0.319361	-0.312809	1.25602	1.51132	0.927311	0.802439			12	12	12	67.6	67.6	67.6	22.284	0	76.37	423980000	110	0.00934754	0.154578	0.90954	0.732554	sp|P0A955|ALKH_ECOLI	sp|P0A955|ALKH_ECOLI	eda	KHG/KDPG aldolase	eda	1.87279
-0.0716667	0.241722	0.890907	-0.389536	-1.11541	-0.707434	-1.18938	-0.790285			18	18	18	48.3	48.3	48.3	54.972	0	113.07	356740000	76	0.00946655	0.108615	-1.11848	-0.861728	sp|P77718|THII_ECOLI	sp|P77718|THII_ECOLI	thiI	tRNA sulfurtransferase	thiI	0.439992
-0.13463	0.395105	-0.408976	-0.197306	0.614725	0.522762	0.939747	1.3326			36	36	36	56.5	56.5	56.5	89.119	0	323.31	364920000	146	0.0095556	0.146457	0.938909	0.750738	sp|P00561|AK1H_ECOLI	sp|P00561|AK1H_ECOLI	thrA	Bifunctional aspartokinase/homoserine dehydrogenase 1	thrA	1.92266
2.98836	2.98783	3.21772	3.47846	3.85869	3.74818	3.66428	3.49391			35	35	35	64.8	64.8	64.8	52.57	0	323.31	3316700000	320	0.00959747	0.34034	0.523174	0.459003	sp|P0A8M0|SYN_ECOLI	sp|P0A8M0|SYN_ECOLI	asnS	Asparagine--tRNA ligase	asnS	1.42875
-1.35023	-0.691763	-0.75252	-0.458698	-0.0382919	-0.198729	0.0926189	0.517567			20	20	20	55.1	55.1	55.1	47.008	0	56.979	248070000	78	0.00992467	0.155266	0.906593	0.728706	sp|P04335|FRSA_ECOLI	sp|P04335|FRSA_ECOLI	frsA	Esterase FrsA	frsA	1.86191
-3.59551	-3.98858	-2.84752	-3.5066	-2.82162	-2.25367	-1.98919	-2.49509			7	7	7	17	17	17	59.423	0	50.673	47431000	35	0.0100648	0.116348	1.09466	0.844843	sp|P39830|YBAL_ECOLI	sp|P39830|YBAL_ECOLI	ybaL	Inner membrane protein YbaL	ybaL	2.09423
4.84136	4.47891	4.47709	5.11724	2.6618	2.97804	3.58762	4.1868			20	20	20	73	73	73	25.983	0	323.31	10599000000	611	0.0100954	0.0740213	-1.37509	-1.00247	sp|P0A7V3|RS3_ECOLI	sp|P0A7V3|RS3_ECOLI	rpsC	30S ribosomal protein S3	rpsC	0.411695
4.09533	3.98822	4.77528	4.42574	4.90014	4.92966	5.13311	5.07503			51	51	51	70.7	70.7	70.7	71.422	0	323.31	5695600000	725	0.0101734	0.234326	0.688344	0.580198	sp|P0A6Z3|HTPG_ECOLI	sp|P0A6Z3|HTPG_ECOLI	htpG	Chaperone protein HtpG	htpG	1.57795
-0.383701	-0.33712	-0.538797	-0.137356	-0.120634	0.364553	0.411152	0.121374			10	10	10	71	71	71	18.251	0	101.7	541550000	65	0.0104228	0.322653	0.543355	0.473326	sp|P69783|PTGA_ECOLI	sp|P69783|PTGA_ECOLI	crr	Glucose-specific phosphotransferase enzyme IIA component	crr	1.46557
4.43319	4.15185	3.3285	2.66731	5.40438	4.78607	5.47721	5.21962			33	33	33	76	76	76	45.756	0	323.31	7608500000	789	0.0105369	0.0584654	1.57661	1.10224	sp|P08200|IDH_ECOLI	sp|P08200|IDH_ECOLI	icd	Isocitrate dehydrogenase [NADP]	icd	2.72064
0.570465	0.562651	0.36223	0.607796	1.03986	0.954266	0.656143	0.903089			25	25	25	60.8	60.8	60.8	54.879	0	237.83	639080000	148	0.010681	0.46171	0.362554	0.329812	sp|P68767|AMPA_ECOLI	sp|P68767|AMPA_ECOLI	pepA	Cytosol aminopeptidase	pepA	1.28905
-3.35495	-4.03385	-2.81586	-3.89007	-2.01798	-2.03244	-2.73928	-2.51913			11	11	11	39.8	39.8	39.8	40.902	0	34.1	29303000	24	0.0111383	0.0982338	1.19647	0.899063	sp|P40874|MTOX_ECOLI	sp|P40874|MTOX_ECOLI	solA	N-methyl-L-tryptophan oxidase	solA	2.21465
-1.47629	-1.85359	-2.24844	-2.65061	-0.529478	-0.74482	-1.23501	-1.24614			8	8	8	38.8	38.8	38.8	26.995	0	90.659	143980000	59	0.0113007	0.109984	1.11837	0.853561	sp|P0A7D7|PUR7_ECOLI	sp|P0A7D7|PUR7_ECOLI	purC	Phosphoribosylaminoimidazole-succinocarboxamide synthase	purC	2.1236
0.980393	0.960909	1.36022	1.06811	0.693266	0.861864	0.518257	0.51931			15	15	15	58.3	58.3	58.3	17.264	0	230.22	726430000	119	0.0114484	0.396826	-0.444232	-0.395363	sp|P0ABA0|ATPF_ECOLI	sp|P0ABA0|ATPF_ECOLI	atpF	ATP synthase subunit b	atpF	0.733949
2.47722	1.72751	2.61184	3.04545	1.22574	1.31246	1.54469	1.62205			16	16	16	56.5	56.5	56.5	34.218	0	323.31	1826000000	221	0.0115626	0.130607	-1.03927	-0.805743	sp|P0A717|KPRS_ECOLI	sp|P0A717|KPRS_ECOLI	prs	Ribose-phosphate pyrophosphokinase	prs	0.465313
-1.88035	-3.63078	-2.56077	-2.70958	-0.878082	-1.75606	-1.32138	-0.622709			9	9	9	52.4	52.4	52.4	29.316	0	56.858	130350000	54	0.0122541	0.0597427	1.55082	1.07817	sp|P0A9D4|CYSE_ECOLI	sp|P0A9D4|CYSE_ECOLI	cysE	Serine acetyltransferase	cysE	2.80085
-1.82178	-2.84974	-2.76231	-3.21937	-1.72238	-1.51284	-1.55533	-0.77969			7	7	7	21.3	21.3	21.3	36.082	0	18.795	82386000	29	0.0129205	0.0908598	1.27074	0.931838	sp|P76193|YNHG_ECOLI	sp|P76193|YNHG_ECOLI	ynhG	Probable L,D-transpeptidase YnhG	ynhG	2.33048
4.59647	4.46025	5.30488	5.11943	4.15272	4.21988	4.15138	4.12266			49	49	49	71	71	71	77.1	0	323.31	6905300000	899	0.0132331	0.232278	-0.708596	-0.588559	sp|P05055|PNP_ECOLI	sp|P05055|PNP_ECOLI	pnp	Polyribonucleotide nucleotidyltransferase	pnp	0.594298
-2.74765	-3.36314	-2.90561	-2.3236	-4.31844	-4.35628	-3.53666	-3.51401			9	9	9	28	28	28	62.801	0	85.414	36683000	21	0.0136715	0.120646	-1.09634	-0.831828	sp|P77318|YDEN_ECOLI	sp|P77318|YDEN_ECOLI	ydeN	Uncharacterized sulfatase YdeN	ydeN	0.470656
1.89248	2.0051	2.03426	2.7125	2.55465	3.04179	3.1809	3.34381			36	36	36	76.2	76.2	76.2	56.75	0	323.31	2770300000	367	0.0137187	0.172662	0.869202	0.694075	sp|P13035|GLPD_ECOLI	sp|P13035|GLPD_ECOLI	glpD	Aerobic glycerol-3-phosphate dehydrogenase	glpD	1.81373
-1.82402	-0.476458	-0.461004	-0.608421	-2.40081	-2.48155	-1.81604	-1.7935			14	14	14	46.9	46.9	46.9	43.285	0	185.56	244120000	66	0.0145697	0.0907163	-1.2805	-0.92987	sp|P42641|OBG_ECOLI	sp|P42641|OBG_ECOLI	obgE	GTPase ObgE/CgtA	obgE	0.394736
-0.721899	-0.114832	-0.752375	-0.223402	0.0914497	0.0588055	0.233337	0.104998			13	13	13	41.3	41.3	41.3	40.586	0	57.421	354210000	88	0.0147689	0.306899	0.575274	0.491706	sp|P0A988|DPO3B_ECOLI	sp|P0A988|DPO3B_ECOLI	dnaN	DNA polymerase III subunit beta	dnaN	1.46247
1.42381	1.64428	-0.288317	1.23221	2.96602	3.17078	2.12659	2.44146			9	9	9	59.5	59.5	59.5	17.835	0	274.82	1347500000	202	0.015425	0.0534872	1.67322	1.11584	sp|P0A862|TPX_ECOLI	sp|P0A862|TPX_ECOLI	tpx	Thiol peroxidase	tpx	2.96512
2.56056	2.63182	1.98382	2.93521	1.73886	1.90861	1.97697	1.67129			29	29	29	82.8	82.8	82.8	48.413	0	323.31	2462000000	243	0.0157275	0.234761	-0.703919	-0.581208	sp|P0A8L1|SYS_ECOLI	sp|P0A8L1|SYS_ECOLI	serS	Serine--tRNA ligase	serS	0.599702
1.63715	1.53234	1.88326	1.79111	2.13195	1.96195	2.16769	1.91228			28	28	28	68.8	68.8	68.8	51.05	0	323.31	945070000	225	0.0160647	0.495249	0.3325	0.302206	sp|P76658|HLDE_ECOLI	sp|P76658|HLDE_ECOLI	hldE	Bifunctional protein HldE	hldE	1.25721
1.55008	1.55473	2.14281	2.04174	1.04396	0.132887	1.20084	1.05675			34	34	34	86.3	86.3	86.3	46.355	0	323.31	1055900000	183	0.0160969	0.148298	-0.963731	-0.746681	sp|P0A6H1|CLPX_ECOLI	sp|P0A6H1|CLPX_ECOLI	clpX	ATP-dependent Clp protease ATP-binding subunit ClpX	clpX	0.523435
0.717243	0.408985	1.05154	0.449322	-1.50504	-1.57768	-0.564577	0.243853			8	8	8	81.4	81.4	81.4	6.5417	0	53.188	848090000	78	0.0163522	0.0656889	-1.50763	-1.03512	sp|P0AG51|RL30_ECOLI	sp|P0AG51|RL30_ECOLI	rpmD	50S ribosomal protein L30	rpmD	0.397453
-0.737158	-0.390587	-2.22078	-2.27321	0.401014	0.373852	0.0427742	0.124956			7	7	7	69.6	69.6	69.6	12.021	0	82.265	241220000	66	0.0166653	0.0586748	1.64108	1.09465	sp|P0ADB1|OSME_ECOLI	sp|P0ADB1|OSME_ECOLI	osmE	Osmotically-inducible lipoprotein E	osmE	2.65496
0.989399	-0.0578823	-0.0722199	0.153696	0.875271	1.04102	1.31454	1.29175			14	14	14	51.1	51.1	51.1	44.067	0	293.85	566030000	145	0.0179979	0.17304	0.877394	0.689794	sp|P12281|MOEA_ECOLI	sp|P12281|MOEA_ECOLI	moeA	Molybdopterin molybdenumtransferase	moeA	1.76211
4.64747	4.60499	5.15794	5.40605	4.08875	4.21988	4.45342	4.3352			38	38	38	94.1	94.1	94.1	50.325	0	323.31	11452000000	890	0.0181401	0.247864	-0.679798	-0.561294	sp|P0ABB4|ATPB_ECOLI	sp|P0ABB4|ATPB_ECOLI	atpD	ATP synthase subunit beta	atpD	0.609738
-1.75501	-0.446493	-1.27568	-1.21262	1.19105	0.612621	-0.626804	0.151895			20	20	20	40.1	40.1	40.1	76.225	0	128.67	120770000	75	0.018516	0.0691304	1.50464	1.02379	sp|P0A8F8|UVRB_ECOLI	sp|P0A8F8|UVRB_ECOLI	uvrB	UvrABC system protein B	uvrB	2.97175
-1.19386	-1.04133	-0.565996	-0.900602	-0.292	-0.422312	0.0493851	-0.597673			8	8	8	56.5	56.5	56.5	24.354	0	155.29	220340000	46	0.0189679	0.291198	0.609796	0.511793	sp|P0AF12|MTNN_ECOLI	sp|P0AF12|MTNN_ECOLI	mtnN	5-methylthioadenosine/S-adenosylhomocysteine nucleosidase	mtnN	1.52689
-2.78167	-1.95259	-0.444515	-0.882305	-0.0118141	-0.0664311	0.703394	0.381273			7	7	7	65.4	65.4	65.4	19.787	0	141.62	355280000	83	0.0193776	0.0517616	1.76688	1.13421	sp|P0AEE1|DCRB_ECOLI	sp|P0AEE1|DCRB_ECOLI	dcrB	Protein DcrB	dcrB	2.90146
6.96765	6.78936	6.56632	6.95795	7.03243	7.4617	7.27778	7.16502			80	80	80	90.7	90.7	90.7	96.126	0	323.31	33969000000	2936	0.0194488	0.426745	0.413913	0.366039	sp|P0A9Q7|ADHE_ECOLI	sp|P0A9Q7|ADHE_ECOLI	adhE	Aldehyde-alcohol dehydrogenase	adhE	1.33199
-0.199499	-1.5765	-1.58606	-2.1176	0.602619	0.652992	-0.350306	-0.248636			13	13	13	57.2	57.2	57.2	35.172	0	109.47	192030000	70	0.0203519	0.0665355	1.53408	1.02939	sp|P28304|QOR1_ECOLI	sp|P28304|QOR1_ECOLI	qorA	Quinone oxidoreductase 1	qorA	2.66549
-4.10767	-4.61172	-4.48057	-4.24712	-3.49827	-3.0932	-3.66867	-4.14257			6	6	6	21.7	21.7	21.7	43.234	0	17.422	16890000	12	0.0209586	0.216751	0.761093	0.611296	sp|Q46925|CSDA_ECOLI	sp|Q46925|CSDA_ECOLI	csdA	Cysteine desulfurase CsdA	csdA	1.73624
1.03795	0.897486	1.29597	1.3332	1.79055	1.42943	1.582	1.43317			25	25	25	77.5	77.5	77.5	51.56	0	323.31	1016600000	169	0.0210862	0.425319	0.417634	0.368066	sp|P27306|STHA_ECOLI	sp|P27306|STHA_ECOLI	sthA	Soluble pyridine nucleotide transhydrogenase	sthA	1.33246
2.02813	1.14607	1.66322	1.76851	0.89488	0.766563	1.34772	0.728546			10	10	10	40.9	40.9	40.9	40.146	0	156.4	719420000	115	0.0219045	0.235354	-0.717055	-0.581333	sp|P27248|GCST_ECOLI	sp|P27248|GCST_ECOLI	gcvT	Aminomethyltransferase	gcvT	0.603347
-0.343487	0.0168133	-0.296211	-0.314024	0.738754	-0.11511	1.28312	0.991299			28	28	28	57.6	57.6	57.6	64.612	0	288.41	297720000	138	0.022061	0.155155	0.958743	0.730346	sp|P06149|DLD_ECOLI	sp|P06149|DLD_ECOLI	dld	D-lactate dehydrogenase	dld	2.0516
-2.78748	-3.20294	-1.26694	-2.53053	-1.52651	-1.09863	-0.994585	-0.842835			6	6	6	32.1	32.1	32.1	28.08	0	149.95	146380000	38	0.0236512	0.0933945	1.33133	0.923213	sp|P0A722|LPXA_ECOLI	sp|P0A722|LPXA_ECOLI	lpxA	Acyl-[acyl-carrier-protein]--UDP-N-acetylglucosamine O-acyltransferase	lpxA	2.22493
0.648514	0.050705	0.622154	0.616672	-0.91007	-0.615683	-0.0558052	0.138489			19	19	19	59.4	59.4	59.4	41.951	0	139.64	391000000	110	0.0243901	0.192686	-0.845279	-0.658875	sp|P0A817|METK_ECOLI	sp|P0A817|METK_ECOLI	metK	S-adenosylmethionine synthase	metK	0.572179
0.426586	1.05114	1.24284	1.14802	0.683447	-0.416107	0.126579	-0.0079174			18	18	18	64.5	64.5	64.5	44.923	0	167.06	604360000	107	0.0247643	0.181124	-0.870646	-0.673585	sp|P29745|PEPT_ECOLI	sp|P29745|PEPT_ECOLI	pepT	Peptidase T	pepT	0.555278
0.0695591	-0.385807	0.956238	0.419441	-1.0612	-0.632679	-0.753199	-0.308701			9	9	9	69.6	69.6	69.6	15.703	0	59.627	467740000	58	0.02559	0.161368	-0.953803	-0.720805	sp|P02358|RS6_ECOLI	sp|P02358|RS6_ECOLI	rpsF	30S ribosomal protein S6	rpsF	0.49581
-1.49056	-1.99372	-1.1682	-1.13887	-2.18749	-2.76228	-2.12248	-1.89839			13	13	13	47.5	47.5	47.5	48.448	0	101.73	172830000	55	0.026085	0.209929	-0.794823	-0.625489	sp|P0AEW6|INGK_ECOLI	sp|P0AEW6|INGK_ECOLI	gsk	Inosine-guanosine kinase	gsk	0.574227
-2.6842	-2.97623	-2.41549	-2.81254	-4.41382	-3.4003	-3.04565	-3.70638			6	6	6	26.5	26.5	26.5	30.847	0	54.393	42505000	18	0.0263077	0.169413	-0.919422	-0.699787	sp|P40191|PDXK_ECOLI	sp|P40191|PDXK_ECOLI	pdxK	Pyridoxine kinase	pdxK	0.554071
2.88164	2.66276	3.04452	2.67334	1.39942	1.9213	2.48254	2.38061			37	37	37	70.9	70.9	70.9	54.87	0	323.31	1497800000	273	0.0268107	0.218253	-0.769595	-0.608844	sp|P0AFF6|NUSA_ECOLI	sp|P0AFF6|NUSA_ECOLI	nusA	Transcription termination/antitermination protein NusA	nusA	0.607863
-1.60271	-1.56427	-2.9437	-2.56459	-2.6352	-4.36073	-3.54939	-4.1946			7	7	7	43.2	43.2	43.2	21.27	0	95.062	64727000	28	0.0273309	0.0755789	-1.51616	-0.995644	sp|P37745|RMLC_ECOLI	sp|P37745|RMLC_ECOLI	rfbC	dTDP-4-dehydrorhamnose 3,5-epimerase	rfbC	0.361813
-4.45945	-4.89913	-3.34164	-3.37537	-1.93691	-3.60454	-1.44224	-2.00974			9	9	9	36.3	36.3	36.3	26.89	0	49.632	57325000	35	0.0274703	0.0584348	1.77054	1.0988	sp|P75914|YCDX_ECOLI	sp|P75914|YCDX_ECOLI	ycdX	Probable phosphatase YcdX	ycdX	3.50289
-0.267405	0.138885	0.165699	-0.0776157	-0.404228	-0.346914	-1.06027	-0.473738			12	12	12	40	40	40	38.765	0	147.86	252660000	63	0.027494	0.32605	-0.561179	-0.470075	sp|P46853|YHHX_ECOLI	sp|P46853|YHHX_ECOLI	yhhX	Uncharacterized oxidoreductase YhhX	yhhX	0.68518
3.14554	2.86775	1.80892	1.46673	4.50479	4.35594	3.78981	2.90526			18	18	18	55.6	55.6	55.6	28.556	0	323.31	2398400000	247	0.0279745	0.0700215	1.56672	1.015	sp|P62707|GPMA_ECOLI	sp|P62707|GPMA_ECOLI	gpmA	2,3-bisphosphoglycerate-dependent phosphoglycerate mutase	gpmA	2.87749
-1.09252	-3.21591	-0.428026	-0.918007	-0.10474	0.510677	0.940857	0.517567			10	10	10	38.3	38.3	38.3	35.395	0	71.389	288800000	67	0.0281863	0.05176	1.87971	1.13683	sp|P37666|GHRB_ECOLI	sp|P37666|GHRB_ECOLI	ghrB	Glyoxylate/hydroxypyruvate reductase B	ghrB	3.0858
-2.57851	-2.80874	-0.988443	-1.69317	-2.4649	-4.22347	-3.97959	-4.39711			10	10	10	40.7	40.7	40.7	40.99	0	144.71	179210000	43	0.0283575	0.0586347	-1.74905	-1.08702	sp|P68187|MALK_ECOLI	sp|P68187|MALK_ECOLI	malK	Maltose/maltodextrin import ATP-binding protein MalK	malK	0.30756
4.13386	4.02926	3.77371	3.56802	5.51893	5.32072	4.30546	4.31722			31	31	31	78.1	78.1	78.1	41.392	0	323.31	4798000000	622	0.0290918	0.15372	0.989371	0.734575	sp|P0A836|SUCC_ECOLI	sp|P0A836|SUCC_ECOLI	sucC	Succinyl-CoA ligase [ADP-forming] subunit beta	sucC	2.11252
-0.74333	-1.12189	-0.214184	0.220755	0.21497	0.483212	0.552866	0.327442			15	15	15	66.1	66.1	66.1	29.431	0	285.96	426260000	133	0.0302345	0.192118	0.859283	0.658765	sp|P28635|METQ_ECOLI	sp|P28635|METQ_ECOLI	metQ	D-methionine-binding lipoprotein MetQ	metQ	1.71204
0.742451	0.479246	0.147575	0.725267	-0.100851	-0.29882	0.0972996	0.284397			24	24	24	72.5	72.5	72.5	51.448	0	323.31	573470000	112	0.030458	0.354838	-0.528129	-0.444758	sp|P37349|DHAM_ECOLI	sp|P37349|DHAM_ECOLI	dhaM	PTS-dependent dihydroxyacetone kinase, phosphotransferase subunit DhaM	dhaM	0.692023
-0.349813	-1.88972	-0.151022	-0.0650787	1.08	0.344341	1.004	0.406689			15	15	15	53.7	53.7	53.7	31.597	0	122.43	330010000	104	0.0308257	0.0986609	1.32267	0.899169	sp|P31663|PANC_ECOLI	sp|P31663|PANC_ECOLI	panC	Pantothenate synthetase	panC	2.30666
0.211288	-0.0358048	0.874079	0.686718	-0.382727	-0.459438	0.0492134	-0.151108			18	18	18	63.2	63.2	63.2	49.874	0	66.715	508990000	75	0.0312136	0.267416	-0.670085	-0.540644	sp|P37773|MPL_ECOLI	sp|P37773|MPL_ECOLI	mpl	UDP-N-acetylmuramate:L-alanyl-gamma-D-glutamyl-meso-diaminopimelate ligase	mpl	0.615086
4.37229	4.27836	4.71106	4.75896	4.19988	4.25814	4.17679	3.97229			33	33	31	60	60	56.7	72.211	0	314.93	5432300000	591	0.0313517	0.458211	-0.37839	-0.333278	sp|P27302|TKT1_ECOLI	sp|P27302|TKT1_ECOLI	tktA	Transketolase 1	tktA	0.763452
-0.902502	-0.713264	-0.249462	-0.883678	-1.04973	-1.01638	-1.29182	-1.48741			8	8	8	53.6	53.6	53.6	20.315	0	164.82	195700000	40	0.0316619	0.357545	-0.524108	-0.441173	sp|P0AFY8|SEQA_ECOLI	sp|P0AFY8|SEQA_ECOLI	seqA	Negative modulator of initiation of replication	seqA	0.689256
-3.64006	-4.20435	-4.40608	-3.42666	-1.6082	-3.95288	-1.56615	-1.36045			5	5	5	26	26	26	28.871	0	32.73	61080000	31	0.0335025	0.0582857	1.79737	1.0862	sp|Q46871|YQJH_ECOLI	sp|Q46871|YQJH_ECOLI	yqjH	NADPH-dependent ferric-chelate reductase	yqjH	4.07743
2.89095	2.81016	4.15557	3.83143	1.44229	1.59303	2.76996	2.62587			20	20	20	78.2	78.2	78.2	20.019	0	323.31	4677100000	302	0.0340935	0.100945	-1.31424	-0.887372	sp|P02359|RS7_ECOLI	sp|P02359|RS7_ECOLI	rpsG	30S ribosomal protein S7	rpsG	0.402848
-0.535131	0.178984	1.86019	1.77283	-1.5051	-1.36419	-0.690948	-0.331612			9	9	9	15.8	15.8	15.8	77.323	0	128.52	522940000	64	0.0340988	0.0591529	-1.79218	-1.08222	sp|P39396|YJIY_ECOLI	sp|P39396|YJIY_ECOLI	yjiY	Inner membrane protein YjiY	yjiY	0.242939
0.365642	-0.462875	0.842321	0.833054	1.11435	1.22921	1.18057	1.6134			48	48	48	57.6	57.6	57.6	92.108	0	323.31	524730000	223	0.0344216	0.182651	0.889849	0.670789	sp|P21499|RNR_ECOLI	sp|P21499|RNR_ECOLI	rnr	Ribonuclease R	rnr	1.76004
-1.40809	-1.1268	-1.17846	-1.25118	-1.55402	-1.61856	-2.82776	-2.40365			3	3	3	27.3	27.3	27.3	11.365	0	92.633	109520000	37	0.0345098	0.194776	-0.859865	-0.653497	sp|P0AG99|SECG_ECOLI	sp|P0AG99|SECG_ECOLI	secG	Protein-export membrane protein SecG	secG	0.587066
3.71559	3.821	2.22164	2.52632	4.31344	4.46081	4.38981	3.82723			32	32	32	67.4	67.4	67.4	52.272	0	323.31	3128900000	510	0.0345602	0.124273	1.17669	0.821526	sp|P25553|ALDA_ECOLI	sp|P25553|ALDA_ECOLI	aldA	Lactaldehyde dehydrogenase	aldA	2.04432
-2.87309	-3.45315	-1.6943	-2.09028	-1.80034	-1.32277	-1.14995	-1.35585			7	7	7	64.9	64.9	64.9	14.163	0	100.21	104660000	30	0.0363673	0.134259	1.12048	0.790435	sp|P69411|RCSF_ECOLI	sp|P69411|RCSF_ECOLI	rcsF	Outer membrane lipoprotein RcsF	rcsF	1.98048
-3.44342	-2.95935	-1.6078	-1.80651	-0.739128	-1.32856	-1.18676	-1.49241			5	5	5	44.2	44.2	44.2	14.082	0	63.217	108310000	23	0.0365151	0.107984	1.26756	0.860591	sp|P0AC19|FOLX_ECOLI	sp|P0AC19|FOLX_ECOLI	folX	D-erythro-7,8-dihydroneopterin triphosphate epimerase	folX	2.14743
-1.92328	-2.82247	-0.970467	-1.19687	-2.63632	-2.74981	-3.05496	-3.94411			18	18	18	24.9	24.9	24.9	103.12	0	120.03	63242000	33	0.0368968	0.0963319	-1.36803	-0.904861	sp|P06993|MALT_ECOLI	sp|P06993|MALT_ECOLI	malT	HTH-type transcriptional regulator MalT	malT	0.366093
4.25448	4.155	5.0718	5.1106	5.31384	5.24039	5.40148	5.41604			44	44	44	81.7	81.7	81.7	56.23	0	323.31	11333000000	922	0.0369172	0.257865	0.694969	0.551531	sp|P0A6F3|GLPK_ECOLI	sp|P0A6F3|GLPK_ECOLI	glpK	Glycerol kinase	glpK	1.54679
-2.93135	-3.33748	-3.20863	-2.11932	-4.45382	-4.34568	-3.19727	-3.8181			10	10	10	46	46	46	31.22	0	147.07	61198000	21	0.0377183	0.144893	-1.05452	-0.754838	sp|P76535|MURQ_ECOLI	sp|P76535|MURQ_ECOLI	murQ	N-acetylmuramic acid 6-phosphate etherase	murQ	0.483403
1.73925	0.188017	2.045	2.20397	2.58054	2.68101	3.32177	2.79283			18	18	18	76.4	76.4	76.4	30.636	0	204.6	937570000	118	0.038086	0.105333	1.29998	0.87202	sp|P18843|NADE_ECOLI	sp|P18843|NADE_ECOLI	nadE	NH(3)-dependent NAD(+) synthetase	nadE	2.21946
-0.00147438	-0.27812	0.0218639	0.679605	-0.898619	-0.266962	-1.09257	-0.354614			15	15	15	59.8	59.8	59.8	36.071	0	128.59	492730000	81	0.0382539	0.232175	-0.75866	-0.589587	sp|P60716|LIPA_ECOLI	sp|P60716|LIPA_ECOLI	lipA	Lipoyl synthase	lipA	0.589664
-3.53701	-3.62936	-3.76724	-3.92629	-3.65141	-3.2388	-2.94737	-2.69856			9	9	9	27.3	27.3	27.3	47.345	0	23.005	38255000	14	0.039532	0.321367	0.580942	0.47554	sp|P27278|NADR_ECOLI	sp|P27278|NADR_ECOLI	nadR	Trifunctional NAD biosynthesis/regulator protein NadR	nadR	1.53247
2.80242	2.53339	2.62568	2.83542	2.95034	3.49846	3.27327	2.83235			47	47	47	72.8	72.8	72.8	104.38	0	323.31	1843600000	456	0.0398928	0.418245	0.439381	0.376159	sp|P33195|GCSP_ECOLI	sp|P33195|GCSP_ECOLI	gcvP	Glycine dehydrogenase (decarboxylating)	gcvP	1.37381
0.75008	0.487585	2.32725	1.646	-0.293938	-0.0394173	0.256271	0.528536			26	26	26	56.8	56.8	56.8	52.202	0	277.44	877850000	127	0.0408363	0.127038	-1.18986	-0.815981	sp|P21888|SYC_ECOLI	sp|P21888|SYC_ECOLI	cysS	Cysteine--tRNA ligase	cysS	0.394011
1.33386	1.70461	1.93286	2.18113	0.932768	0.978573	1.5496	1.31758			32	32	32	83.5	83.5	83.5	54.688	0	323.31	1317500000	227	0.0429282	0.313527	-0.593484	-0.481779	sp|P77804|YDGA_ECOLI	sp|P77804|YDGA_ECOLI	ydgA	Protein YdgA	ydgA	0.657967
0.783411	-0.49827	1.07431	-0.506962	1.48883	0.680731	1.96253	2.16789			17	17	17	77.7	77.7	77.7	29.33	0	192.65	893420000	159	0.0430014	0.101566	1.36187	0.888768	sp|P0AE18|MAP1_ECOLI	sp|P0AE18|MAP1_ECOLI	map	Methionine aminopeptidase	map	2.44354
0.250773	0.0629005	1.18079	0.671108	-0.410408	-0.119394	-0.0494442	0.0309257			26	26	26	58.4	58.4	58.4	55.035	0	323.31	570980000	135	0.0435336	0.268694	-0.678472	-0.535857	sp|P0A6P5|DER_ECOLI	sp|P0A6P5|DER_ECOLI	der	GTPase Der	der	0.600777
1.27354	0.996561	1.90202	1.51124	0.40527	-0.138456	0.922175	1.0759			10	10	10	55.6	55.6	55.6	20.564	0	322.7	1288200000	136	0.0436301	0.202992	-0.854617	-0.639944	sp|P0A707|IF3_ECOLI	sp|P0A707|IF3_ECOLI	infC	Translation initiation factor IF-3	infC	0.566859
-2.58579	-5.12317	-4.87255	-4.74074	-2.09108	-2.26351	-3.60378	-2.44163			9	9	9	44.3	44.3	44.3	38.897	0	65.591	31009000	25	0.0436601	0.066044	1.73056	1.03045	sp|P30178|YBIC_ECOLI	sp|P30178|YBIC_ECOLI	ybiC	Uncharacterized oxidoreductase YbiC	ybiC	2.65852
-3.01362	-3.27855	-1.14354	-1.12026	-0.747251	-0.679127	-0.813482	-0.21101			16	16	16	58.6	58.6	58.6	43.438	0	227.9	234470000	93	0.0437954	0.0840195	1.52628	0.954067	sp|P0ABQ0|COABC_ECOLI	sp|P0ABQ0|COABC_ECOLI	coaBC	Coenzyme A biosynthesis bifunctional protein CoaBC	coaBC	2.32833
-3.365	-2.44919	-2.32108	-3.34517	-5.72188	-4.08643	-3.82519	-3.55954			10	10	10	48.4	48.4	48.4	24.065	0	37.765	42695000	27	0.0440129	0.0946489	-1.42815	-0.914303	sp|P0A7A2|GPMB_ECOLI	sp|P0A7A2|GPMB_ECOLI	gpmB	Probable phosphoglycerate mutase GpmB	gpmB	0.402941
-1.76859	-1.71615	-2.14777	-2.23003	-3.71322	-2.09373	-3.17768	-2.62153			5	5	5	51.1	51.1	51.1	9.2255	0	49.903	92342000	24	0.045987	0.177779	-0.935906	-0.681615	sp|P0ACF4|DBHB_ECOLI	sp|P0ACF4|DBHB_ECOLI	hupB	DNA-binding protein HU-beta	hupB	0.562888
-2.72337	-2.48738	-2.91329	-2.98493	-0.424828	-0.520254	-2.09859	-2.53533			3	3	3	25.7	25.7	25.7	11.306	0	17.729	23825000	16	0.0461148	0.101879	1.38249	0.891044	sp|P0AEH5|ELAB_ECOLI	sp|P0AEH5|ELAB_ECOLI	elaB	Protein ElaB	elaB	3.13883
1.32793	0.673815	0.880833	0.750275	0.500683	0.0951729	0.696081	0.418413			13	13	13	54.8	54.8	54.8	23.64	0	153.93	449020000	115	0.0467576	0.388298	-0.480625	-0.40303	sp|P0ACJ8|CRP_ECOLI	sp|P0ACJ8|CRP_ECOLI	crp	cAMP-activated global transcriptional regulator CRP	crp	0.712996
-1.86186	-2.27755	-2.10904	-2.26269	-3.75763	-2.57964	-2.31651	-3.26294			5	5	5	43.2	43.2	43.2	15.689	0	21.033	64224000	18	0.0468227	0.205944	-0.851395	-0.634803	sp|P0A780|NUSB_ECOLI	sp|P0A780|NUSB_ECOLI	nusB	N utilization substance protein B	nusB	0.592632
-2.51489	-4.42632	-3.4705	-1.73828	-1.61902	-1.0429	-1.8497	-1.60672			8	8	8	24.8	24.8	24.8	42.953	0	95.647	96066000	43	0.047702	0.0890237	1.50791	0.937968	sp|P75728|UBIF_ECOLI	sp|P75728|UBIF_ECOLI	ubiF	2-octaprenyl-3-methyl-6-methoxy-1,4-benzoquinol hydroxylase	ubiF	2.3171
-2.25106	-2.02575	-0.285604	-0.384926	-3.77733	-4.24902	-3.04096	-1.59192			16	16	16	50.7	50.7	50.7	49.989	0	59.194	209620000	36	0.048573	0.0591953	-1.92798	-1.08246	sp|P25888|RHLE_ECOLI	sp|P25888|RHLE_ECOLI	rhlE	ATP-dependent RNA helicase RhlE	rhlE	0.283443
-2.23167	-1.75093	-2.0511	-1.93509	-0.957901	-1.93035	-1.56867	-1.09551			9	9	9	56.2	56.2	56.2	23.561	0	127.07	155660000	46	0.0486649	0.312102	0.60409	0.485258	sp|P0A6P7|ENGB_ECOLI	sp|P0A6P7|ENGB_ECOLI	engB	Probable GTP-binding protein EngB	engB	1.56222
0.198214	0.908543	0.896288	0.717136	0.755096	1.3046	1.68389	1.70366			14	14	14	44.6	44.6	44.6	45.366	0	305.23	800400000	203	0.0493686	0.270332	0.681764	0.533645	sp|P23893|GSA_ECOLI	sp|P23893|GSA_ECOLI	hemL	Glutamate-1-semialdehyde 2,1-aminomutase	hemL	1.62767
0.795692	-0.145195	0.879335	0.64806	-0.0635891	-0.0914574	0.164812	-0.353638			13	13	13	44.8	44.8	44.8	34.723	0	231.13	449810000	115	0.0500101	0.30126	-0.630441	-0.50128	sp|P26646|ACUI_ECOLI	sp|P26646|ACUI_ECOLI	acuI	Probable acrylyl-CoA reductase AcuI	acuI	0.628285
-0.756599	-3.38762	-1.09859	-0.797049	0.212772	-0.0473309	-0.00899696	-0.00578499			14	14	14	45.9	45.9	45.9	36.494	0	84.814	222130000	61	0.0502105	0.0863495	1.54763	0.947557	sp|P75823|LTAE_ECOLI	sp|P75823|LTAE_ECOLI	ltaE	Low specificity L-threonine aldolase	ltaE	2.37952
3.09273	3.20388	4.30021	3.99947	2.37986	2.26909	3.17816	3.08533			14	14	14	88	88	88	17.603	0	323.31	5625400000	476	0.0508171	0.184721	-0.920958	-0.668223	sp|P0A7W1|RS5_ECOLI	sp|P0A7W1|RS5_ECOLI	rpsE	30S ribosomal protein S5	rpsE	0.515789
0.244358	0.169891	-1.93761	-1.55595	1.68924	1.40504	-0.0466213	0.546385			10	10	10	45	45	45	25.096	0	94.394	401700000	71	0.0532015	0.0770777	1.66834	0.984404	sp|P61517|CAN_ECOLI	sp|P61517|CAN_ECOLI	can	Carbonic anhydrase 2	can	2.85215
4.45041	3.67591	4.92872	4.76237	5.35416	5.0439	5.18368	5.00838			60	60	60	79.1	79.1	79.1	87.377	0	323.31	6618400000	971	0.0532044	0.268709	0.693179	0.537901	sp|P07395|SYFB_ECOLI	sp|P07395|SYFB_ECOLI	pheT	Phenylalanine--tRNA ligase beta subunit	pheT	1.54403
0.290131	0.085886	1.26804	1.47169	-0.702875	-0.42918	0.297098	0.00868225			15	15	15	60	60	60	29.614	0	174.58	644620000	112	0.0537643	0.169605	-0.985505	-0.698083	sp|P0AEZ3|MIND_ECOLI	sp|P0AEZ3|MIND_ECOLI	minD	Septum site-determining protein MinD	minD	0.481086
-2.58054	-1.75786	-0.456741	-0.316576	-0.395044	-0.0164127	0.259386	0.53985			20	20	20	39.7	39.7	39.7	67.616	0	183.06	253930000	94	0.0547369	0.104902	1.37487	0.87151	sp|P77488|DXS_ECOLI	sp|P77488|DXS_ECOLI	dxs	1-deoxy-D-xylulose-5-phosphate synthase	dxs	2.20607
-0.225977	-0.351845	1.12395	0.97856	-3.47072	-2.44097	-0.433542	-0.329452			19	19	19	67	67	67	29.172	0	133.62	541550000	111	0.055526	0.0588	-2.04984	-1.09915	sp|P0ADG4|SUHB_ECOLI	sp|P0ADG4|SUHB_ECOLI	suhB	Inositol-1-monophosphatase	suhB	0.312798
1.71265	1.03447	2.02345	2.33353	1.1163	1.45535	0.317101	0.686596			26	26	26	79.9	79.9	79.9	40.323	0	323.31	1163900000	193	0.0557171	0.200934	-0.88219	-0.642696	sp|P0A9A6|FTSZ_ECOLI	sp|P0A9A6|FTSZ_ECOLI	ftsZ	Cell division protein FtsZ	ftsZ	0.538074
-1.95969	-3.62748	-2.33711	-2.78799	-3.64591	-3.83311	-3.61984	-3.20933			8	8	8	23.5	23.5	23.5	51.832	0	16.633	46342000	16	0.056904	0.19757	-0.898984	-0.650389	sp|P04994|EX7L_ECOLI	sp|P04994|EX7L_ECOLI	xseA	Exodeoxyribonuclease 7 large subunit	xseA	0.498773
0.677069	-0.211504	-0.00748062	0.479073	-0.240889	-0.289516	-0.210932	-0.273489			14	14	14	47.4	47.4	47.4	38.867	0	124.32	425320000	95	0.0569458	0.386608	-0.487996	-0.404127	sp|P0AFK9|POTD_ECOLI	sp|P0AFK9|POTD_ECOLI	potD	Spermidine/putrescine-binding periplasmic protein	potD	0.691725
4.93019	3.949	5.10263	5.12281	2.45793	2.04922	3.9704	4.50893			18	18	18	83.1	83.1	83.1	16.018	0	184.03	5357500000	243	0.0574951	0.0936296	-1.52954	-0.925638	sp|P0AA10|RL13_ECOLI	sp|P0AA10|RL13_ECOLI	rplM	50S ribosomal protein L13	rplM	0.417561
-0.939035	-3.43861	0.345778	0.157366	0.97121	0.953327	1.04616	1.34512			21	21	21	73.3	73.3	73.3	48.772	0	205.46	678730000	130	0.0579275	0.0583273	2.04758	1.09179	sp|P06715|GSHR_ECOLI	sp|P06715|GSHR_ECOLI	gor	Glutathione reductase	gor	2.83422
6.88917	6.0696	7.28901	7.24228	7.32807	7.51659	7.94759	7.5651			40	40	40	93.4	93.4	93.4	35.532	0	323.31	39721000000	2003	0.0604413	0.259128	0.716824	0.546946	sp|P0A9B2|G3P1_ECOLI;sp|P33898|G3P3_ECOLI	sp|P0A9B2|G3P1_ECOLI	gapA	Glyceraldehyde-3-phosphate dehydrogenase A	gapA	1.58064
-3.79753	-3.41289	-3.28278	-4.68386	-3.65957	-1.90997	-2.84459	-1.73124			8	8	8	38.9	38.9	38.9	35.406	0	63.071	56041000	23	0.0612653	0.128839	1.25792	0.812931	sp|P0ACV0|LPXL_ECOLI	sp|P0ACV0|LPXL_ECOLI	lpxL	Lipid A biosynthesis lauroyl acyltransferase	lpxL	2.55524
-1.39619	-3.53307	-0.544117	-0.900818	-0.325537	-0.270426	0.378798	0.198606			19	19	19	78	78	78	33.851	0	188.66	232410000	83	0.0613845	0.0900577	1.58891	0.939156	sp|P06983|HEM3_ECOLI	sp|P06983|HEM3_ECOLI	hemC	Porphobilinogen deaminase	hemC	2.41447
0.691387	0.763716	1.4497	1.31456	1.51533	1.4108	1.9005	2.82373			10	10	10	55	55	55	18.602	0	323.31	2235100000	261	0.0617468	0.210049	0.857749	0.624188	sp|P0A917|OMPX_ECOLI	sp|P0A917|OMPX_ECOLI	ompX	Outer membrane protein X	ompX	1.91419
-0.777584	-1.45186	-0.697537	0.0488129	0.397682	0.535749	-0.286755	-0.168648			12	12	12	58.9	58.9	58.9	21.798	0	157.98	378050000	95	0.0630483	0.216693	0.83905	0.61313	sp|P09372|GRPE_ECOLI	sp|P09372|GRPE_ECOLI	grpE	Protein GrpE	grpE	1.72178
-1.91073	-3.12958	-1.60508	-1.99808	-1.72616	-1.58252	-0.167639	-0.53598			6	6	6	17.3	17.3	17.3	48.661	0	152.38	112670000	36	0.063331	0.142564	1.15779	0.76717	sp|P77529|YDJN_ECOLI	sp|P77529|YDJN_ECOLI	ydjN	Uncharacterized symporter YdjN	ydjN	2.31024
5.3464	5.19284	6.30656	5.8976	4.88368	4.78726	5.20878	5.28604			55	55	55	79.6	79.6	79.6	48.192	0	323.31	17145000000	1108	0.063531	0.300754	-0.64441	-0.502	sp|P0A850|TIG_ECOLI	sp|P0A850|TIG_ECOLI	tig	Trigger factor	tig	0.616282
0.370789	-0.600481	0.619352	-0.208353	-0.839786	-1.00501	-0.283924	-0.579439			10	10	10	45.5	45.5	45.5	33.755	0	125.92	259770000	53	0.0636495	0.259438	-0.722366	-0.547997	sp|P0AEW9|K1PF_ECOLI	sp|P0AEW9|K1PF_ECOLI	fruK	1-phosphofructokinase	fruK	0.58507
4.7713	4.8393	4.68469	4.49467	5.04612	5.35727	5.2048	4.67208			62	62	62	78.8	78.8	78.8	93.497	0	323.31	6410800000	929	0.0646523	0.473892	0.372573	0.319822	sp|P36683|ACON2_ECOLI	sp|P36683|ACON2_ECOLI	acnB	Aconitate hydratase 2	acnB	1.30911
2.71998	2.28271	0.507042	1.55149	0.835133	0.995192	0.445793	-0.348959			21	21	21	67.5	67.5	67.5	35.712	0	315.95	541010000	128	0.0649995	0.126143	-1.28351	-0.81794	sp|P0AEE5|DGAL_ECOLI	sp|P0AEE5|DGAL_ECOLI	mglB	D-galactose-binding periplasmic protein	mglB	0.374811
-0.0884514	-0.831186	-0.928558	-0.498777	-0.229981	0.105205	-0.0491142	-0.285461			10	10	10	33.8	33.8	33.8	38.499	0	111.69	228060000	67	0.0654148	0.401906	0.471906	0.390099	sp|P0A9T4|TAS_ECOLI	sp|P0A9T4|TAS_ECOLI	tas	Protein tas	tas	1.35809
2.8456	3.24199	4.23872	4.05189	0.161709	1.45196	2.91852	3.04322			14	14	14	64.6	64.6	64.6	14.98	0	191.44	4651900000	225	0.0657358	0.0791089	-1.7007	-0.967974	sp|P02413|RL15_ECOLI	sp|P02413|RL15_ECOLI	rplO	50S ribosomal protein L15	rplO	0.377219
-2.10959	-2.63705	-0.867062	-0.998016	-0.595953	-0.845633	-0.671562	-0.594065			23	23	23	35.1	35.1	35.1	83.875	0	112.17	141220000	83	0.0657504	0.178226	0.976126	0.680466	sp|P0AG20|RELA_ECOLI	sp|P0AG20|RELA_ECOLI	relA	GTP pyrophosphokinase	relA	1.74021
1.098	0.644779	1.47087	1.04158	-0.757826	-0.602387	0.981375	0.555014			7	7	7	9.3	9.3	9.3	48.364	0	24.472	761540000	106	0.0686687	0.170138	-1.01976	-0.698282	sp|P69831|PTKC_ECOLI	sp|P69831|PTKC_ECOLI	gatC	Galactitol permease IIC component	gatC	0.549957
-0.40266	-0.101229	1.47472	0.57095	1.3642	1.21642	1.06382	2.04296			22	22	22	58.1	58.1	58.1	58.269	0	323.31	584820000	129	0.069115	0.166777	1.0364	0.705566	sp|P0A6W9|GSH1_ECOLI	sp|P0A6W9|GSH1_ECOLI	gshA	Glutamate--cysteine ligase	gshA	1.86602
0.0348835	-3.27144	-0.0596275	-0.340014	0.611277	0.810701	0.935953	1.00808			13	13	13	39.5	39.5	39.5	36.534	0	222.24	384690000	103	0.0702432	0.0772386	1.75055	0.974568	sp|P52643|LDHD_ECOLI	sp|P52643|LDHD_ECOLI	ldhA	D-lactate dehydrogenase	ldhA	2.50421
1.71072	1.52128	2.54994	2.56509	0.970942	1.406	1.53297	1.67887			43	43	43	56	56	56	97.349	0	323.31	1028700000	277	0.0705647	0.276472	-0.689562	-0.524733	sp|P06612|TOP1_ECOLI	sp|P06612|TOP1_ECOLI	topA	DNA topoisomerase 1	topA	0.597494
2.68815	3.00293	3.41366	3.26377	3.30087	3.3607	4.34873	3.95469			38	38	38	69.4	69.4	69.4	64.421	0	323.31	3056900000	539	0.071392	0.301345	0.649115	0.500537	sp|P0AC41|SDHA_ECOLI	sp|P0AC41|SDHA_ECOLI	sdhA	Succinate dehydrogenase flavoprotein subunit	sdhA	1.61301
2.29954	1.15335	2.5428	2.10938	2.83759	2.83913	2.88853	2.38967			27	27	27	72.5	72.5	72.5	43.573	0	307.11	1464000000	281	0.0714529	0.268233	0.712461	0.537342	sp|P00509|AAT_ECOLI	sp|P00509|AAT_ECOLI	aspC	Aspartate aminotransferase	aspC	1.55872
4.08629	3.31716	5.11983	5.73427	2.20011	2.68402	3.12924	4.22368			23	23	23	65.6	65.6	65.6	29.86	0	246.9	11144000000	742	0.0716972	0.101442	-1.50513	-0.890995	sp|P60422|RL2_ECOLI	sp|P60422|RL2_ECOLI	rplB	50S ribosomal protein L2	rplB	0.33451
3.39462	3.40863	4.64749	4.49115	2.24119	2.35377	3.54757	3.51385			15	15	15	79.1	79.1	79.1	18.904	0	323.31	5326900000	322	0.0722568	0.16111	-1.07138	-0.718129	sp|P0AG55|RL6_ECOLI	sp|P0AG55|RL6_ECOLI	rplF	50S ribosomal protein L6	rplF	0.479781
-0.284809	-0.68515	-0.956986	-0.538464	-0.395714	-0.0597591	-0.394688	-0.211931			12	12	12	40.7	40.7	40.7	26.635	0	78.156	309820000	57	0.0737383	0.495007	0.350829	0.301874	sp|P0ADS6|YGGE_ECOLI	sp|P0ADS6|YGGE_ECOLI	yggE	Uncharacterized protein YggE	yggE	1.26343
-0.690231	-2.75754	-1.10236	-2.22058	-0.243008	-0.339481	-0.918697	-0.853481			12	12	12	56.7	56.7	56.7	37.822	0	153.53	203100000	55	0.0737855	0.155669	1.10401	0.73092	sp|P33920|NDPA_ECOLI	sp|P33920|NDPA_ECOLI	yejK	Nucleoid-associated protein YejK	yejK	1.87697
3.09963	3.16344	4.23845	4.24423	1.62889	2.02008	3.34306	3.16992			34	34	34	69.9	69.9	69.9	60.373	0	323.31	2938500000	330	0.074022	0.147646	-1.14594	-0.748788	sp|P0A7E5|PYRG_ECOLI	sp|P0A7E5|PYRG_ECOLI	pyrG	CTP synthase	pyrG	0.47502
5.03582	4.51648	7.11218	6.90453	3.10617	3.35195	5.14016	4.81753			36	36	33	96.2	96.2	96.2	40.368	0	323.31	18669000000	907	0.0748529	0.0769846	-1.7883	-0.976774	sp|P06996|OMPC_ECOLI;sp|P76335|YEDS_ECOLI;sp|P77519|YDDL_ECOLI	sp|P06996|OMPC_ECOLI	ompC	Outer membrane protein C	ompC	0.262181
2.63798	2.47813	2.82705	3.26974	2.30988	2.40531	2.39058	2.5661			43	43	43	57.6	57.6	57.6	85.774	0	323.31	2001800000	419	0.0752287	0.465358	-0.385259	-0.326688	sp|P00452|RIR1_ECOLI	sp|P00452|RIR1_ECOLI	nrdA	Ribonucleoside-diphosphate reductase 1 subunit alpha	nrdA	0.750654
-2.83455	-3.2383	-3.60132	-3.90504	-5.16397	-3.71834	-4.00477	-6.54077			2	2	2	15	15	15	12.784	0	111.24	7487600	9	0.0759795	0.105747	-1.46216	-0.868921	sp|P0AD49|RAIA_ECOLI	sp|P0AD49|RAIA_ECOLI	raiA	Ribosome-associated inhibitor A	raiA	0.447508
-3.07402	-2.5605	-1.63817	-2.55765	-2.89009	-2.81637	-3.83753	-3.74377			7	7	7	38.1	38.1	38.1	25.663	0	29.745	65093000	26	0.0761647	0.215323	-0.864355	-0.615668	sp|P0ADK0|YIAF_ECOLI	sp|P0ADK0|YIAF_ECOLI	yiaF	Uncharacterized protein YiaF	yiaF	0.540762
-2.04745	-3.86619	-0.855509	-2.12458	-1.34628	-1.35155	0.463772	-0.121386			8	8	8	38.2	38.2	38.2	31.934	0	110.32	211770000	38	0.0776218	0.0931982	1.63457	0.924115	sp|P37051|PURU_ECOLI	sp|P37051|PURU_ECOLI	purU	Formyltetrahydrofolate deformylase	purU	2.82261
1.08102	1.16761	1.7031	1.6054	0.890526	0.788855	1.35765	0.724962			11	11	11	64.3	64.3	64.3	25.56	0	323.31	666970000	115	0.0777633	0.424074	-0.448785	-0.370526	sp|P0AEK2|FABG_ECOLI	sp|P0AEK2|FABG_ECOLI	fabG	3-oxoacyl-[acyl-carrier-protein] reductase FabG	fabG	0.731383
-4.17638	-1.43474	-1.74389	-1.70148	-3.94738	-3.3126	-3.78312	-3.58194			9	9	9	21.1	21.1	21.1	69.398	0	10.584	36258000	8	0.0778779	0.117594	-1.39214	-0.840913	sp|P77596|YAGF_ECOLI	sp|P77596|YAGF_ECOLI	yagF	Uncharacterized protein YagF	yagF	0.31187
-0.240623	-1.27842	-0.173201	0.732357	0.702587	0.900396	0.504702	0.509148			9	9	9	41.1	41.1	41.1	38.712	0	127.08	413500000	66	0.0782722	0.208672	0.89418	0.628924	sp|P0A9S5|GLDA_ECOLI	sp|P0A9S5|GLDA_ECOLI	gldA	Glycerol dehydrogenase	gldA	1.66438
4.23783	3.80529	2.94976	3.3797	3.38839	2.95466	2.66986	2.46433			24	24	24	83.2	83.2	83.2	20.301	0	323.31	5314800000	513	0.0784261	0.267991	-0.723836	-0.539514	sp|P62399|RL5_ECOLI	sp|P62399|RL5_ECOLI	rplE	50S ribosomal protein L5	rplE	0.590526
0.716061	1.74668	-3.02849	-1.32282	1.35763	1.98217	2.16792	1.72986			32	32	32	56.7	56.7	56.7	74.479	0	236.45	409300000	213	0.0788112	0.0583951	2.28154	1.09759	sp|P0ACY3|YEAG_ECOLI	sp|P0ACY3|YEAG_ECOLI	yeaG	Uncharacterized protein YeaG	yeaG	2.59457
2.78753	3.24113	1.17003	2.4722	3.59019	3.85541	3.33806	2.97072			27	27	27	74	74	74	44.369	0	236.88	2108400000	335	0.0790074	0.173785	1.02088	0.688357	sp|P0A6K6|DEOB_ECOLI	sp|P0A6K6|DEOB_ECOLI	deoB	Phosphopentomutase	deoB	1.84071
1.34353	1.72182	1.69301	1.91692	0.819376	1.13624	1.51205	1.49177			22	22	22	58.9	58.9	58.9	41.25	0	323.31	1366900000	187	0.0793479	0.433341	-0.42896	-0.356493	sp|P07012|RF2_ECOLI	sp|P07012|RF2_ECOLI	prfB	Peptide chain release factor 2	prfB	0.74945
2.31652	1.78931	3.11755	2.63437	1.60111	1.89937	2.17748	1.52491			23	23	23	76.4	76.4	76.4	43.117	0	323.31	1777500000	327	0.0806727	0.299664	-0.663721	-0.504224	sp|P0AB77|KBL_ECOLI	sp|P0AB77|KBL_ECOLI	kbl	2-amino-3-ketobutyrate coenzyme A ligase	kbl	0.607288
0.527496	1.4689	1.83137	3.0428	3.12847	4.16159	2.88632	2.21631			41	41	40	71.2	71.2	68.7	81.259	0	323.31	1959100000	415	0.0808289	0.120911	1.38053	0.832457	sp|P0A9H3|LDCI_ECOLI	sp|P0A9H3|LDCI_ECOLI	cadA	Lysine decarboxylase, inducible	cadA	2.41626
-2.40775	-3.09858	-2.43465	-2.64615	-3.0287	-2.68745	-3.53237	-3.43984			5	5	5	22	22	22	32.56	0	52.52	54493000	32	0.0823909	0.376118	-0.525308	-0.419512	sp|P22564|RIHC_ECOLI	sp|P22564|RIHC_ECOLI	rihC	Non-specific ribonucleoside hydrolase RihC	rihC	0.702183
-0.447697	-1.81157	-0.784168	-0.952244	-3.14175	-4.98357	-1.84065	-1.27402			5	5	5	70	70	70	7.871	0	159.27	253370000	41	0.0833658	0.0792906	-1.81108	-0.966931	sp|P0A7M9|RL31_ECOLI	sp|P0A7M9|RL31_ECOLI	rpmE	50S ribosomal protein L31	rpmE	0.39592
3.19558	1.07347	3.56261	2.89955	0.340511	0.298202	1.42052	2.45888			14	14	14	65.5	65.5	65.5	12.226	0	323.31	4155700000	227	0.085358	0.101815	-1.55327	-0.88508	sp|P61175|RL22_ECOLI	sp|P61175|RL22_ECOLI	rplV	50S ribosomal protein L22	rplV	0.349357
-0.114563	-1.13391	1.72073	0.745249	-0.97539	-2.87009	-0.827948	-0.665709			13	13	13	57.8	57.8	57.8	27.85	0	121.79	410860000	73	0.0856573	0.095115	-1.63916	-0.911821	sp|P37440|UCPA_ECOLI	sp|P37440|UCPA_ECOLI	ucpA	Oxidoreductase UcpA	ucpA	0.289546
3.34643	2.83897	3.5954	4.06391	-0.402206	0.839258	2.96578	3.1169			19	19	19	72.7	72.7	72.7	22.243	0	160.09	4879500000	245	0.085684	0.0784876	-1.83124	-0.968271	sp|P60438|RL3_ECOLI	sp|P60438|RL3_ECOLI	rplC	50S ribosomal protein L3	rplC	0.412533
0.803789	0.183643	1.27496	1.10412	1.1464	1.44148	1.7303	1.26971			18	18	18	53	53	53	37.437	0	224.99	983050000	139	0.086588	0.362308	0.555345	0.436838	sp|P00954|SYW_ECOLI	sp|P00954|SYW_ECOLI	trpS	Tryptophan--tRNA ligase	trpS	1.4305
-2.09817	-1.66823	-4.40255	-2.8615	-1.14131	-0.849398	-2.40397	-0.910068			3	3	3	29.8	29.8	29.8	20.964	0	70.912	82409000	25	0.0879937	0.117136	1.43143	0.840414	sp|P37194|SLP_ECOLI	sp|P37194|SLP_ECOLI	slp	Outer membrane protein slp	slp	2.35921
-3.05983	-2.02856	-3.53253	-3.01504	-3.60528	-0.353224	0.253464	-0.399504			5	5	5	58.9	58.9	58.9	19.431	0	141.02	111360000	50	0.0887773	0.0765918	1.88285	0.976616	sp|P77717|YBAY_ECOLI	sp|P77717|YBAY_ECOLI	ybaY	Uncharacterized lipoprotein YbaY	ybaY	4.89475
-1.92666	-2.19958	-3.69581	-1.66655	-1.1298	-1.92412	-1.26683	-1.21885			10	10	10	65.4	65.4	65.4	22.981	0	103.21	159420000	49	0.0903025	0.188997	0.987252	0.662799	sp|P0ABU5|ELBB_ECOLI	sp|P0ABU5|ELBB_ECOLI	elbB	Enhancing lycopene biosynthesis protein 2	elbB	1.79362
-0.142855	-3.27157	-0.13839	0.249439	0.705933	1.11169	0.519865	1.03818			19	18	18	55.2	53.5	53.5	43.608	0	224.12	448660000	117	0.0916005	0.094696	1.66976	0.911349	sp|P08506|DACC_ECOLI	sp|P08506|DACC_ECOLI	dacC	D-alanyl-D-alanine carboxypeptidase DacC	dacC	2.34331
-2.48049	-3.01454	-0.693098	-0.62015	-0.67078	0.317913	-0.909378	-0.200285			15	15	15	52.8	52.8	52.8	34.276	0	114.11	226890000	75	0.0934358	0.133206	1.33644	0.799855	sp|P0ACQ4|OXYR_ECOLI	sp|P0ACQ4|OXYR_ECOLI	oxyR	Hydrogen peroxide-inducible genes activator	oxyR	2.08484
0.930342	1.12705	1.71942	1.579	0.951889	0.999931	1.08219	0.429348			33	33	33	59.8	59.8	59.8	72.49	0	293.52	620150000	168	0.0934664	0.409378	-0.473113	-0.382309	sp|P30850|RNB_ECOLI	sp|P30850|RNB_ECOLI	rnb	Exoribonuclease 2	rnb	0.713387
-2.62873	-2.56628	-1.49546	-1.80825	-4.66351	-3.61702	-2.40491	-2.54358			9	9	9	36.3	36.3	36.3	37.299	0	63.27	72848000	14	0.0949424	0.151101	-1.18257	-0.740463	sp|P0A9B6|E4PD_ECOLI	sp|P0A9B6|E4PD_ECOLI	epd	D-erythrose-4-phosphate dehydrogenase	epd	0.495811
-1.40324	-2.81551	0.721041	1.25749	-3.49696	-4.67752	-1.54334	-1.94479			23	23	23	38.9	38.9	38.9	85.321	0	323.31	360000000	102	0.0952241	0.0590805	-2.3556	-1.07532	sp|P13036|FECA_ECOLI	sp|P13036|FECA_ECOLI	fecA	Fe(3+) dicitrate transport protein FecA	fecA	0.160221
0.916588	0.870024	-4.1558	-2.93826	1.67417	1.15	1.17281	1.0327			24	24	24	50.4	50.4	50.4	66.269	0	124.22	235810000	105	0.0966777	0.0534968	2.58428	1.11707	sp|P38038|CYSJ_ECOLI	sp|P38038|CYSJ_ECOLI	cysJ	Sulfite reductase [NADPH] flavoprotein alpha-component	cysJ	2.48874
-1.13132	-4.32272	-1.55423	-1.34964	-1.20547	-0.565052	-0.215288	-0.231623			12	12	12	40.4	40.4	40.4	36.42	0	129.91	153690000	49	0.0980767	0.107984	1.53512	0.860325	sp|P77735|YAJO_ECOLI	sp|P77735|YAJO_ECOLI	yajO	Uncharacterized oxidoreductase YajO	yajO	2.27746
1.42635	1.4667	3.06624	2.78414	0.413212	0.778282	1.30632	1.9646			9	9	9	61.2	61.2	61.2	13.845	0	86.943	2255600000	137	0.0981895	0.173383	-1.07026	-0.691797	sp|P0A7R9|RS11_ECOLI	sp|P0A7R9|RS11_ECOLI	rpsK	30S ribosomal protein S11	rpsK	0.454866
4.59547	4.3452	5.71352	6.00357	3.60926	3.72291	5.00338	4.27278			21	21	21	78.2	78.2	78.2	24.729	0	323.31	10691000000	591	0.0984119	0.185413	-1.01236	-0.666944	sp|P0A7L0|RL1_ECOLI	sp|P0A7L0|RL1_ECOLI	rplA	50S ribosomal protein L1	rplA	0.476707
-1.59281	-4.03451	-1.3095	-1.30014	-1.19758	-0.62253	-0.467333	-0.623695			18	18	18	64.3	64.3	64.3	40.338	0	178.66	200130000	79	0.0984242	0.133319	1.33145	0.791977	sp|P25539|RIBD_ECOLI	sp|P25539|RIBD_ECOLI	ribD	Riboflavin biosynthesis protein RibD	ribD	2.04463
3.24532	3.54073	3.25787	3.4996	3.48866	3.4422	4.05666	4.2454			29	29	29	74.5	74.5	74.5	56.193	0	323.31	4566200000	531	0.0988365	0.442028	0.422349	0.34721	sp|P37689|GPMI_ECOLI	sp|P37689|GPMI_ECOLI	gpmI	2,3-bisphosphoglycerate-independent phosphoglycerate mutase	gpmI	1.37397
4.4609	4.3567	0.00222397	0.795122	5.3899	5.59765	3.92957	4.3372			24	24	3	63.3	63.3	4.9	52.668	0	323.31	3455400000	361	0.0992724	0.059052	2.40985	1.07736	sp|P69910|DCEB_ECOLI	sp|P69910|DCEB_ECOLI	gadB	Glutamate decarboxylase beta	gadB	2.78039
1.31581	1.47091	-0.425362	0.400759	1.87316	2.1161	1.38254	1.20003			13	13	13	63.6	63.6	63.6	20.845	0	256.83	689670000	154	0.0994003	0.202028	0.952429	0.639623	sp|P0A8G6|NQOR_ECOLI	sp|P0A8G6|NQOR_ECOLI	wrbA	NAD(P)H dehydrogenase (quinone)	wrbA	1.76124
-0.515819	-0.741756	-0.0470524	-0.189226	-0.919582	-1.86539	-0.505026	-0.794069			11	11	11	37.1	37.1	37.1	53.625	0	99.186	263980000	94	0.100483	0.312768	-0.647553	-0.48548	sp|P17952|MURC_ECOLI	sp|P17952|MURC_ECOLI	murC	UDP-N-acetylmuramate--L-alanine ligase	murC	0.663339
-4.64114	-3.04876	-4.40596	-3.44956	-3.25669	-3.64759	-2.24536	-1.09358			8	8	8	27.2	27.2	27.2	44.464	0	108.21	46710000	19	0.101582	0.135514	1.32555	0.786139	sp|P76397|MDTA_ECOLI	sp|P76397|MDTA_ECOLI	mdtA	Multidrug resistance protein MdtA	mdtA	2.88333
2.65161	1.62677	3.48063	3.11315	3.53095	3.49954	3.50384	3.43296			22	22	22	64.5	64.5	64.5	36.831	0	323.31	2802100000	306	0.102499	0.257918	0.773781	0.551957	sp|P08312|SYFA_ECOLI	sp|P08312|SYFA_ECOLI	pheS	Phenylalanine--tRNA ligase alpha subunit	pheS	1.5422
-4.04145	-2.72455	-2.34759	-2.6063	-4.59407	-4.97176	-3.00454	-3.65682			11	11	11	42.3	42.3	42.3	26.974	0	61.553	53229000	24	0.102644	0.165282	-1.12683	-0.710681	sp|P22524|MUKE_ECOLI	sp|P22524|MUKE_ECOLI	mukE	Chromosome partition protein MukE	mukE	0.483942
0.538805	-0.738848	0.699549	0.485704	0.417957	0.858456	1.27721	1.7645			33	33	33	42.4	42.4	42.4	103.87	0	323.31	427890000	167	0.106522	0.23522	0.833227	0.578995	sp|P0A698|UVRA_ECOLI	sp|P0A698|UVRA_ECOLI	uvrA	UvrABC system protein A	uvrA	1.76713
1.13499	1.16081	2.24924	1.27579	0.479151	0.245342	1.65749	-0.422035			6	6	6	53.8	53.8	53.8	8.3234	0	136.62	550230000	112	0.106613	0.202418	-0.965219	-0.63972	sp|P69776|LPP_ECOLI	sp|P69776|LPP_ECOLI	lpp	Major outer membrane lipoprotein Lpp	lpp	0.558283
-0.735781	-3.71861	-1.03738	-0.655113	-0.194761	-0.0395107	-0.0503616	-0.327454			14	14	14	49.4	49.4	49.4	35.048	0	110.31	219530000	79	0.1088	0.133216	1.3837	0.797479	sp|P30177|YBIB_ECOLI	sp|P30177|YBIB_ECOLI	ybiB	Uncharacterized protein YbiB	ybiB	2.00665
-1.7464	-3.62722	0.0461731	0.370997	-3.30774	-3.23521	-3.34743	-2.24714			13	13	13	45.2	45.2	45.2	37.757	0	240.69	256930000	44	0.110388	0.094565	-1.79527	-0.916391	sp|P37749|WBBI_ECOLI	sp|P37749|WBBI_ECOLI	wbbI	Beta-1,6-galactofuranosyltransferase WbbI	wbbI	0.190803
-1.22552	-1.44453	-4.52923	-5.18794	-0.436581	-1.00092	-1.2973	-1.71067			6	6	6	37	37	37	23.1	0	13.642	40968000	29	0.110577	0.0800196	1.98544	0.963171	sp|P21367|YCAC_ECOLI	sp|P21367|YCAC_ECOLI	ycaC	Uncharacterized protein YcaC	ycaC	2.25338
-1.64928	-2.52885	-0.592598	-0.411203	-3.99264	-2.85798	-2.0126	-1.65751			14	14	14	42	42	42	52.55	0	85.85	176230000	45	0.11173	0.139378	-1.3347	-0.777637	sp|P03004|DNAA_ECOLI	sp|P03004|DNAA_ECOLI	dnaA	Chromosomal replication initiator protein DnaA	dnaA	0.401401
2.17662	2.16505	3.09269	3.25939	0.976671	1.2368	2.47552	2.40171			37	37	37	61.6	61.6	61.6	62.442	0	323.31	1723900000	304	0.113277	0.218809	-0.900765	-0.60615	sp|P0A9W3|ETTA_ECOLI	sp|P0A9W3|ETTA_ECOLI	ettA	Energy-dependent translational throttle protein EttA	ettA	0.559545
4.95981	4.69907	4.53467	5.01126	4.70829	4.56458	4.44294	4.56605			44	44	44	80.1	80.1	80.1	51.481	0	323.31	8396800000	637	0.113314	0.64929	-0.230739	-0.205189	sp|P00350|6PGD_ECOLI	sp|P00350|6PGD_ECOLI	gnd	6-phosphogluconate dehydrogenase, decarboxylating	gnd	0.846414
-1.32054	-1.85051	-0.924725	-1.48008	-2.07284	-3.76234	-1.69918	-1.84471			8	8	8	29.7	29.7	29.7	46.973	0	93.811	160210000	47	0.114801	0.209879	-0.950806	-0.627293	sp|P14900|MURD_ECOLI	sp|P14900|MURD_ECOLI	murD	UDP-N-acetylmuramoylalanine--D-glutamate ligase	murD	0.574405
2.08098	2.12142	1.97797	2.7378	0.738543	1.14144	1.97174	2.21651			39	39	39	56.1	56.1	56.1	84.206	0	323.31	1107200000	360	0.115317	0.290676	-0.712483	-0.513635	sp|P0ABH9|CLPA_ECOLI	sp|P0ABH9|CLPA_ECOLI	clpA	ATP-dependent Clp protease ATP-binding subunit ClpA	clpA	0.648424
-4.15928	-3.41039	1.57463	-0.066534	-4.00352	-3.88063	-3.72414	-4.48537			21	21	21	58.3	58.3	58.3	44.108	0	149.71	295660000	65	0.117073	0.0616136	-2.50802	-1.05784	sp|P0A996|GLPC_ECOLI	sp|P0A996|GLPC_ECOLI	glpC	Anaerobic glycerol-3-phosphate dehydrogenase subunit C	glpC	0.0613569
-1.04842	-1.72563	-1.07799	-1.19024	-1.94942	-1.81637	-1.26299	-1.59399			9	9	9	37	37	37	33.144	0	40.37	187600000	44	0.119701	0.467053	-0.395122	-0.324433	sp|P0ACI0|ROB_ECOLI	sp|P0ACI0|ROB_ECOLI	rob	Right origin-binding protein	rob	0.76028
0.218411	-1.36778	2.04186	1.54719	-2.38319	-1.7301	0.0415173	-0.381807			20	20	20	62.1	62.1	62.1	32.693	0	278.05	650080000	108	0.119958	0.101389	-1.72331	-0.88325	sp|P37744|RMLA1_ECOLI;sp|P61887|RMLA2_ECOLI	sp|P37744|RMLA1_ECOLI	rmlA1	Glucose-1-phosphate thymidylyltransferase 1	rmlA1	0.266528
0.474604	-0.421503	-0.235008	1.37738	-0.439844	-1.06786	-0.547066	-0.0638466			4	4	4	40	40	40	8.9863	0	186.24	618440000	53	0.120194	0.239511	-0.828523	-0.568406	sp|P0A7T7|RS18_ECOLI	sp|P0A7T7|RS18_ECOLI	rpsR	30S ribosomal protein S18	rpsR	0.511363
0.289734	-0.122021	0.354027	-0.670202	-0.883293	-1.77461	-0.0827179	-0.519066			17	17	17	67.2	67.2	67.2	30.95	0	195.63	373100000	94	0.120355	0.262849	-0.777807	-0.543981	sp|P02925|RBSB_ECOLI	sp|P02925|RBSB_ECOLI	rbsB	D-ribose-binding periplasmic protein	rbsB	0.611806
1.8792	-2.86471	0.855146	0.88953	-4.57982	-3.95233	-3.20396	0.895392			15	15	15	18.9	18.9	18.9	146.66	0	99.986	420380000	37	0.123177	0.058879	-2.89997	-1.10788	sp|P46889|FTSK_ECOLI	sp|P46889|FTSK_ECOLI	ftsK	DNA translocase FtsK	ftsK	0.277506
0.776428	-0.0622902	0.778339	0.952885	0.191498	0.186289	0.341648	0.043396			9	9	9	30.5	30.5	30.5	34.723	0	114.96	368740000	76	0.125369	0.44951	-0.420633	-0.340234	sp|P0A6V8|GLK_ECOLI	sp|P0A6V8|GLK_ECOLI	glk	Glucokinase	glk	0.724117
3.04509	3.03559	3.88055	4.16793	1.54588	1.90074	3.28021	3.43206			18	18	18	87.9	87.9	87.9	15.769	0	323.31	4616800000	297	0.126149	0.204112	-0.99257	-0.636664	sp|P0A7R1|RL9_ECOLI	sp|P0A7R1|RL9_ECOLI	rplI	50S ribosomal protein L9	rplI	0.552551
0.914955	-0.507832	1.14031	1.15316	2.98817	3.50572	1.47332	0.446169			21	21	21	58.8	58.8	58.8	42.728	0	299.58	706640000	198	0.126759	0.134108	1.4282	0.790831	sp|P33232|LLDD_ECOLI	sp|P33232|LLDD_ECOLI	lldD	L-lactate dehydrogenase	lldD	3.33933
1.04864	0.658434	-1.67904	-0.250906	-0.894264	-1.65282	-2.08274	-0.542854			7	7	7	58.5	58.5	58.5	9.1904	0	37.175	793870000	35	0.127454	0.155137	-1.23745	-0.72797	sp|P0A7T3|RS16_ECOLI	sp|P0A7T3|RS16_ECOLI	rpsP	30S ribosomal protein S16	rpsP	0.370555
-2.46475	-1.74056	-0.483217	-0.903664	-0.362537	-0.687132	-0.636581	-0.731218			16	16	16	46.9	46.9	46.9	49.23	0	305.41	149490000	66	0.127519	0.259107	0.79368	0.547752	sp|P25522|MNME_ECOLI	sp|P25522|MNME_ECOLI	mnmE	tRNA modification GTPase MnmE	mnmE	1.52835
-2.0421	-2.66113	0.96138	0.737429	0.278721	1.15327	0.739517	1.79634			23	23	23	66	66	66	41.1	0	219.49	600170000	144	0.128074	0.104033	1.74307	0.876889	sp|P08622|DNAJ_ECOLI	sp|P08622|DNAJ_ECOLI	dnaJ	Chaperone protein DnaJ	dnaJ	2.13691
-0.779224	-0.372444	-1.7073	-0.671574	-1.31271	-1.58399	-1.18543	-1.60463			16	16	16	47.3	47.3	47.3	48.697	0	85.091	183880000	47	0.128534	0.382113	-0.539056	-0.412776	sp|P0A6V1|GLGC_ECOLI	sp|P0A6V1|GLGC_ECOLI	glgC	Glucose-1-phosphate adenylyltransferase	glgC	0.657273
0.0322247	0.213177	-3.96437	-4.92305	0.189911	-0.0881462	0.49593	0.179167			29	29	29	60	60	60	63.997	0	175.97	149600000	93	0.129034	0.0731337	2.35472	1.00694	sp|P17846|CYSI_ECOLI	sp|P17846|CYSI_ECOLI	cysI	Sulfite reductase [NADPH] hemoprotein beta-component	cysI	2.02904
6.21286	5.6268	5.75902	6.22418	6.77744	6.67826	6.28073	5.88489			31	31	31	78.6	78.6	78.6	41.118	0	323.31	19077000000	1420	0.129151	0.434556	0.449616	0.358068	sp|P0A799|PGK_ECOLI	sp|P0A799|PGK_ECOLI	pgk	Phosphoglycerate kinase	pgk	1.38199
4.50745	4.55673	4.80629	5.41794	4.57057	4.29902	4.526	4.35607			37	37	37	75.6	75.6	75.6	55.221	0	323.31	10320000000	749	0.130062	0.48002	-0.384186	-0.315139	sp|P0ABB0|ATPA_ECOLI	sp|P0ABB0|ATPA_ECOLI	atpA	ATP synthase subunit alpha	atpA	0.743215
6.71104	6.48668	5.97453	6.40163	6.06418	6.39753	5.92896	5.55742			72	72	69	84.5	84.5	81.2	85.356	0	323.31	18809000000	1966	0.13074	0.462342	-0.406446	-0.32983	sp|P09373|PFLB_ECOLI	sp|P09373|PFLB_ECOLI	pflB	Formate acetyltransferase 1	pflB	0.758281
1.13491	2.59195	-1.37877	-1.81336	1.56008	1.61672	2.37214	2.49479			27	27	27	62.4	62.4	62.4	60.293	0	290.4	591240000	171	0.131134	0.0967544	1.87725	0.90504	sp|P23847|DPPA_ECOLI	sp|P23847|DPPA_ECOLI	dppA	Periplasmic dipeptide transport protein	dppA	1.89212
0.206944	-0.205738	2.47798	2.16984	-0.677654	-1.08803	0.437702	0.48794			22	22	22	64	64	64	49.19	0	261.78	804970000	130	0.131717	0.142266	-1.37227	-0.768048	sp|P0ACC7|GLMU_ECOLI	sp|P0ACC7|GLMU_ECOLI	glmU	Bifunctional protein GlmU	glmU	0.31859
-2.40757	1.18877	-3.04248	-3.83777	-3.87174	-4.07872	-3.96036	-3.92739			2	2	2	8.4	8.4	8.4	30.412	0.0010689	2.5509	22633000	3	0.132316	0.094991	-1.93478	-0.916409	sp|P0AEY3|MAZG_ECOLI	sp|P0AEY3|MAZG_ECOLI	mazG	Nucleoside triphosphate pyrophosphohydrolase	mazG	0.0968125
0.304634	-0.303371	-0.308603	0	-0.0795155	-0.335756	-0.619486	-0.644598			12	12	12	50	50	50	38.215	0	323.31	337440000	77	0.133674	0.519518	-0.343004	-0.28635	sp|P76015|DHAK_ECOLI	sp|P76015|DHAK_ECOLI	dhaK	PTS-dependent dihydroxyacetone kinase, dihydroxyacetone-binding subunit DhaK	dhaK	0.786247
1.42737	1.57882	2.07357	3.15087	-0.407955	0.327993	1.49007	2.08697			7	7	7	40.2	40.2	40.2	14.364	0	40.828	2149800000	157	0.134336	0.168952	-1.18339	-0.702725	sp|P0AG44|RL17_ECOLI	sp|P0AG44|RL17_ECOLI	rplQ	50S ribosomal protein L17	rplQ	0.483084
1.27468	2.18682	-0.885412	-0.0966892	1.97917	2.13209	2.01426	1.28016			32	32	32	56	56	56	80.488	0	323.31	579470000	236	0.135145	0.16132	1.23157	0.718687	sp|P37330|MASZ_ECOLI	sp|P37330|MASZ_ECOLI	glcB	Malate synthase G	glcB	1.75105
1.0411	0.974501	1.49149	1.66063	0.0788536	-3.37777	0.502201	1.00419			8	8	8	70.8	70.8	70.8	10.269	0	17.886	1084200000	40	0.135311	0.106959	-1.74006	-0.866216	sp|P0ADZ4|RS15_ECOLI	sp|P0ADZ4|RS15_ECOLI	rpsO	30S ribosomal protein S15	rpsO	0.457636
3.48286	3.2797	3.75494	3.69676	4.07973	3.3631	4.24625	4.07207			51	51	51	81.5	81.5	81.5	65.913	0	323.31	3351300000	612	0.135686	0.47969	0.386724	0.315831	sp|P21889|SYD_ECOLI	sp|P21889|SYD_ECOLI	aspS	Aspartate--tRNA ligase	aspS	1.33018
-0.443546	-1.15601	-0.554331	0.493719	-3.22254	-2.86698	-1.81435	0.310051			15	15	15	64.7	64.7	64.7	25.892	0	262.5	557930000	96	0.137041	0.132847	-1.48341	-0.795555	sp|P45577|PROQ_ECOLI	sp|P45577|PROQ_ECOLI	proQ	RNA chaperone ProQ	proQ	0.540246
-3.0956	-3.30327	-0.097908	-0.348713	-3.84352	-3.06465	-3.15667	-2.85359			13	13	13	37.8	37.8	37.8	43.085	0	84.726	151370000	50	0.138148	0.131173	-1.51824	-0.804177	sp|P36979|RLMN_ECOLI	sp|P36979|RLMN_ECOLI	rlmN	Dual-specificity RNA methyltransferase RlmN	rlmN	0.226873
-1.15715	-3.74279	-1.22633	-1.36082	-0.640699	-0.544973	-0.768065	-1.16355			14	14	14	50.3	50.3	50.3	38.844	0	45.79	140020000	55	0.138561	0.186388	1.09245	0.666239	sp|P29012|ALR2_ECOLI	sp|P29012|ALR2_ECOLI	dadX	Alanine racemase, catabolic	dadX	1.76169
-3.55645	-4.05204	-3.12999	-4.34932	-4.20319	-2.86924	-1.84288	-2.17109			7	7	7	34.2	34.2	34.2	27.656	0	135.47	40305000	28	0.139933	0.208853	1.00035	0.629845	sp|P69228|BAER_ECOLI	sp|P69228|BAER_ECOLI	baeR	Transcriptional regulatory protein BaeR	baeR	2.24245
-2.50015	-0.778133	1.1102	1.31116	-2.48424	-2.62113	-1.24401	-1.15425			29	29	29	67.3	67.3	67.3	68.406	0	323.31	468160000	103	0.140109	0.116884	-1.66168	-0.840223	sp|P06129|BTUB_ECOLI	sp|P06129|BTUB_ECOLI	btuB	Vitamin B12 transporter BtuB	btuB	0.224582
-5.41268	-3.23064	-3.28316	-4.36763	-1.98643	-5.13504	-0.309135	-0.553099			11	11	11	48.8	48.8	48.8	27.582	0	126.36	82730000	37	0.140711	0.0896338	2.0776	0.933915	sp|P77499|SUFC_ECOLI	sp|P77499|SUFC_ECOLI	sufC	Probable ATP-dependent transporter SufC	sufC	6.29328
1.03889	1.35106	2.66469	2.30029	0.617594	1.05343	1.42772	1.37719			30	30	30	57.9	57.9	57.9	66.57	0	323.31	890500000	194	0.143045	0.300071	-0.719748	-0.504291	sp|P60785|LEPA_ECOLI	sp|P60785|LEPA_ECOLI	lepA	Elongation factor 4	lepA	0.560581
2.79123	2.06038	1.76972	2.80411	3.54094	3.79992	2.18432	2.89367			26	26	26	73.2	73.2	73.2	34.893	0	323.31	2225700000	283	0.144344	0.286288	0.748354	0.517547	sp|P67910|HLDD_ECOLI	sp|P67910|HLDD_ECOLI	hldD	ADP-L-glycero-D-manno-heptose-6-epimerase	hldD	1.74727
-1.51166	-1.48921	-1.14792	-0.757259	-2.21572	-1.55922	-1.20753	-1.76029			8	8	8	25	25	25	31.043	0	85.806	117310000	34	0.14607	0.434149	-0.459177	-0.360126	sp|P24186|FOLD_ECOLI	sp|P24186|FOLD_ECOLI	folD	Bifunctional protein FolD	folD	0.733115
-5.26111	-2.67846	-3.55924	-4.05153	-3.31788	-2.88179	-2.60704	-3.03817			7	7	7	12.3	12.3	12.3	79.593	0	26.49	12362000	12	0.148486	0.228601	0.926361	0.594249	sp|P21177|FADB_ECOLI	sp|P21177|FADB_ECOLI	fadB	Fatty acid oxidation complex subunit alpha	fadB	1.59373
6.81656	6.55374	7.16814	7.2323	6.60759	6.70378	6.82211	6.48827			59	59	59	82.8	82.8	82.8	77.58	0	323.31	29641000000	2622	0.149356	0.585232	-0.28725	-0.244729	sp|P0A6M8|EFG_ECOLI	sp|P0A6M8|EFG_ECOLI	fusA	Elongation factor G	fusA	0.808005
2.57914	2.35965	2.80399	2.75084	2.49015	2.73709	1.54232	1.20715			29	29	29	79.7	79.7	79.7	51.903	0	323.31	2229200000	296	0.149715	0.34438	-0.629231	-0.455637	sp|P0A9C5|GLNA_ECOLI	sp|P0A9C5|GLNA_ECOLI	glnA	Glutamine synthetase	glnA	0.705271
-0.200542	-0.199709	1.43058	1.46894	0.850718	1.04939	2.11456	2.84348			31	31	31	77.6	77.6	77.6	47.358	0	323.31	1396900000	260	0.153664	0.195345	1.08972	0.653522	sp|P00393|DHNA_ECOLI	sp|P00393|DHNA_ECOLI	ndh	NADH dehydrogenase	ndh	2.13488
-1.98634	-3.60669	-1.12624	-0.79277	-4.47973	-3.86562	-2.46413	-2.15947			8	8	8	38.2	38.2	38.2	39.489	0	103.79	129560000	31	0.154944	0.150122	-1.36423	-0.741955	sp|P0AG00|WZZE_ECOLI	sp|P0AG00|WZZE_ECOLI	wzzE	Lipopolysaccharide biosynthesis protein WzzE	wzzE	0.378511
3.74139	3.27089	4.0914	3.94528	3.03577	3.31579	3.75963	3.42274			63	63	63	60.7	60.7	60.7	108.19	0	323.31	2958100000	627	0.15537	0.492147	-0.378754	-0.307147	sp|P07118|SYV_ECOLI	sp|P07118|SYV_ECOLI	valS	Valine--tRNA ligase	valS	0.764753
-2.42244	-3.32674	-2.49332	-2.91716	-2.8042	-3.33922	-3.36166	-3.25765			7	7	7	32.3	32.3	32.3	46.216	0	19.461	62702000	12	0.155915	0.470852	-0.400767	-0.321367	sp|P77434|ALAC_ECOLI	sp|P77434|ALAC_ECOLI	alaC	Glutamate-pyruvate aminotransferase AlaC	alaC	0.744422
-2.40749	-2.52939	-1.64624	-1.66823	-1.28147	-1.59671	-1.96802	-1.62765			14	14	14	46.7	46.7	46.7	53.58	0	182.01	113880000	48	0.156187	0.440777	0.444376	0.348757	sp|P39160|UXUB_ECOLI	sp|P39160|UXUB_ECOLI	uxuB	D-mannonate oxidoreductase	uxuB	1.32679
-4.02383	-2.46043	-3.76384	-2.78776	-2.7591	-3.69235	0.00265884	0.766562			20	20	20	42	42	42	82.106	0	323.31	139930000	69	0.156445	0.108177	1.83841	0.861041	sp|P05825|FEPA_ECOLI	sp|P05825|FEPA_ECOLI	fepA	Ferrienterobactin receptor	fepA	6.3435
1.11837	-3.36231	1.03422	0.88971	2.20282	1.90458	1.74249	1.07805			17	17	17	51.9	51.9	51.9	39.783	0	176.72	428340000	93	0.15703	0.109992	1.81199	0.854443	sp|P23721|SERC_ECOLI	sp|P23721|SERC_ECOLI	serC	Phosphoserine aminotransferase	serC	2.2378
-2.85528	-3.56563	-1.44447	-1.47975	-2.82501	-3.76131	-2.96802	-3.46036			12	11	11	45.6	42.8	42.8	39.753	0	46.543	77608000	28	0.157586	0.233137	-0.917394	-0.584965	sp|P27830|RMLB2_ECOLI	sp|P27830|RMLB2_ECOLI	rffG	dTDP-glucose 4,6-dehydratase 2	rffG	0.456995
-4.85987	-3.18849	-3.46166	-2.77163	-2.75887	-3.93033	-1.38639	-1.01702			12	12	12	33.4	33.4	33.4	62.272	0	315.51	63249000	30	0.158838	0.160759	1.29726	0.718117	sp|P31433|YICH_ECOLI	sp|P31433|YICH_ECOLI	yicH	Uncharacterized protein YicH	yicH	2.85835
0.808239	1.29198	2.34815	2.56944	1.89436	2.27121	3.00259	3.19575			24	24	24	79.3	79.3	79.3	42.196	0	323.31	1838700000	264	0.159012	0.259022	0.836524	0.550235	sp|P0AE06|ACRA_ECOLI;sp|P24180|ACRE_ECOLI	sp|P0AE06|ACRA_ECOLI	acrA	Multidrug efflux pump subunit AcrA	acrA	1.6892
-1.74477	-2.25816	-1.67012	-2.0113	-2.43787	-1.98888	-2.19798	-3.78679			12	12	12	55.5	55.5	55.5	41.966	0	76.945	140830000	38	0.161258	0.318202	-0.681791	-0.477855	sp|P23003|TRMA_ECOLI	sp|P23003|TRMA_ECOLI	trmA	tRNA/tmRNA (uracil-C(5))-methyltransferase	trmA	0.679527
0.0231323	-0.473801	-0.273699	-0.325197	0.714315	-0.0163384	-0.481718	0.771507			10	10	10	51.6	51.6	51.6	33.557	0	260.84	427780000	71	0.161894	0.404757	0.509333	0.386035	sp|P60651|SPEB_ECOLI	sp|P60651|SPEB_ECOLI	speB	Agmatinase	speB	1.50303
0.712406	-1.77968	1.3641	1.50944	1.23451	1.16411	1.87699	3.48474			50	50	50	47.2	47.2	47.2	129.98	0	323.31	396290000	215	0.162449	0.142765	1.48852	0.769305	sp|P30958|MFD_ECOLI	sp|P30958|MFD_ECOLI	mfd	Transcription-repair-coupling factor	mfd	2.64751
3.45441	3.56693	4.30361	4.06747	4.20894	3.8817	4.45447	4.36018			42	42	42	78	78	78	63.692	0	323.31	4111900000	648	0.162859	0.495245	0.378218	0.305551	sp|P16659|SYP_ECOLI	sp|P16659|SYP_ECOLI	proS	Proline--tRNA ligase	proS	1.27592
1.21017	1.20031	3.04794	2.95717	-0.991694	-0.554937	2.19945	1.72217			11	11	11	66.9	66.9	66.9	14.856	0	48.52	2382100000	112	0.164482	0.141986	-1.51015	-0.772888	sp|P0A7X3|RS9_ECOLI	sp|P0A7X3|RS9_ECOLI	rpsI	30S ribosomal protein S9	rpsI	0.439559
4.87693	4.148	4.76226	4.80923	5.07562	5.1347	4.77609	4.81902			34	34	32	89.9	89.9	84.9	35.219	0	323.31	7738800000	553	0.165021	0.568897	0.302255	0.253738	sp|P0A870|TALB_ECOLI	sp|P0A870|TALB_ECOLI	talB	Transaldolase B	talB	1.21698
-0.275873	-0.306963	-0.429001	-0.335831	-0.517273	-0.467241	-0.284529	-0.46073			24	24	24	48.5	48.5	48.5	70.831	0	254.72	212450000	104	0.166514	0.83423	-0.0955262	-0.090061	sp|P08331|CPDB_ECOLI	sp|P08331|CPDB_ECOLI	cpdB	2,3-cyclic-nucleotide 2-phosphodiesterase/3-nucleotidase	cpdB	0.936982
-0.370632	-4.22439	-3.35325	-3.97394	-2.46557	-2.10927	-0.891838	0.520073			15	15	15	50.3	50.3	50.3	37.614	0	41.095	90258000	23	0.169356	0.125057	1.7439	0.823923	sp|P16700|CYSP_ECOLI	sp|P16700|CYSP_ECOLI	cysP	Thiosulfate-binding protein	cysP	2.41369
2.69802	2.7642	1.18912	3.58412	1.60938	1.89169	0.698486	2.27778			11	11	11	62.6	62.6	62.6	13.133	0	159.28	3052900000	168	0.169445	0.232602	-0.93953	-0.58658	sp|P0A7K6|RL19_ECOLI	sp|P0A7K6|RL19_ECOLI	rplS	50S ribosomal protein L19	rplS	0.480261
4.00799	4.09022	3.95101	3.82455	3.8622	4.06335	3.18631	3.49847			57	57	57	76.6	76.6	76.6	80.023	0	323.31	3293500000	963	0.169515	0.552347	-0.315859	-0.262706	sp|P13029|KATG_ECOLI	sp|P13029|KATG_ECOLI	katG	Catalase-peroxidase	katG	0.823285
1.09784	1.1481	2.20409	1.76861	1.87848	1.75507	2.08833	2.32579			31	31	31	81.6	81.6	81.6	48.369	0	323.31	1416100000	185	0.16954	0.43672	0.457257	0.353662	sp|P0AFK0|PMBA_ECOLI	sp|P0AFK0|PMBA_ECOLI	pmbA	Metalloprotease PmbA	pmbA	1.319
1.8375	1.89322	2.79017	3.85781	3.46551	4.01599	3.00037	3.1231			15	15	15	90.1	90.1	90.1	27.159	0	288.45	4211000000	397	0.176019	0.27323	0.806566	0.528575	sp|P12758|UDP_ECOLI	sp|P12758|UDP_ECOLI	udp	Uridine phosphorylase	udp	1.53078
1.66414	2.24694	1.97205	1.93005	2.33832	2.30124	2.08131	1.98866			50	50	50	68.7	68.7	68.7	77.166	0	323.31	1029900000	368	0.176455	0.659765	0.22409	0.195491	sp|P27298|OPDA_ECOLI	sp|P27298|OPDA_ECOLI	prlC	Oligopeptidase A	prlC	1.16209
1.86419	1.70008	2.35739	2.18884	2.16577	1.01243	1.83796	1.22528			34	34	34	88.2	88.2	88.2	47.207	0	323.31	1237000000	288	0.177808	0.434458	-0.467266	-0.35774	sp|P07650|TYPH_ECOLI	sp|P07650|TYPH_ECOLI	deoA	Thymidine phosphorylase	deoA	0.749226
0.721966	-1.05279	1.10852	1.02517	-0.0237045	0.0839024	-0.625135	-1.2727			19	19	19	51.5	51.5	51.5	42.965	0	148.67	569440000	105	0.177958	0.238863	-0.910124	-0.570049	sp|P37747|GLF_ECOLI	sp|P37747|GLF_ECOLI	glf	UDP-galactopyranose mutase	glf	0.491203
0.967192	0.863545	1.86161	1.92792	1.59397	1.46533	2.68068	2.38358			35	35	35	74.5	74.5	74.5	63.197	0	323.31	1021400000	267	0.178401	0.355673	0.625823	0.443624	sp|P26616|MAO1_ECOLI	sp|P26616|MAO1_ECOLI	maeA	NAD-dependent malic enzyme	maeA	1.55256
-0.668512	-2.91225	-1.21352	-1.35315	-0.789446	-0.64583	-0.791622	-0.965824			13	13	13	54.2	54.2	54.2	39.516	0	127.78	153320000	62	0.179416	0.302286	0.738677	0.497059	sp|P77258|NEMA_ECOLI	sp|P77258|NEMA_ECOLI	nemA	N-ethylmaleimide reductase	nemA	1.45608
-5.01609	-3.08542	-1.74974	-2.06985	-2.08324	-1.75415	-1.72403	-1.86157			6	6	6	33.2	33.2	33.2	21.356	0	196.78	88784000	38	0.17961	0.198986	1.12453	0.646133	sp|P0ADC1|LPTE_ECOLI	sp|P0ADC1|LPTE_ECOLI	lptE	LPS-assembly lipoprotein LptE	lptE	1.62265
-2.07095	-3.33391	-0.281073	-0.755583	-2.31713	-3.56924	-2.51419	-2.53686			12	12	12	39.5	39.5	39.5	50.578	0	133.7	118550000	31	0.18151	0.199211	-1.12398	-0.644553	sp|P60293|MUKF_ECOLI	sp|P60293|MUKF_ECOLI	mukF	Chromosome partition protein MukF	mukF	0.360793
-2.73561	-4.22525	-1.63405	-1.27778	-1.82542	-1.14247	-1.44919	-1.37022			12	12	12	35.1	35.1	35.1	38.735	0	103.05	109490000	43	0.182584	0.21768	1.02135	0.608731	sp|P00887|AROH_ECOLI	sp|P00887|AROH_ECOLI	aroH	Phospho-2-dehydro-3-deoxyheptonate aldolase, Trp-sensitive	aroH	1.5862
-0.846888	-3.89551	-1.25008	-1.4307	-0.766891	-0.279829	-0.843132	-1.22836			16	16	16	63.3	63.3	63.3	38.832	0	259.86	178250000	66	0.184395	0.209863	1.07624	0.626554	sp|Q46851|GPR_ECOLI	sp|Q46851|GPR_ECOLI	gpr	L-glyceraldehyde 3-phosphate reductase	gpr	1.69354
2.99476	3.01883	3.18134	2.6309	3.27942	1.92466	2.22955	2.51694			43	43	43	72.7	72.7	72.7	66.894	0	323.31	1877000000	380	0.184452	0.433799	-0.468812	-0.35714	sp|P17169|GLMS_ECOLI	sp|P17169|GLMS_ECOLI	glmS	Glutamine--fructose-6-phosphate aminotransferase [isomerizing]	glmS	0.763192
3.0423	1.20443	2.99117	3.97862	1.02551	3.07143	1.77315	0.582163			12	12	12	49.4	49.4	49.4	40.843	0	222	2402300000	59	0.18489	0.18894	-1.19107	-0.663426	sp|P09394|GLPQ_ECOLI	sp|P09394|GLPQ_ECOLI	glpQ	Glycerophosphoryl diester phosphodiesterase	glpQ	0.448265
0.723244	0.271774	1.41806	0.389433	-1.26464	-0.309313	0.581699	0.674913			17	17	17	47.4	47.4	47.4	47.283	0	174.64	557020000	108	0.185161	0.291187	-0.779963	-0.512732	sp|P0ABZ6|SURA_ECOLI	sp|P0ABZ6|SURA_ECOLI	surA	Chaperone SurA	surA	0.631015
-2.53588	-3.02046	6.69984	6.5876	5.44736	5.92667	5.5184	7.27631			113	113	113	75.1	75.1	75.1	155.16	0	323.31	13118000000	1739	0.186355	0.0583171	4.10942	1.09447	sp|P0A8T7|RPOC_ECOLI	sp|P0A8T7|RPOC_ECOLI	rpoC	DNA-directed RNA polymerase subunit beta	rpoC	1.52333
0.628424	0.515366	-0.0333176	-0.64258	1.78836	1.84692	0.0851688	0.137213			18	18	18	71.8	71.8	71.8	26.77	0	246.66	495190000	125	0.189389	0.269021	0.847442	0.53887	sp|P07014|SDHB_ECOLI	sp|P07014|SDHB_ECOLI	sdhB	Succinate dehydrogenase iron-sulfur subunit	sdhB	2.0057
-1.00495	-0.765209	-0.730303	-1.26523	-0.76432	-1.0883	0.121456	-0.307926			14	14	14	64.1	64.1	64.1	25.535	0	126.46	226320000	74	0.189821	0.457674	0.431651	0.334094	sp|P23836|PHOP_ECOLI	sp|P23836|PHOP_ECOLI	phoP	Transcriptional regulatory protein PhoP	phoP	1.40334
-1.85715	-3.47453	-1.74158	-1.32079	-3.39211	-2.41773	-3.03803	-2.62297			12	12	12	46.3	46.3	46.3	41.901	0	302.23	99985000	38	0.189889	0.298395	-0.7692	-0.505906	sp|P27833|RFFA_ECOLI	sp|P27833|RFFA_ECOLI	rffA	dTDP-4-amino-4,6-dideoxygalactose transaminase	rffA	0.531738
3.51703	3.2046	4.03195	4.07299	2.89701	3.40435	3.4427	3.56749			53	53	53	54.5	54.5	54.5	97.233	0	323.31	3512300000	686	0.190388	0.495297	-0.378755	-0.301412	sp|P07813|SYL_ECOLI	sp|P07813|SYL_ECOLI	leuS	Leucine--tRNA ligase	leuS	0.756941
2.93645	2.97432	2.31884	2.40972	3.21552	3.50959	2.71998	2.71834			25	25	25	61.9	61.9	61.9	52.915	0	323.31	2710600000	296	0.193202	0.496595	0.381023	0.30239	sp|P15288|PEPD_ECOLI	sp|P15288|PEPD_ECOLI	pepD	Cytosol non-specific dipeptidase	pepD	1.31106
5.71142	5.93979	5.64391	5.43323	7.06497	7.02107	6.02132	5.24729			57	57	57	76.2	76.2	76.2	69.114	0	323.31	10217000000	1513	0.193693	0.345605	0.656576	0.453226	sp|P0A6Y8|DNAK_ECOLI	sp|P0A6Y8|DNAK_ECOLI	dnaK	Chaperone protein DnaK	dnaK	1.77165
-0.497518	-0.973951	-0.291414	-0.639587	0.492208	-1.01965	-0.0380783	0.275013			12	12	12	57.9	57.9	57.9	31.633	0	210.66	508890000	123	0.196508	0.403745	0.52799	0.387248	sp|P0ABU0|MENB_ECOLI	sp|P0ABU0|MENB_ECOLI	menB	1,4-dihydroxy-2-naphthoyl-CoA synthase	menB	1.52583
-4.47296	-3.48277	-1.5216	-1.13617	-1.78353	-1.63825	-1.15211	-1.34975			14	14	14	49.9	49.9	49.9	45.517	0	96.046	124170000	45	0.196681	0.198319	1.17246	0.648692	sp|P0A959|ALAA_ECOLI	sp|P0A959|ALAA_ECOLI	alaA	Glutamate-pyruvate aminotransferase AlaA	alaA	1.55057
4.0861	4.07665	4.56775	4.45017	3.9339	4.04935	4.15775	4.2231			41	41	41	61	61	61	67.355	0	323.31	4556300000	535	0.197446	0.691171	-0.204145	-0.178939	sp|P32132|TYPA_ECOLI	sp|P32132|TYPA_ECOLI	typA	GTP-binding protein TypA/BipA	typA	0.860673
3.12092	3.81637	4.83406	4.88231	3.14737	3.50052	3.65881	3.76454			67	67	67	77.1	77.1	77.1	97.349	0	323.31	5218900000	1102	0.198315	0.353262	-0.645604	-0.446329	sp|P0A705|IF2_ECOLI	sp|P0A705|IF2_ECOLI	infB	Translation initiation factor IF-2	infB	0.574222
0.563354	-0.401695	-1.02582	-0.326359	0.889387	0.719376	-0.0239868	-0.286013			10	10	10	49.5	49.5	49.5	36.307	0	127.17	264330000	79	0.200905	0.364855	0.622322	0.434205	sp|P52697|6PGL_ECOLI	sp|P52697|6PGL_ECOLI	pgl	6-phosphogluconolactonase	pgl	1.50497
1.10125	1.62425	-2.91481	-3.50967	1.326	1.2594	1.00303	0.441351			22	22	22	62.2	62.2	62.2	45.774	0	286.04	220030000	98	0.201057	0.12458	1.93219	0.823728	sp|P22256|GABT_ECOLI	sp|P22256|GABT_ECOLI	gabT	4-aminobutyrate aminotransferase GabT	gabT	1.51655
-3.01036	-1.45331	1.07374	0.817833	-0.106632	0.716278	1.49769	1.26505			27	27	26	54.9	54.9	53.7	72.824	0	323.31	411150000	145	0.201241	0.155026	1.48612	0.730105	sp|P45464|LPOA_ECOLI	sp|P45464|LPOA_ECOLI	lpoA	Penicillin-binding protein activator LpoA	lpoA	1.79001
-2.09477	-4.39649	-0.40436	-1.2137	-1.28648	-0.669167	-0.907646	-0.134808			25	25	25	56.1	56.1	56.1	55.603	0	190.93	187360000	80	0.203263	0.181285	1.2778	0.674322	sp|P0AAB4|UBID_ECOLI	sp|P0AAB4|UBID_ECOLI	ubiD	3-octaprenyl-4-hydroxybenzoate carboxy-lyase	ubiD	1.69082
-1.83629	-1.62477	-1.46383	-0.927546	-1.28545	-0.869438	-1.35164	-1.07432			7	7	7	30.6	30.6	30.6	22.216	0	74.465	191660000	39	0.2035	0.557755	0.317897	0.259978	sp|P0A9L3|FKBB_ECOLI	sp|P0A9L3|FKBB_ECOLI	fklB	FKBP-type 22 kDa peptidyl-prolyl cis-trans isomerase	fklB	1.22227
1.00837	-0.201084	2.22868	1.68939	-0.472113	-0.251499	1.01457	0.785879			23	23	23	85	85	85	31.577	0	323.31	988330000	189	0.20494	0.254845	-0.912129	-0.555647	sp|P0ABA6|ATPG_ECOLI	sp|P0ABA6|ATPG_ECOLI	atpG	ATP synthase gamma chain	atpG	0.491521
0.854675	-0.218395	0.833063	0.0313492	0.0302677	-0.662239	0.529354	-0.663433			6	6	6	45.3	45.3	45.3	15.539	0	184.48	242470000	103	0.206667	0.387073	-0.566686	-0.404678	sp|P0ACF8|HNS_ECOLI	sp|P0ACF8|HNS_ECOLI	hns	DNA-binding protein H-NS	hns	0.681329
-1.21026	-4.25305	-1.7301	-0.988134	-0.629669	-0.392338	-1.32085	-1.3637			12	12	12	43	43	43	36.364	0	133.74	124290000	48	0.207003	0.209826	1.11875	0.624644	sp|P08390|USG_ECOLI	sp|P08390|USG_ECOLI	usg	USG-1 protein	usg	1.70292
1.53154	0.367659	1.35112	1.38912	0.669476	0.609644	0.714132	1.04712			19	19	19	62.8	62.8	62.8	39.647	0	323.31	728040000	134	0.209359	0.486215	-0.399766	-0.311262	sp|P69811|PTFAH_ECOLI	sp|P69811|PTFAH_ECOLI	fruB	Multiphosphoryl transfer protein	fruB	0.729646
2.59183	1.96386	1.4657	-0.98843	0.0118141	-0.0636139	0.418068	0.226351			6	6	6	64.3	64.3	64.3	9.7043	0	90.714	1047200000	56	0.210108	0.21333	-1.11009	-0.619792	sp|P0AG63|RS17_ECOLI	sp|P0AG63|RS17_ECOLI	rpsQ	30S ribosomal protein S17	rpsQ	0.33883
-2.39892	-0.653557	0.66246	-0.507763	0.0911694	0.147253	0.669802	-0.141264			19	19	19	32.5	32.5	32.5	81.989	0	173.54	155860000	81	0.21072	0.256194	0.916184	0.553957	sp|P03018|UVRD_ECOLI	sp|P03018|UVRD_ECOLI	uvrD	DNA helicase II	uvrD	1.50101
-1.83872	-3.49859	-0.11058	-0.803707	-1.06025	-0.538773	0.0301228	-0.382479			15	15	15	47	47	47	45.244	0	147.7	232720000	80	0.212228	0.217822	1.07506	0.607313	sp|P0ACB7|HEMY_ECOLI	sp|P0ACB7|HEMY_ECOLI	hemY	Protein HemY	hemY	1.58324
-2.07497	-3.02982	-1.13103	-2.21981	-2.14387	-4.76591	-2.8655	-2.55729			8	8	8	31.4	31.4	31.4	47.447	0	54.775	96270000	22	0.214622	0.239813	-0.969235	-0.570628	sp|P11880|MURF_ECOLI	sp|P11880|MURF_ECOLI	murF	UDP-N-acetylmuramoyl-tripeptide--D-alanyl-D-alanine ligase	murF	0.552969
-1.44256	-0.879299	-0.5933	0.211781	-2.05075	-5.74938	-1.00939	-0.637419			20	20	20	52.3	52.3	52.3	59.899	0	175.24	173110000	65	0.21556	0.143559	-1.68589	-0.760135	sp|P77348|MPPA_ECOLI	sp|P77348|MPPA_ECOLI	mppA	Periplasmic murein peptide-binding protein	mppA	0.512195
-2.43983	-3.07929	-3.98227	-3.58131	-4.79827	-3.62074	-3.01784	-4.61674			8	8	8	58	58	58	26.929	0	113.48	32287000	25	0.215596	0.312524	-0.742725	-0.483359	sp|P30859|ARTI_ECOLI	sp|P30859|ARTI_ECOLI	artI	Putative ABC transporter arginine-binding protein 2	artI	0.626236
-3.20098	-2.25475	0.100252	0.258875	-4.09052	-2.75997	-1.98049	-1.81399			22	22	22	39.5	39.5	39.5	80.022	0	322.46	221450000	55	0.217195	0.173416	-1.38709	-0.691432	sp|P28903|NRDD_ECOLI	sp|P28903|NRDD_ECOLI	nrdD	Anaerobic ribonucleoside-triphosphate reductase	nrdD	0.287667
-3.95979	-3.06377	-2.66285	-3.1222	-2.80199	-3.5032	-2.05161	-1.97325			11	11	11	29.8	29.8	29.8	54.332	0	290.32	43793000	23	0.218457	0.371329	0.61964	0.427085	sp|P39342|YJGR_ECOLI	sp|P39342|YJGR_ECOLI	yjgR	Uncharacterized protein YjgR	yjgR	1.59318
-2.05801	-3.43894	-1.35873	-1.23929	-1.41214	-1.80348	-1.12727	-0.694311			10	10	10	35.3	35.3	35.3	33.962	0	174.61	132640000	55	0.218735	0.306775	0.764442	0.491097	sp|P37647|KDGK_ECOLI	sp|P37647|KDGK_ECOLI	kdgK	2-dehydro-3-deoxygluconokinase	kdgK	1.51678
-0.494137	-0.940064	0.92671	0.492073	0.0137138	0.368788	1.75992	1.01211			5	5	5	38.7	38.7	38.7	15.601	0	175.24	437300000	104	0.218908	0.30087	0.792486	0.502442	sp|P0A905|SLYB_ECOLI	sp|P0A905|SLYB_ECOLI	slyB	Outer membrane lipoprotein SlyB	slyB	1.69754
-0.988651	-3.30078	-1.32181	-1.41147	0.611853	-0.695095	-1.36765	-1.61483			10	10	10	41.5	41.5	41.5	36.111	0	50.564	71347000	33	0.220114	0.237168	0.989249	0.574227	sp|P39356|YJHU_ECOLI	sp|P39356|YJHU_ECOLI	yjhU	Uncharacterized transcriptional regulator YjhU	yjhU	2.07032
-2.15246	-0.432432	-0.51878	-0.52943	-1.96897	-2.16262	-1.09753	-1.13198			15	15	15	42.6	42.6	42.6	55.527	0	108.26	212550000	43	0.221074	0.344223	-0.682001	-0.454833	sp|P37648|YHJJ_ECOLI	sp|P37648|YHJJ_ECOLI	yhjJ	Protein YhjJ	yhjJ	0.595057
0.28801	-0.124968	1.58845	0.68754	-0.344431	-0.292879	0.240124	0.532209			15	15	15	62.2	62.2	62.2	27.292	0	132.45	726660000	120	0.22228	0.387816	-0.576002	-0.404756	sp|P0A9Q1|ARCA_ECOLI	sp|P0A9Q1|ARCA_ECOLI	arcA	Aerobic respiration control protein ArcA	arcA	0.626298
-3.454	-3.96016	-2.11552	-3.09437	-3.53398	-3.46608	-4.06656	-3.80731			12	12	12	21.9	21.9	21.9	73.216	0	39.3	33897000	18	0.22232	0.393817	-0.562471	-0.398016	sp|P14294|TOP3_ECOLI	sp|P14294|TOP3_ECOLI	topB	DNA topoisomerase 3	topB	0.611771
-0.176445	-0.658039	-2.70763	-1.96327	-1.51944	-2.0703	-2.82537	-2.64399			9	9	9	70	70	70	16.907	0	80.826	276150000	49	0.22283	0.26761	-0.888428	-0.537318	sp|P69828|PTKA_ECOLI	sp|P69828|PTKA_ECOLI	gatA	Galactitol-specific phosphotransferase enzyme IIA component	gatA	0.460546
-4.00309	-4.07929	-0.866905	-0.850445	-1.34124	-2.22727	-0.524834	-0.110596			23	23	23	58.2	58.2	58.2	57.329	0	323.31	136880000	67	0.223722	0.17363	1.39895	0.68873	sp|P15639|PUR9_ECOLI	sp|P15639|PUR9_ECOLI	purH	Bifunctional purine biosynthesis protein PurH	purH	1.82079
4.8529	4.21741	1.73768	2.12752	4.87825	4.87353	3.38975	4.31378			26	26	26	89.2	89.2	89.2	34.489	0	323.31	3226300000	481	0.228622	0.216117	1.12995	0.613115	sp|P0ABK5|CYSK_ECOLI	sp|P0ABK5|CYSK_ECOLI	cysK	Cysteine synthase A	cysK	1.61386
4.91405	4.27547	3.05226	4.23292	3.94581	3.70823	2.78529	3.5605			42	42	42	75	75	75	59.643	0	323.31	4475600000	590	0.229218	0.375229	-0.618721	-0.42313	sp|P22259|PCKA_ECOLI	sp|P22259|PCKA_ECOLI	pckA	Phosphoenolpyruvate carboxykinase [ATP]	pckA	0.615716
0.795319	0.857382	3.19371	2.86793	0.237694	0.383787	1.25324	1.85985			6	6	6	37.9	37.9	37.9	13.737	0	79.386	1575400000	112	0.230176	0.23945	-0.994944	-0.570149	sp|P0A7S3|RS12_ECOLI	sp|P0A7S3|RS12_ECOLI	rpsL	30S ribosomal protein S12	rpsL	0.42493
-0.689474	-0.198799	-1.58705	-0.809959	0.125807	-0.165693	-0.690291	-0.687157			7	7	7	53.4	53.4	53.4	19.737	0	218.17	210860000	39	0.232082	0.443409	0.466987	0.345577	sp|P61949|FLAV_ECOLI	sp|P61949|FLAV_ECOLI	fldA	Flavodoxin-1	fldA	1.34612
-1.38053	-2.64617	-0.108721	0.18824	-2.70962	-2.78167	-1.20459	-1.35845			13	13	13	64.3	64.3	64.3	36.361	0	199.78	189820000	61	0.233742	0.235142	-1.02678	-0.57828	sp|P0A6S7|GPDA_ECOLI	sp|P0A6S7|GPDA_ECOLI	gpsA	Glycerol-3-phosphate dehydrogenase [NAD(P)+]	gpsA	0.429858
-0.218416	-0.247995	0.213591	0.703278	-2.09348	-1.1723	0.0720081	0.387251			15	15	15	36.2	36.2	36.2	57.518	0	215.93	412660000	139	0.233848	0.299251	-0.814245	-0.504114	sp|P20966|PTFBC_ECOLI	sp|P20966|PTFBC_ECOLI	fruA	PTS system fructose-specific EIIBC component	fruA	0.676514
-3.0535	-1.926	0.104315	-0.246069	-1.49267	-0.240643	0.759342	0.618904			24	24	24	49.2	49.2	49.2	76.839	0	203.03	262370000	120	0.234618	0.20929	1.19154	0.626488	sp|P37617|ATZN_ECOLI	sp|P37617|ATZN_ECOLI	zntA	Lead, cadmium, zinc and mercury-transporting ATPase	zntA	1.92466
-0.615318	-0.540831	-0.117519	-0.0587215	-1.30617	-5.1464	-0.412249	-0.445219			12	12	12	75.1	75.1	75.1	20.531	0	140.58	522950000	64	0.235824	0.169949	-1.49441	-0.700123	sp|P0AFG0|NUSG_ECOLI	sp|P0AFG0|NUSG_ECOLI	nusG	Transcription termination/antitermination protein NusG	nusG	0.595445
8.41137	8.16394	4.82332	6.19176	6.15706	6.02817	5.58159	5.20019			41	41	41	87.5	87.5	87.5	52.773	0	323.31	23838000000	1358	0.236494	0.215059	-1.15585	-0.615174	sp|P0A853|TNAA_ECOLI	sp|P0A853|TNAA_ECOLI	tnaA	Tryptophanase	tnaA	0.303662
2.14773	2.52981	2.64112	3.33863	1.80244	2.22513	2.58362	2.46622			20	20	20	81.4	81.4	81.4	43.045	0	323.31	2439400000	291	0.239406	0.496311	-0.394972	-0.303255	sp|P0AAI5|FABF_ECOLI	sp|P0AAI5|FABF_ECOLI	fabF	3-oxoacyl-[acyl-carrier-protein] synthase 2	fabF	0.741089
-0.204962	0.312023	1.86625	1.81214	-0.383667	-0.437931	0.761957	0.634369			14	14	14	40	40	40	61.525	0	323.31	883120000	156	0.240767	0.302471	-0.802681	-0.496509	sp|P25714|YIDC_ECOLI	sp|P25714|YIDC_ECOLI	yidC	Membrane protein insertase YidC	yidC	0.512895
2.36208	1.85854	1.39956	2.14809	2.28661	2.59303	1.91434	2.27604			20	20	20	65	65	65	35.047	0	323.31	1431700000	188	0.2411	0.557978	0.325438	0.260306	sp|P69797|PTNAB_ECOLI	sp|P69797|PTNAB_ECOLI	manX	PTS system mannose-specific EIIAB component	manX	1.23282
1.01528	0.4196	2.74427	2.54982	-1.07362	-1.56373	1.90016	1.82649			7	7	7	50.8	50.8	50.8	14.126	0	30.048	1909600000	146	0.242082	0.180207	-1.40992	-0.675711	sp|P0A7W7|RS8_ECOLI	sp|P0A7W7|RS8_ECOLI	rpsH	30S ribosomal protein S8	rpsH	0.508494
-1.2756	-4.54642	-1.2964	-0.117472	-0.977015	-0.048687	-0.978252	-0.105045			4	4	4	16.8	16.8	16.8	39.938	0	131.08	248280000	46	0.242199	0.199782	1.28172	0.644713	sp|P0AF08|MRP_ECOLI	sp|P0AF08|MRP_ECOLI	mrp	Protein mrp	mrp	1.63169
-3.71566	-4.05772	2.14456	0.807184	-2.44571	-4.02107	-3.28757	-3.34934			29	29	29	44.3	44.3	44.3	93.041	0	176.35	356980000	97	0.244845	0.132931	-2.07051	-0.794446	sp|P33937|NAPA_ECOLI	sp|P33937|NAPA_ECOLI	napA	Periplasmic nitrate reductase	napA	0.0706579
-1.54333	-1.99918	-1.70112	-1.6153	-3.76757	-2.76289	-1.26542	-1.90404			8	8	8	53.6	53.6	53.6	17.528	0	113.16	178390000	47	0.24542	0.342518	-0.71025	-0.457711	sp|P0ABS1|DKSA_ECOLI	sp|P0ABS1|DKSA_ECOLI	dksA	RNA polymerase-binding transcription factor DksA	dksA	0.736588
-4.1572	-2.86369	-0.875765	-1.57786	-2.19827	-2.24114	0.0261765	-0.132			9	9	9	56.5	56.5	56.5	23.927	0	109.95	254850000	55	0.245597	0.208818	1.23232	0.629471	sp|P0AF28|NARL_ECOLI	sp|P0AF28|NARL_ECOLI	narL	Nitrate/nitrite response regulator protein NarL	narL	2.19894
-1.77074	-3.14363	-3.53525	-3.61739	-1.75827	-2.08907	-2.63166	-2.98766			4	4	4	46.1	46.1	46.1	12.879	0	43.934	34113000	33	0.248212	0.368345	0.650087	0.430986	sp|P0AC69|GLRX4_ECOLI	sp|P0AC69|GLRX4_ECOLI	grxD	Glutaredoxin-4	grxD	1.42533
-1.21812	-2.2195	-0.710621	-0.623665	-3.85349	-3.20727	-0.837166	-1.13585			9	9	9	49.8	49.8	49.8	27.858	0	183.5	206290000	80	0.248341	0.234312	-1.06547	-0.581125	sp|P05707|SRLD_ECOLI	sp|P05707|SRLD_ECOLI	srlD	Sorbitol-6-phosphate 2-dehydrogenase	srlD	0.625978
-0.268166	0.16588	-0.187223	-0.290516	-0.232435	-0.42556	-0.0871353	-0.709772			18	18	18	57.2	57.2	57.2	53.343	0	88.895	258610000	67	0.248828	0.676064	-0.218719	-0.186734	sp|P22188|MURE_ECOLI	sp|P22188|MURE_ECOLI	murE	UDP-N-acetylmuramoyl-L-alanyl-D-glutamate--2,6-diaminopimelate ligase	murE	0.86306
-0.234053	-0.965185	-0.449943	-0.571529	-0.36134	-0.61273	-0.0851593	-0.191187			9	9	9	45.1	45.1	45.1	27.048	0	233.38	380810000	67	0.252895	0.650574	0.242574	0.203534	sp|P0AE01|TRMJ_ECOLI	sp|P0AE01|TRMJ_ECOLI	trmJ	tRNA (cytidine/uridine-2-O-)-methyltransferase TrmJ	trmJ	1.17472
-0.282679	-1.41982	0.174583	0.459587	-0.178135	0.333508	1.00259	0.206472			17	17	17	58.9	58.9	58.9	33.175	0	107.35	334160000	75	0.253062	0.384566	0.60819	0.410633	sp|P23839|YICC_ECOLI	sp|P23839|YICC_ECOLI	yicC	UPF0701 protein YicC	yicC	1.43295
2.1848	1.85205	2.61932	2.38972	1.64652	2.71932	3.61525	3.49778			16	16	16	63	63	63	27.864	0	295.61	3039100000	352	0.253755	0.383923	0.608246	0.410441	sp|P0AEK4|FABI_ECOLI	sp|P0AEK4|FABI_ECOLI	fabI	Enoyl-[acyl-carrier-protein] reductase [NADH] FabI	fabI	1.70236
0.207085	0.580328	1.23077	1.05391	-1.35386	0.0136433	0.672363	0.918528			32	32	32	57.5	57.5	57.5	76.662	0	265.87	416950000	164	0.254365	0.346357	-0.705355	-0.452243	sp|P23865|PRC_ECOLI	sp|P23865|PRC_ECOLI	prc	Tail-specific protease	prc	0.690637
-4.17969	-0.998276	-2.66307	-1.97344	-1.02637	-1.06737	-1.84014	-2.21273			12	12	12	49	49	49	40.949	0	40.59	101160000	39	0.255994	0.2719	0.916963	0.529918	sp|P0AF18|NAGA_ECOLI	sp|P0AF18|NAGA_ECOLI	nagA	N-acetylglucosamine-6-phosphate deacetylase	nagA	1.51104
-3.64378	-3.62019	-4.51929	-3.68601	-1.7634	-4.14956	-2.623	-3.91298			6	6	6	30.3	30.3	30.3	21.222	0	14.781	37863000	17	0.256196	0.324777	0.755082	0.471417	sp|P0AF03|MOG_ECOLI	sp|P0AF03|MOG_ECOLI	mog	Molybdopterin adenylyltransferase	mog	2.05078
-1.56858	-1.90611	-0.0296879	-0.122688	-4.40178	-3.33396	-0.699184	-0.568567			19	19	19	39.7	39.7	39.7	72.066	0	118.99	153260000	53	0.257586	0.19837	-1.34411	-0.647876	sp|P43672|UUP_ECOLI	sp|P43672|UUP_ECOLI	uup	ABC transporter ATP-binding protein uup	uup	0.574201
-3.8446	-3.9578	-0.210468	-0.699467	-1.21103	-1.61543	-0.355944	-0.283617			17	17	17	48.6	48.6	48.6	48.327	0	194.36	217900000	76	0.258986	0.202517	1.31158	0.639146	sp|P25519|HFLX_ECOLI	sp|P25519|HFLX_ECOLI	hflX	GTPase HflX	hflX	1.46294
-3.92101	-5.3114	-1.32795	-1.67858	-1.90121	-1.80361	-1.98694	-1.83038			10	10	9	30.9	30.9	30.9	52.015	0	100.5	84519000	39	0.259028	0.218812	1.1792	0.605965	sp|P09832|GLTD_ECOLI	sp|P09832|GLTD_ECOLI	gltD	Glutamate synthase [NADPH] small chain	gltD	1.35629
5.36885	5.38301	5.20762	5.1059	5.68353	4.89882	5.79725	5.8325			38	38	38	88.9	88.9	88.9	45.654	0	323.31	14056000000	1308	0.259483	0.607606	0.286684	0.233032	sp|P0A6P9|ENO_ECOLI	sp|P0A6P9|ENO_ECOLI	eno	Enolase	eno	1.25497
-2.18952	-1.77521	-1.75671	-1.80825	-1.72715	-3.99604	-2.26832	-2.09318			9	9	9	62.1	62.1	62.1	19.328	0	151.31	194280000	40	0.260983	0.374122	-0.638749	-0.421679	sp|P0A6K3|DEF_ECOLI	sp|P0A6K3|DEF_ECOLI	def	Peptide deformylase	def	0.738131
1.59765	1.51303	2.29055	2.11034	1.44849	0.910694	1.90472	1.79144			38	38	38	64.6	64.6	64.6	64.682	0	323.31	924130000	247	0.261168	0.525631	-0.364056	-0.281445	sp|P11875|SYR_ECOLI	sp|P11875|SYR_ECOLI	argS	Arginine--tRNA ligase	argS	0.782929
-0.818462	-5.29566	-0.776352	-1.10302	-1.08044	-0.944361	0.00384331	-0.398682			15	15	15	65	65	65	37.188	0	292.41	275650000	92	0.26351	0.195636	1.39346	0.65431	sp|P76027|OPPD_ECOLI	sp|P76027|OPPD_ECOLI	oppD	Oligopeptide transport ATP-binding protein OppD	oppD	1.67719
-1.37439	-3.85208	-0.743372	-0.675823	-0.894035	-0.762184	-0.612314	-0.699167			16	16	16	63.3	63.3	63.3	39.091	0	225.28	181330000	64	0.265745	0.276036	0.91949	0.525627	sp|Q57261|TRUD_ECOLI	sp|Q57261|TRUD_ECOLI	truD	tRNA pseudouridine synthase D	truD	1.42871
0.308826	0.17417	-0.681635	-0.942097	-0.0628738	-0.411161	-1.51916	-1.56845			10	10	10	52.3	52.3	52.3	17.033	0	95.38	469600000	72	0.265962	0.387977	-0.605227	-0.40525	sp|P0A6Q6|FABZ_ECOLI	sp|P0A6Q6|FABZ_ECOLI	fabZ	3-hydroxyacyl-[acyl-carrier-protein] dehydratase FabZ	fabZ	0.682275
0.784542	0.999596	-2.48577	-3.00876	0.990452	0.760023	-0.0606232	-0.0951595			17	17	17	49.6	49.6	49.6	51.719	0	91.086	167870000	79	0.270631	0.205556	1.32627	0.633619	sp|P25526|GABD_ECOLI	sp|P25526|GABD_ECOLI	gabD	Succinate-semialdehyde dehydrogenase [NADP(+)] GabD	gabD	1.38526
-1.46466	-1.68868	0.232271	0.395611	-4.29575	-1.92295	-0.469664	-0.791203			7	7	7	38.8	38.8	38.8	12.295	0	50.589	352710000	32	0.272675	0.217326	-1.23853	-0.611408	sp|P0A7K2|RL7_ECOLI	sp|P0A7K2|RL7_ECOLI	rplL	50S ribosomal protein L7/L12	rplL	0.510519
1.39039	0.764082	3.04443	3.93525	0.222614	0.496302	1.95194	2.18909			47	47	47	61.4	61.4	61.4	90.552	0	323.31	2174000000	417	0.272897	0.240966	-1.06855	-0.566756	sp|P0A940|BAMA_ECOLI	sp|P0A940|BAMA_ECOLI	bamA	Outer membrane protein assembly factor BamA	bamA	0.394957
-1.12234	-3.31524	-1.13666	-1.91979	-0.943831	-1.62354	-0.917591	-1.40229			6	6	6	29.4	29.4	29.4	34.093	0	123.39	98148000	40	0.276129	0.375184	0.651696	0.422073	sp|P0AB80|ILVE_ECOLI	sp|P0AB80|ILVE_ECOLI	ilvE	Branched-chain-amino-acid aminotransferase	ilvE	1.37
-0.692429	-0.222815	-1.99643	-3.79012	0.913202	0.134197	-1.0575	-1.85987			5	5	5	48.5	48.5	48.5	11.051	0	46.435	77927000	31	0.276199	0.222036	1.20796	0.601402	sp|P64581|YQJD_ECOLI	sp|P64581|YQJD_ECOLI	yqjD	Uncharacterized protein YqjD	yqjD	2.07753
1.40301	1.38353	4.0089	3.68703	0.326698	0.34219	2.63979	2.55541			9	9	9	48.6	48.6	48.6	14.875	0	69.916	3300000000	241	0.277192	0.232399	-1.15459	-0.587213	sp|P0A7J7|RL11_ECOLI	sp|P0A7J7|RL11_ECOLI	rplK	50S ribosomal protein L11	rplK	0.42745
-0.624832	-3.65248	-0.0751228	-0.245245	0.0211144	-0.226288	-0.208246	-0.157778			12	12	12	42.6	42.6	42.6	33.993	0	314.36	260330000	73	0.27808	0.260284	1.00662	0.545854	sp|P36767|RDGC_ECOLI	sp|P36767|RDGC_ECOLI	rdgC	Recombination-associated protein RdgC	rdgC	1.44055
-0.776863	-2.66853	-4.43518	-0.444597	-3.21408	-4.31467	-2.89473	-2.6397			6	6	6	57.6	57.6	57.6	10.43	0	30.239	819550000	37	0.279157	0.228961	-1.18451	-0.593511	sp|P0A7U3|RS19_ECOLI	sp|P0A7U3|RS19_ECOLI	rpsS	30S ribosomal protein S19	rpsS	0.297606
-0.543892	-0.120634	-0.371521	-1.32979	-0.0967846	-0.961515	-1.50717	-2.47908			11	11	11	57.3	57.3	57.3	20.638	0	323.31	251640000	79	0.279365	0.370232	-0.669678	-0.428392	sp|P0A805|RRF_ECOLI	sp|P0A805|RRF_ECOLI	frr	Ribosome-recycling factor	frr	0.713054
-2.85739	-2.26032	-3.66977	-3.53279	-3.71841	-2.92329	-1.00089	-1.13726			11	11	11	29	29	29	63.636	0	141.26	41987000	31	0.280023	0.297298	0.885105	0.507063	sp|P13482|TREA_ECOLI	sp|P13482|TREA_ECOLI	treA	Periplasmic trehalase	treA	2.27112
0.941858	-0.326654	0.999985	0.829147	1.18217	0.976355	0.880222	0.921085			9	9	9	38	38	38	31.27	0	240.03	592240000	103	0.283427	0.5197	0.378874	0.286668	sp|P0A6L2|DAPA_ECOLI	sp|P0A6L2|DAPA_ECOLI	dapA	4-hydroxy-tetrahydrodipicolinate synthase	dapA	1.22723
-0.989906	-0.620991	0.613957	0.379545	0.149651	-0.199125	0.769049	0.810381			20	20	20	66.2	66.2	66.2	42.962	0	308.43	415050000	97	0.285494	0.425989	0.536838	0.368222	sp|P09127|HEMX_ECOLI	sp|P09127|HEMX_ECOLI	hemX	Putative uroporphyrinogen-III C-methyltransferase	hemX	1.36463
0.896446	0.8409	2.6572	1.90927	0.899979	1.01478	1.17658	1.17992			31	31	31	56.4	56.4	56.4	51.542	0	226.09	983150000	189	0.293413	0.436824	-0.508139	-0.352541	sp|P0AB89|PUR8_ECOLI	sp|P0AB89|PUR8_ECOLI	purB	Adenylosuccinate lyase	purB	0.613308
-2.01572	-2.43929	-1.52447	-1.4853	-1.57597	-1.56287	-1.07446	-1.93994			14	14	14	40.1	40.1	40.1	55.364	0	202.93	105700000	47	0.297396	0.567906	0.327884	0.254689	sp|P0A9J0|RNG_ECOLI	sp|P0A9J0|RNG_ECOLI	rng	Ribonuclease G	rng	1.24015
-0.475498	-0.610865	-1.80534	-1.1312	-1.25513	-1.42612	-1.52537	-1.22855			6	6	6	32.6	32.6	32.6	21.532	0	27.996	261050000	54	0.29796	0.536657	-0.353066	-0.269545	sp|P0A6N8|EFPL_ECOLI	sp|P0A6N8|EFPL_ECOLI	yeiP	Elongation factor P-like protein	yeiP	0.739474
0.126658	-0.125273	-3.35829	-3.58627	0.913948	1.33521	-1.7312	-1.59611			22	1	1	61.4	2.8	2.8	52.685	0	5.0026	71203000	15	0.299285	0.203568	1.46625	0.640086	sp|P69908|DCEA_ECOLI	sp|P69908|DCEA_ECOLI	gadA	Glutamate decarboxylase alpha	gadA	2.30172
0.599415	-2.7149	1.0338	0.330507	-3.19552	-1.54036	-0.386646	-0.50407			12	12	12	51.2	51.2	51.2	32.711	0	153.85	479020000	75	0.299693	0.232687	-1.21885	-0.587703	sp|P37765|RLUB_ECOLI	sp|P37765|RLUB_ECOLI	rluB	Ribosomal large subunit pseudouridine synthase B	rluB	0.38674
0.16839	-4.24576	-0.601463	-0.184309	0.341761	0.499266	-0.565311	-0.386553			14	14	13	50	50	48	38.009	0	323.31	297860000	92	0.30335	0.234557	1.18807	0.577987	sp|P0AB91|AROG_ECOLI	sp|P0AB91|AROG_ECOLI	aroG	Phospho-2-dehydro-3-deoxyheptonate aldolase, Phe-sensitive	aroG	1.5177
0.585552	-0.15	2.93784	2.97393	-1.67541	-1.99678	1.80982	2.11065			14	14	14	79.8	79.8	79.8	11.316	0	141.8	2202600000	159	0.305896	0.199379	-1.52476	-0.645398	sp|P60624|RL24_ECOLI	sp|P60624|RL24_ECOLI	rplX	50S ribosomal protein L24	rplX	0.468073
-3.33291	-3.7362	-1.6183	-1.3352	-2.86797	-2.77682	0.376068	-0.037468			24	24	24	44.3	44.3	44.3	73.352	0	259.58	142550000	92	0.307119	0.237373	1.1791	0.573338	sp|P0AGC3|SLT_ECOLI	sp|P0AGC3|SLT_ECOLI	slt	Soluble lytic murein transglycosylase	slt	2.85055
-3.33268	-2.98668	-4.12098	-4.04729	-3.57305	-3.52691	-3.13023	-2.79794			6	6	6	22.4	22.4	22.4	46.186	0	57.988	37439000	19	0.312898	0.531132	0.364872	0.274081	sp|P31455|YIDR_ECOLI	sp|P31455|YIDR_ECOLI	yidR	Uncharacterized protein YidR	yidR	1.24873
-4.00735	-3.92478	2.88916	2.63568	0.752594	1.38351	1.14774	3.17765			91	91	91	63.1	63.1	63.1	170.23	0	323.31	995150000	399	0.313552	0.153672	2.2172	0.735172	sp|P22523|MUKB_ECOLI	sp|P22523|MUKB_ECOLI	mukB	Chromosome partition protein MukB	mukB	1.13139
1.08706	1.44757	3.98906	3.43639	0.547026	0.652298	2.3529	2.49629			8	8	8	58.5	58.5	58.5	13.541	0	323.31	3165900000	258	0.3149	0.286993	-0.977889	-0.516906	sp|P0ADY3|RL14_ECOLI	sp|P0ADY3|RL14_ECOLI	rplN	50S ribosomal protein L14	rplN	0.436787
-0.590879	-3.26203	-0.317297	-0.354307	-0.852333	-0.325026	0.0212059	-0.13443			14	14	14	48.4	48.4	48.4	43.537	0	172.5	251620000	105	0.315204	0.332133	0.808484	0.465227	sp|P04693|TYRB_ECOLI	sp|P04693|TYRB_ECOLI	tyrB	Aromatic-amino-acid aminotransferase	tyrB	1.39312
-0.413088	0.166988	0.482824	0.169821	-0.0232945	0.216158	-0.471088	-0.397488			16	16	16	56	56	56	39.315	0	112.89	267570000	90	0.31538	0.630761	-0.270565	-0.21697	sp|P0A6J8|DDLA_ECOLI	sp|P0A6J8|DDLA_ECOLI	ddlA	D-alanine--D-alanine ligase A	ddlA	0.824868
-2.50861	-3.81643	-1.73801	-2.34766	-4.21506	-5.20758	-2.09715	-2.57123			8	8	8	48.6	48.6	48.6	23.67	0	134.84	72043000	30	0.317546	0.301258	-0.920078	-0.498926	sp|P0DMC7|RCSB_ECOLI	sp|P0DMC7|RCSB_ECOLI	rcsB	Transcriptional regulatory protein RcsB	rcsB	0.649956
0.571011	0.0856819	-0.205393	-0.70993	0.886347	-0.0117073	0.0808506	0.248064			15	15	15	48.6	48.6	48.6	32.666	0	323.31	379860000	101	0.318349	0.531427	0.365546	0.273618	sp|P39173|YEAD_ECOLI	sp|P39173|YEAD_ECOLI	yeaD	Putative glucose-6-phosphate 1-epimerase	yeaD	1.26339
-3.12455	-1.26543	-1.42125	-1.23158	-2.10281	-3.16883	-1.77021	-2.36809			13	13	13	31.6	31.6	31.6	64.976	0	112.42	87079000	44	0.319505	0.408806	-0.591783	-0.382949	sp|P69922|FUCI_ECOLI	sp|P69922|FUCI_ECOLI	fucI	L-fucose isomerase	fucI	0.624771
0.611132	-0.0758915	1.25539	1.64674	0.869412	1.06086	1.85158	1.56554			15	15	15	73.2	73.2	73.2	34.623	0	313.31	876740000	163	0.319655	0.460872	0.477508	0.331563	sp|P0A9P4|TRXB_ECOLI	sp|P0A9P4|TRXB_ECOLI	trxB	Thioredoxin reductase	trxB	1.3111
-0.0499821	-0.357809	-0.915398	-1.10551	-1.20077	-0.480129	-1.02821	-0.954863			23	23	23	36.7	36.7	36.7	93.171	0	132.44	161280000	69	0.326115	0.594306	-0.308818	-0.239609	sp|P0AC86|PHSG_ECOLI	sp|P0AC86|PHSG_ECOLI	glgP	Glycogen phosphorylase	glgP	0.787297
-4.11052	-3.1753	-0.840553	-1.25197	-2.28541	-2.42811	-0.298239	-0.125822			7	7	7	48.1	48.1	48.1	19.576	0	108.23	166990000	41	0.3278	0.27234	1.06019	0.531322	sp|P64604|MLAD_ECOLI	sp|P64604|MLAD_ECOLI	mlaD	Probable phospholipid ABC transporter-binding protein MlaD	mlaD	1.84905
0.172708	-1.60553	1.67913	1.90331	1.44959	2.00774	1.202	1.0554			24	24	23	70.2	70.2	68.5	44.443	0	323.31	1127700000	215	0.328282	0.311737	0.891275	0.484995	sp|P0AEB2|DACA_ECOLI	sp|P0AEB2|DACA_ECOLI	dacA	D-alanyl-D-alanine carboxypeptidase DacA	dacA	1.32538
-3.61742	-1.95753	0.472551	0.69451	-3.22329	-2.05329	-1.72767	-2.00754			14	14	14	52.9	52.9	52.9	43.028	0	141.21	334310000	37	0.328919	0.257536	-1.15097	-0.552466	sp|P69874|POTA_ECOLI	sp|P69874|POTA_ECOLI	potA	Spermidine/putrescine import ATP-binding protein PotA	potA	0.268666
0.221609	-1.36186	0.0855293	0.623241	-3.60536	-2.27236	0.302944	0.53059			14	14	13	62.4	62.4	57.2	33.325	0	182.33	463000000	95	0.33344	0.258526	-1.15318	-0.550051	sp|P0AAX8|YBIS_ECOLI	sp|P0AAX8|YBIS_ECOLI	ybiS	Probable L,D-transpeptidase YbiS	ybiS	0.713898
1.71132	1.74064	2.5588	2.28807	1.52116	1.67202	1.96003	2.10482			20	20	20	60.8	60.8	60.8	36.952	0	248.41	1720500000	245	0.333677	0.643198	-0.260201	-0.208571	sp|P0A9X4|MREB_ECOLI	sp|P0A9X4|MREB_ECOLI	mreB	Rod shape-determining protein MreB	mreB	0.819252
-3.41004	-3.52558	-1.34278	-1.77627	-1.82069	-2.73113	-1.30521	-1.50964			14	14	14	47.7	47.7	47.7	45.025	0	62.201	118140000	39	0.33491	0.384371	0.671998	0.409485	sp|P0ADT5|YGIC_ECOLI	sp|P0ADT5|YGIC_ECOLI	ygiC	Putative acid--amine ligase YgiC	ygiC	1.37186
-1.26699	-4.72157	-0.754002	-0.661119	-1.0338	-1.3671	-0.306372	-0.527161			11	11	11	41.2	41.2	41.2	39.248	0	38.916	202960000	60	0.335465	0.279683	1.04231	0.522307	sp|P29680|DCUP_ECOLI	sp|P29680|DCUP_ECOLI	hemE	Uroporphyrinogen decarboxylase	hemE	1.41692
0.531984	-3.09184	1.44185	0.837507	0.646297	1.28666	1.15628	0.952068			21	21	21	65.9	65.9	65.9	37.649	0	256.84	655430000	121	0.336438	0.271835	1.08045	0.531122	sp|P0ABC3|HFLC_ECOLI	sp|P0ABC3|HFLC_ECOLI	hflC	Modulator of FtsH protease HflC	hflC	1.34637
-4.45671	-2.37926	1.19222	1.68548	-3.67973	-4.5872	-1.79934	-0.943474			27	27	27	71.8	71.8	71.8	62.49	0	253.77	394410000	94	0.337102	0.194988	-1.76287	-0.655329	sp|P0ACE0|MBHM_ECOLI	sp|P0ACE0|MBHM_ECOLI	hybC	Hydrogenase-2 large chain	hybC	0.161505
2.91845	2.60195	2.70061	2.22971	2.5049	2.88242	2.90417	2.87743			62	62	62	66	66	66	99.061	0	323.31	1727900000	498	0.33893	0.733529	0.179551	0.15309	sp|P00864|CAPP_ECOLI	sp|P00864|CAPP_ECOLI	ppc	Phosphoenolpyruvate carboxylase	ppc	1.12334
1.28123	0.623142	1.32453	2.24867	1.36774	1.20928	2.23694	2.65827			26	26	26	62.6	62.6	62.6	57.912	0	323.31	1027800000	197	0.340491	0.455394	0.498666	0.336546	sp|P33136|OPGG_ECOLI	sp|P33136|OPGG_ECOLI	mdoG	Glucans biosynthesis protein G	mdoG	1.41789
1.06546	0.298563	1.7637	2.22981	-0.412489	-0.107229	1.88402	1.17101			18	18	18	67.5	67.5	67.5	33.903	0	279.58	837180000	126	0.342569	0.376557	-0.705555	-0.418787	sp|P76177|YDGH_ECOLI	sp|P76177|YDGH_ECOLI	ydgH	Protein YdgH	ydgH	0.668096
-0.736456	-3.48554	-0.485846	-0.556093	-0.611261	-0.659763	-0.393337	-0.633419			13	13	13	58.8	58.8	58.8	38.881	0	204.98	195840000	76	0.347502	0.370052	0.741537	0.429209	sp|P07639|AROB_ECOLI	sp|P07639|AROB_ECOLI	aroB	3-dehydroquinate synthase	aroB	1.2927
0.906076	0.736452	1.7798	1.60317	-1.01481	-0.122303	1.86146	1.40645			18	18	18	57.7	57.7	57.7	45.955	0	323.31	727960000	157	0.350735	0.374545	-0.723674	-0.421889	sp|P0A855|TOLB_ECOLI	sp|P0A855|TOLB_ECOLI	tolB	Protein TolB	tolB	0.768907
-3.60478	-2.66044	1.45738	1.93979	-1.2529	0.237507	2.3443	2.61057			30	30	30	34.3	34.3	34.3	113.57	0	323.31	912590000	258	0.350741	0.20585	1.70189	0.634497	sp|P31224|ACRB_ECOLI	sp|P31224|ACRB_ECOLI	acrB	Multidrug efflux pump subunit AcrB	acrB	1.8737
1.3513	0.811441	2.74489	2.5719	1.33843	2.33471	3.03919	3.38806			50	50	44	68.1	68.1	59.8	112.55	0	323.31	1717600000	379	0.353718	0.395423	0.655213	0.39662	sp|P32176|FDOG_ECOLI	sp|P32176|FDOG_ECOLI	fdoG	Formate dehydrogenase-O major subunit	fdoG	1.54889
4.64992	1.03863	6.78905	6.72787	5.77723	6.2962	5.42416	7.37202			109	109	109	80.1	80.1	80.1	150.63	0	323.31	12687000000	1701	0.355396	0.232142	1.41604	0.586501	sp|P0A8V2|RPOB_ECOLI	sp|P0A8V2|RPOB_ECOLI	rpoB	DNA-directed RNA polymerase subunit beta	rpoB	1.4032
-4.48683	-3.32552	-1.81604	-2.08101	-3.12706	-2.42945	-1.65793	-1.65501			10	10	10	37.7	37.7	37.7	37.581	0	23.175	59217000	27	0.355718	0.380242	0.709987	0.415277	sp|P0AEE3|DEGS_ECOLI	sp|P0AEE3|DEGS_ECOLI	degS	Serine endoprotease DegS	degS	1.40594
-1.42266	-4.25238	0.0122223	-0.174564	-3.56216	-2.67326	-1.64518	-2.21049			6	6	6	18.8	18.8	18.8	33.332	0	36.993	156100000	28	0.356225	0.289552	-1.06343	-0.515186	sp|P56580|PTHB_ECOLI	sp|P56580|PTHB_ECOLI	srlE	Glucitol/sorbitol-specific phosphotransferase enzyme IIB component	srlE	0.334995
3.08559	3.05987	3.83478	3.91565	3.49734	3.81629	3.69307	3.86799			57	57	57	69	69	69	104.3	0	323.31	3258300000	616	0.359154	0.660324	0.244703	0.196314	sp|P00956|SYI_ECOLI	sp|P00956|SYI_ECOLI	ileS	Isoleucine--tRNA ligase	ileS	1.14564
-5.12453	-3.19354	-1.47505	-1.38581	-2.79002	-2.37935	-1.11889	-0.951992			16	16	16	41.6	41.6	41.6	65.531	0	164.35	85776000	58	0.359291	0.304578	0.984666	0.494276	sp|P05791|ILVD_ECOLI	sp|P05791|ILVD_ECOLI	ilvD	Dihydroxy-acid dehydratase	ilvD	1.49272
4.19007	1.31833	-4.41974	-0.748169	-3.86097	0.951822	-3.90482	-1.38132			1	1	1	15.1	15.1	15.1	12.179	0.0041322	1.9123	68033000	28	0.359534	0.179878	-2.13395	-0.677162	sp|P0A8Q6|CLPS_ECOLI	sp|P0A8Q6|CLPS_ECOLI	clpS	ATP-dependent Clp protease adapter protein ClpS	clpS	0.114721
2.38034	1.83368	3.36005	2.64803	3.08195	2.14202	3.49979	3.21113			22	22	22	81	81	81	29.892	0	323.31	2406700000	267	0.360284	0.498774	0.428198	0.298936	sp|P0A9D8|DAPD_ECOLI	sp|P0A9D8|DAPD_ECOLI	dapD	2,3,4,5-tetrahydropyridine-2,6-dicarboxylate N-succinyltransferase	dapD	1.32194
-0.201754	-1.90646	-4.67772	-3.1552	-2.75994	-3.66889	-3.06693	-4.48293			9	9	9	31.4	31.4	31.4	37.36	0	67.325	11025000	14	0.36148	0.301609	-1.00939	-0.499191	sp|P76621|CSID_ECOLI	sp|P76621|CSID_ECOLI	csiD	Protein CsiD	csiD	0.303137
-1.30685	-1.03979	-2.27973	-0.847107	-1.86617	-1.36804	-2.40782	-1.40427			7	7	7	55.2	55.2	55.2	15.596	0	108.45	159750000	48	0.364162	0.525861	-0.393206	-0.280753	sp|P0AG27|YIBN_ECOLI	sp|P0AG27|YIBN_ECOLI	yibN	Uncharacterized protein YibN	yibN	0.743126
-1.63195	-1.23749	0.950897	0.295202	-1.87415	-1.80736	-0.901011	-0.00713348			35	35	35	53.3	53.3	53.3	83.459	0	230.8	238610000	138	0.364297	0.375659	-0.741578	-0.422399	sp|P33363|BGLX_ECOLI	sp|P33363|BGLX_ECOLI	bglX	Periplasmic beta-glucosidase	bglX	0.534717
-0.737806	-0.568409	-0.52286	-0.418507	-0.583595	-1.25762	-0.637436	-0.497335			7	7	7	58.5	58.5	58.5	18.153	0	108.24	408540000	67	0.365184	0.733644	-0.182101	-0.153552	sp|P23869|PPIB_ECOLI	sp|P23869|PPIB_ECOLI	ppiB	Peptidyl-prolyl cis-trans isomerase B	ppiB	0.896476
-4.30947	-3.1147	-1.51178	-1.13516	-2.03042	-2.39459	-1.51419	-1.03673			13	13	13	45.3	45.3	45.3	48.388	0	52.902	144200000	41	0.366925	0.368298	0.773795	0.431535	sp|P30871|3PASE_ECOLI	sp|P30871|3PASE_ECOLI	ygiF	Inorganic triphosphatase	ygiF	1.30935
-3.67125	-5.02541	-1.91872	-1.66676	-2.93853	-2.25124	-2.27302	-1.55743			6	6	6	33.6	33.6	33.6	29.808	0	77.971	96233000	35	0.368257	0.355055	0.815476	0.443593	sp|P0AFQ7|YCFH_ECOLI	sp|P0AFQ7|YCFH_ECOLI	ycfH	Uncharacterized deoxyribonuclease YcfH	ycfH	1.28822
-0.505455	-0.532667	0.165192	-0.209616	-0.205912	-0.182674	0.452675	-0.246672			14	14	14	65.7	65.7	65.7	28.073	0	141.02	387830000	82	0.371248	0.683826	0.224991	0.182496	sp|P0A887|UBIE_ECOLI	sp|P0A887|UBIE_ECOLI	ubiE	Ubiquinone/menaquinone biosynthesis C-methyltransferase UbiE	ubiE	1.17082
-1.21416	-2.54545	-4.91693	-2.21251	-1.74684	-3.55235	-0.944462	-0.747187			11	11	11	54.8	54.8	54.8	30.811	0	62.298	161270000	38	0.372653	0.311797	0.974552	0.484417	sp|P31142|THTM_ECOLI	sp|P31142|THTM_ECOLI	sseA	3-mercaptopyruvate sulfurtransferase	sseA	1.76059
-2.40037	-3.12003	-2.29133	-2.0711	-4.54582	-2.86778	-2.47414	-2.1969			7	7	7	28.7	28.7	28.7	36.214	0	114.63	76608000	35	0.374124	0.439087	-0.550451	-0.349852	sp|P42599|YGJR_ECOLI	sp|P42599|YGJR_ECOLI	ygjR	Uncharacterized oxidoreductase YgjR	ygjR	0.773924
-3.66383	-4.3005	-0.520115	-0.562092	-1.86444	-1.71976	-0.781775	-0.651199			9	9	9	41.4	41.4	41.4	37.121	0	110.05	181490000	45	0.374258	0.306309	1.00734	0.491477	sp|P33643|RLUD_ECOLI	sp|P33643|RLUD_ECOLI	rluD	Ribosomal large subunit pseudouridine synthase D	rluD	1.19434
-2.91673	-4.73942	-1.43176	-1.78736	-4.60007	-0.536844	-0.578857	-0.284397			15	15	15	24.4	24.4	24.4	100.37	0	158.76	112270000	52	0.376065	0.268074	1.21878	0.535705	sp|P39838|RCSD_ECOLI	sp|P39838|RCSD_ECOLI	rcsD	Phosphotransferase RcsD	rcsD	2.67523
8.96236	8.78257	7.78111	8.26581	7.58663	8.34684	8.34453	8.28505			42	42	42	95.9	95.9	95.9	43.283	0	323.31	102630000000	4870	0.380819	0.608294	-0.307203	-0.231878	sp|P0CE47|EFTU1_ECOLI;sp|P0CE48|EFTU2_ECOLI	sp|P0CE47|EFTU1_ECOLI;sp|P0CE48|EFTU2_ECOLI	tufA	Elongation factor Tu 1	tufA	0.787197
-3.97896	-2.50421	0.198603	0.716633	-4.03525	-4.25516	-1.52038	-1.02091			13	13	13	24.2	24.2	24.2	68.346	0	168.4	178670000	65	0.3816	0.25832	-1.31594	-0.549691	sp|P09323|PTW3C_ECOLI	sp|P09323|PTW3C_ECOLI	nagE	PTS system N-acetylglucosamine-specific EIICBA component	nagE	0.315039
3.0922	2.4338	3.55933	3.68651	2.93488	2.23734	3.13916	3.1236			58	58	58	72.1	72.1	72.1	87.437	0	323.31	2602200000	548	0.381745	0.581807	-0.334213	-0.246808	sp|P0A9M0|LON_ECOLI	sp|P0A9M0|LON_ECOLI	lon	Lon protease	lon	0.774402
-1.26559	-2.71305	-0.31275	-0.283167	-1.92411	-2.23538	-1.54086	-1.19055			16	16	16	52.2	52.2	52.2	38.174	0	213.67	199220000	67	0.382238	0.434524	-0.579086	-0.358723	sp|P0ACP7|PURR_ECOLI	sp|P0ACP7|PURR_ECOLI	purR	HTH-type transcriptional repressor PurR	purR	0.572892
3.81852	4.54333	4.64783	3.71804	4.07379	3.9892	3.61793	4.05433			41	41	41	66.4	66.4	66.4	77.171	0	323.31	4013800000	849	0.382391	0.661166	-0.248118	-0.196405	sp|P0A9M8|PTA_ECOLI	sp|P0A9M8|PTA_ECOLI	pta	Phosphate acetyltransferase	pta	0.814381
-1.72241	-1.89716	-1.84077	-0.769789	-1.79569	-3.79661	-1.53433	-1.42847			14	14	14	44.6	44.6	44.6	52.389	0	208.86	169360000	58	0.383073	0.434587	-0.58124	-0.359291	sp|P0ACB0|DNAB_ECOLI	sp|P0ACB0|DNAB_ECOLI	dnaB	Replicative DNA helicase	dnaB	0.749214
-1.50732	-2.37031	-3.68938	-2.68542	-3.24089	-2.5922	-2.97483	-3.22907			7	7	7	48.3	48.3	48.3	23.962	0	34.961	62660000	21	0.384261	0.495776	-0.446141	-0.302381	sp|P0ADV7|MLAC_ECOLI	sp|P0ADV7|MLAC_ECOLI	mlaC	Probable phospholipid-binding protein MlaC	mlaC	0.649573
-1.64978	-1.25212	0.370119	0.357367	-0.675631	-0.33337	0.639511	0.499798			12	12	12	67.8	67.8	67.8	22.533	0	165.12	499250000	91	0.387693	0.433696	0.57618	0.355939	sp|P0A8F0|UPP_ECOLI	sp|P0A8F0|UPP_ECOLI	upp	Uracil phosphoribosyltransferase	upp	1.32593
-0.675587	-2.55467	0.319498	0.533365	-1.62834	-1.44845	-0.82798	-1.15877			10	10	10	44.3	44.3	44.3	38.827	0	70.429	245970000	71	0.39064	0.402008	-0.671534	-0.389078	sp|P05020|PYRC_ECOLI	sp|P05020|PYRC_ECOLI	pyrC	Dihydroorotase	pyrC	0.487212
-3.62315	-3.8402	-2.25024	-2.99722	-4.5224	-2.316	-1.63364	-1.21128			18	18	18	26.3	26.3	26.3	102.39	0	214.23	54830000	51	0.39082	0.379172	0.756874	0.416196	sp|P27249|GLND_ECOLI	sp|P27249|GLND_ECOLI	glnD	Bifunctional uridylyltransferase/uridylyl-removing enzyme	glnD	2.0528
5.10891	4.41338	2.16527	3.35384	4.13501	4.01925	4.50367	4.8563			40	40	40	85.5	85.5	85.5	60.898	0	323.31	4114600000	716	0.391764	0.423449	0.618206	0.370181	sp|P23843|OPPA_ECOLI	sp|P23843|OPPA_ECOLI	oppA	Periplasmic oligopeptide-binding protein	oppA	1.21139
-2.23167	-3.25546	-3.01924	-2.88075	-1.96787	-3.6813	-2.24041	-1.67485			11	11	11	34.5	34.5	34.5	49.14	0	123.08	69497000	33	0.393953	0.496713	0.455674	0.304534	sp|P0AES2|GUDD_ECOLI	sp|P0AES2|GUDD_ECOLI	gudD	Glucarate dehydratase	gudD	1.48837
3.36179	3.27182	4.48397	4.58887	2.47419	3.52494	3.8503	4.0358			62	62	62	72.4	72.4	72.4	96.031	0	323.31	4433600000	816	0.394365	0.496839	-0.455303	-0.304275	sp|P00957|SYA_ECOLI	sp|P00957|SYA_ECOLI	alaS	Alanine--tRNA ligase	alaS	0.721478
-0.564976	-0.919426	1.10364	1.7081	0.353229	0.95558	0.934099	1.54825			19	19	19	74.4	74.4	74.4	36.842	0	323.31	1032400000	177	0.400947	0.427283	0.615957	0.366304	sp|P0A903|BAMC_ECOLI	sp|P0A903|BAMC_ECOLI	bamC	Outer membrane protein assembly factor BamC	bamC	1.21616
0.419699	-5.00044	0.472675	0.665068	0.138401	0.521875	0.521101	0.323956			16	16	16	69.5	69.5	69.5	36.687	0	130.88	474020000	110	0.405816	0.285138	1.23708	0.518919	sp|P16456|SELD_ECOLI	sp|P16456|SELD_ECOLI	selD	Selenide, water dikinase	selD	1.20292
3.97354	3.86027	1.03523	1.41969	3.65422	3.75884	3.0015	2.7828			20	20	20	88.6	88.6	88.6	18.695	0	323.31	1406000000	251	0.407609	0.39133	0.727159	0.40024	sp|P0ABT2|DPS_ECOLI	sp|P0ABT2|DPS_ECOLI	dps	DNA protection during starvation protein	dps	1.17337
-3.29297	-3.74904	-4.5718	-3.62996	-4.83107	-3.08126	-2.86421	-2.3031			12	12	12	62.7	62.7	62.7	28.724	0	152.29	52235000	44	0.408792	0.455409	0.541033	0.336178	sp|P0A877|TRPA_ECOLI	sp|P0A877|TRPA_ECOLI	trpA	Tryptophan synthase alpha chain	trpA	1.64842
0.0217285	0.896652	2.10749	2.80971	0.222282	0.191462	1.03167	1.8053			29	29	29	53.7	53.7	53.7	66.631	0	323.31	1068900000	176	0.410099	0.420526	-0.646217	-0.373538	sp|P0AG90|SECD_ECOLI	sp|P0AG90|SECD_ECOLI	secD	Protein translocase subunit SecD	secD	0.552756
-1.23949	-2.82132	1.2618	0.830172	-2.87118	-2.69828	-0.653435	0.0273933			31	31	31	72	72	72	49.787	0	292.26	606240000	135	0.410959	0.314147	-1.05667	-0.481181	sp|P0AGD7|SRP54_ECOLI	sp|P0AGD7|SRP54_ECOLI	ffh	Signal recognition particle protein	ffh	0.410409
-4.07572	-4.03314	-0.475885	-0.948534	-1.96245	-1.47998	-1.51307	-1.09511			8	8	8	45.3	45.3	45.3	37.528	0	164.97	140660000	33	0.411095	0.360957	0.870666	0.438454	sp|P10100|RLPA_ECOLI	sp|P10100|RLPA_ECOLI	rlpA	Rare lipoprotein A	rlpA	1.05597
-2.11127	-1.42319	-2.79775	-4.05249	-4.14478	-3.53778	-2.91518	-2.2094			10	10	10	30.4	30.4	30.4	48.448	0	63.217	35835000	22	0.418754	0.433393	-0.605611	-0.356722	sp|P0AG80|UGPB_ECOLI	sp|P0AG80|UGPB_ECOLI	ugpB	sn-glycerol-3-phosphate-binding periplasmic protein UgpB	ugpB	0.607897
-4.52728	-4.90894	-2.50727	-2.6216	-4.69391	-2.69274	-1.88266	-2.21874			7	7	7	34.1	34.1	34.1	35.196	0	47.543	73075000	30	0.419904	0.386497	0.76926	0.407324	sp|P45395|KDSD_ECOLI	sp|P45395|KDSD_ECOLI	kdsD	Arabinose 5-phosphate isomerase KdsD	kdsD	1.6368
-4.38361	-2.27492	-1.49352	-1.41995	-4.57522	-4.07801	-2.17611	-2.02268			8	8	8	42	42	42	23.592	0	125.62	126300000	24	0.42117	0.37485	-0.820007	-0.420533	sp|P60546|KGUA_ECOLI	sp|P60546|KGUA_ECOLI	gmk	Guanylate kinase	gmk	0.578127
-1.83253	-3.76106	1.14351	1.01333	-1.4557	-0.756239	0.891064	3.42078			61	61	61	47.3	47.3	47.3	149.03	0	323.31	363700000	215	0.421995	0.271213	1.38417	0.531047	sp|P43329|HRPA_ECOLI	sp|P43329|HRPA_ECOLI	hrpA	ATP-dependent RNA helicase HrpA	hrpA	2.95058
0.124845	-0.386314	0.453293	0.36869	-0.17885	0.379458	0.600059	0.688339			15	15	15	62.5	62.5	62.5	33.052	0	196.62	527260000	95	0.425069	0.684721	0.232123	0.182587	sp|P76536|YFEX_ECOLI	sp|P76536|YFEX_ECOLI	yfeX	Probable deferrochelatase/peroxidase YfeX	yfeX	1.17619
2.62367	2.29137	3.23644	4.02236	2.03802	2.16606	3.36265	2.92374			19	19	19	62.8	62.8	62.8	34.842	0	284.17	3456400000	299	0.426763	0.526088	-0.420842	-0.281729	sp|P0A796|PFKA_ECOLI	sp|P0A796|PFKA_ECOLI	pfkA	ATP-dependent 6-phosphofructokinase isozyme 1	pfkA	0.720585
0.317434	0.175684	0.260288	0.45126	0.8298	0.124481	0.668688	0.19779			9	9	9	62.2	62.2	62.2	21.265	0	121.08	641440000	61	0.432174	0.766814	0.154023	0.1302	sp|P0AGD3|SODF_ECOLI	sp|P0AGD3|SODF_ECOLI	sodB	Superoxide dismutase [Fe]	sodB	1.13431
1.0513	1.52355	2.07995	1.8687	0.880341	0.133484	2.10615	1.73737			30	30	30	67	67	67	65.652	0	323.31	735460000	190	0.433361	0.528225	-0.416541	-0.278403	sp|P0A6Z1|HSCA_ECOLI	sp|P0A6Z1|HSCA_ECOLI	hscA	Chaperone protein HscA	hscA	0.824599
-1.37573	-1.14669	-0.212444	0.292097	-1.34593	-1.55869	-0.32222	-0.815798			6	6	6	41.9	41.9	41.9	17.277	0	323.31	478300000	68	0.437082	0.535968	-0.399965	-0.27015	sp|P0AG86|SECB_ECOLI	sp|P0AG86|SECB_ECOLI	secB	Protein-export protein SecB	secB	0.718341
-1.94932	-3.52808	0.194723	-0.225201	-1.3007	-1.6232	0.471462	0.303364			14	14	11	44.3	44.3	38	33.1	0	78.957	311410000	64	0.437525	0.377495	0.839701	0.41779	sp|P0AAJ5|FDOH_ECOLI	sp|P0AAJ5|FDOH_ECOLI	fdoH	Formate dehydrogenase-O iron-sulfur subunit	fdoH	1.42866
-2.58725	-4.16231	-1.97887	-2.36759	-3.69075	-2.57401	-3.29141	-3.30614			3	3	3	8.5	8.5	8.5	43.475	0	36.924	48596000	17	0.439237	0.517739	-0.441573	-0.288016	sp|P0AFF2|NUPC_ECOLI	sp|P0AFF2|NUPC_ECOLI	nupC	Nucleoside permease NupC	nupC	0.669867
-2.06308	-1.35071	0.488363	0.238678	-2.20936	-2.05329	-0.735676	-0.273056			35	35	35	53	53	53	78.853	0	159.71	341750000	113	0.440236	0.430931	-0.646158	-0.362609	sp|P75864|RLMKL_ECOLI	sp|P75864|RLMKL_ECOLI	rlmL	Ribosomal RNA large subunit methyltransferase K/L	rlmL	0.586549
-0.666815	-2.04687	0.0406361	-0.384213	-3.41749	-1.23607	-0.417971	-0.68545			9	9	9	53.8	53.8	53.8	29.774	0	68.888	248250000	50	0.440429	0.422782	-0.67493	-0.371422	sp|P0A759|NAGB_ECOLI	sp|P0A759|NAGB_ECOLI	nagB	Glucosamine-6-phosphate deaminase	nagB	0.708152
-0.58625	-3.5949	-0.24539	-0.307476	-2.42809	-1.99845	-1.26227	-1.78783			12	12	12	49.7	49.7	49.7	36.15	0	73.422	155300000	53	0.446965	0.422181	-0.685654	-0.372078	sp|P0A9F3|CYSB_ECOLI	sp|P0A9F3|CYSB_ECOLI	cysB	HTH-type transcriptional regulator CysB	cysB	0.475979
2.78546	2.64207	2.92258	2.96976	2.7911	1.44696	3.18067	2.66444			41	41	41	74.7	74.7	74.7	63.477	0	323.31	1625100000	290	0.448789	0.622183	-0.309171	-0.223773	sp|P00962|SYQ_ECOLI	sp|P00962|SYQ_ECOLI	glnS	Glutamine--tRNA ligase	glnS	0.877496
-1.20513	-3.89094	-1.50394	-1.28756	-3.02784	-2.70621	-2.10521	-2.23849			9	9	9	32.1	32.1	32.1	35.659	0	70.775	91738000	42	0.449585	0.465185	-0.547547	-0.326481	sp|P24203|YJIA_ECOLI	sp|P24203|YJIA_ECOLI	yjiA	Uncharacterized GTP-binding protein YjiA	yjiA	0.570037
-1.21985	-4.65496	1.11076	0.697983	-3.72245	-3.75143	-1.03426	-0.591124			6	6	6	46.5	46.5	46.5	11.58	0	33.103	700230000	35	0.45208	0.30665	-1.2583	-0.490546	sp|P0AG59|RS14_ECOLI	sp|P0AG59|RS14_ECOLI	rpsN	30S ribosomal protein S14	rpsN	0.306316
-2.01625	-4.18629	-0.405294	-1.18527	-2.97008	-3.01733	-2.23873	-2.24921			8	8	8	33	33	33	42.244	0	64.843	129070000	33	0.456954	0.429617	-0.670564	-0.363729	sp|P27828|WECB_ECOLI	sp|P27828|WECB_ECOLI	wecB	UDP-N-acetylglucosamine 2-epimerase	wecB	0.449806
-2.05562	-2.88201	-2.25517	-2.24973	-4.73441	-3.07897	-2.07487	-1.7486			13	13	13	21	21	21	94.969	0	96.154	53195000	34	0.459792	0.467905	-0.548581	-0.323701	sp|P76272|YEBT_ECOLI	sp|P76272|YEBT_ECOLI	yebT	Uncharacterized protein YebT	yebT	0.867979
-1.13083	-3.67769	-0.815645	-0.536806	-1.01137	-1.59089	-0.693239	-0.462942			17	17	17	42.1	42.1	42.1	58.135	0	62.813	188550000	51	0.461102	0.449415	0.600633	0.340694	sp|P0AFL6|PPX_ECOLI	sp|P0AFL6|PPX_ECOLI	ppx	Exopolyphosphatase	ppx	1.21189
-2.20006	-3.26179	-1.82407	-1.95722	-3.48981	-2.25332	-2.48442	-2.37382			7	7	7	19.5	19.5	19.5	44.244	0	15.562	42384000	22	0.462278	0.599507	-0.339558	-0.237035	sp|P25535|UBII_ECOLI	sp|P25535|UBII_ECOLI	ubiI	2-octaprenylphenol hydroxylase	ubiI	0.777861
-2.14742	-3.90711	-2.00229	-3.06582	-2.85003	-5.06425	-2.74307	-2.72804			9	9	9	28.1	28.1	28.1	54.068	0	42.009	53817000	25	0.464672	0.463718	-0.565686	-0.328007	sp|P05793|ILVC_ECOLI	sp|P05793|ILVC_ECOLI	ilvC	Ketol-acid reductoisomerase	ilvC	0.70892
2.41527	2.83411	3.0287	3.07083	2.48324	2.41674	2.53985	3.18424			32	32	32	72	72	72	58.679	0	323.31	2684300000	333	0.465447	0.73938	-0.181208	-0.14702	sp|P04079|GUAA_ECOLI	sp|P04079|GUAA_ECOLI	guaA	GMP synthase [glutamine-hydrolyzing]	guaA	0.890028
2.86577	2.67082	2.68732	3.26216	2.82745	2.94411	3.03854	3.15379			27	27	27	70.5	70.5	70.5	52.022	0	323.31	3316900000	375	0.46735	0.813534	0.11946	0.103519	sp|P0ADG7|IMDH_ECOLI	sp|P0ADG7|IMDH_ECOLI	guaB	Inosine-5-monophosphate dehydrogenase	guaB	1.07471
-2.20925	-2.34387	-2.19198	-2.45481	-2.27933	-5.35638	-2.15827	-1.9308			9	9	9	60.3	60.3	60.3	21.082	0	43.304	90949000	42	0.467506	0.441757	-0.631219	-0.347978	sp|P0A7D1|PTH_ECOLI	sp|P0A7D1|PTH_ECOLI	pth	Peptidyl-tRNA hydrolase	pth	0.879961
-3.17179	-3.63295	-4.21939	-4.64864	-4.83929	-4.0322	-4.25568	-3.77298			6	6	6	38.5	38.5	38.5	25.039	0	22.224	25420000	15	0.467938	0.62834	-0.306842	-0.219788	sp|P0AD05|YECA_ECOLI	sp|P0AD05|YECA_ECOLI	yecA	Uncharacterized protein YecA	yecA	0.777041
-0.0457611	-0.998835	-0.456953	0.0392284	0.022707	0.122309	-0.298784	-0.466064			11	11	11	48.1	48.1	48.1	37.239	0	91.103	355580000	73	0.471361	0.714678	0.210622	0.165313	sp|P07913|TDH_ECOLI	sp|P07913|TDH_ECOLI	tdh	L-threonine 3-dehydrogenase	tdh	1.12896
0.421635	0.362347	-0.174601	-0.695227	-0.0767136	-0.131762	0.152409	-1.30191			22	22	22	67.2	67.2	67.2	47.9	0	238.81	286600000	99	0.476059	0.621966	-0.318033	-0.224208	sp|P00926|SDHD_ECOLI	sp|P00926|SDHD_ECOLI	dsdA	D-serine dehydratase	dsdA	0.818184
-3.08958	-3.35582	-0.381006	-0.135756	-1.57294	-1.97165	-0.436203	-0.0316811			21	21	21	47.2	47.2	47.2	68.867	0	160.12	173420000	87	0.477588	0.421306	0.737422	0.373596	sp|P14081|SELB_ECOLI	sp|P14081|SELB_ECOLI	selB	Selenocysteine-specific elongation factor	selB	1.2193
3.85817	2.53861	2.93789	2.83943	3.06676	2.52735	3.46668	4.83928			62	62	62	57.5	57.5	57.5	143.81	0	323.31	1255400000	517	0.477637	0.53113	0.431491	0.274853	sp|P09546|PUTA_ECOLI	sp|P09546|PUTA_ECOLI	putA	Bifunctional protein PutA	putA	1.53209
3.73981	3.69955	2.23876	3.46633	3.18953	3.51562	3.83436	3.75787			25	25	25	65.6	65.6	65.6	45.089	0	323.31	3466700000	554	0.480036	0.642697	0.288232	0.208431	sp|P0A6B7|ISCS_ECOLI	sp|P0A6B7|ISCS_ECOLI	iscS	Cysteine desulfurase IscS	iscS	1.14785
1.10901	1.81343	1.33167	1.371	1.39955	1.75102	1.3505	1.65572			23	23	23	75.8	75.8	75.8	39.667	0	306.66	1044800000	247	0.480266	0.792789	0.132924	0.112967	sp|P0ABU2|YCHF_ECOLI	sp|P0ABU2|YCHF_ECOLI	ychF	Ribosome-binding ATPase YchF	ychF	1.08629
-4.6697	-4.65522	-2.71248	-1.64382	-3.35276	-2.75993	-2.64412	-2.6155			9	9	9	21.8	21.8	21.8	62.919	0	96.042	73298000	20	0.481408	0.464862	0.577228	0.326255	sp|P23886|CYDC_ECOLI	sp|P23886|CYDC_ECOLI	cydC	ATP-binding/permease protein CydC	cydC	1.03103
-4.54678	-0.299234	0.858288	0.972162	-0.511347	0.237043	0.493666	0.727037			28	28	28	65.6	65.6	65.6	59.306	0	280.16	402300000	110	0.482693	0.371594	0.99049	0.426193	sp|P08957|T1MK_ECOLI	sp|P08957|T1MK_ECOLI	hsdM	Type I restriction enzyme EcoKI M protein	hsdM	1.06766
4.5349	4.31036	4.97121	4.69151	4.97327	3.83707	5.38405	5.52386			45	45	45	82.1	82.1	82.1	63.561	0	323.31	7417100000	936	0.485186	0.631663	0.302569	0.215064	sp|P08839|PT1_ECOLI	sp|P08839|PT1_ECOLI	ptsI	Phosphoenolpyruvate-protein phosphotransferase	ptsI	1.33169
-1.40474	-1.35867	-2.07719	-1.99155	-1.24051	-4.59837	-1.70895	-1.64491			11	11	11	27	27	27	52.822	0	58.731	104520000	44	0.486746	0.463429	-0.590149	-0.328487	sp|P0A6U8|GLGA_ECOLI	sp|P0A6U8|GLGA_ECOLI	glgA	Glycogen synthase	glgA	0.867905
-1.28825	-1.91763	-0.494221	-0.327749	-0.84543	-0.895201	-0.527821	-0.644939			7	7	7	32.3	32.3	32.3	35.001	0	103.12	170010000	39	0.489707	0.65203	0.278615	0.202078	sp|P39199|PRMB_ECOLI	sp|P39199|PRMB_ECOLI	prmB	50S ribosomal protein L3 glutamine methyltransferase	prmB	1.11302
1.44688	1.66035	2.62593	3.02429	1.80133	1.85645	3.56712	3.29926			23	23	23	63.3	63.3	63.3	53.74	0	323.31	2450400000	310	0.489902	0.531383	0.441677	0.275928	sp|P02930|TOLC_ECOLI	sp|P02930|TOLC_ECOLI	tolC	Outer membrane protein TolC	tolC	1.4262
-0.538258	-4.35529	1.18996	0.941641	-3.59365	-2.16425	-0.506636	-0.796127			15	15	15	48	48	48	36.026	0	56.081	317690000	68	0.490262	0.362408	-1.07468	-0.436354	sp|P0AA39|RLUC_ECOLI	sp|P0AA39|RLUC_ECOLI	rluC	Ribosomal large subunit pseudouridine synthase C	rluC	0.321013
-3.25906	-4.10299	-2.77058	-2.8035	-4.07997	-2.64631	-2.43978	-2.2464			15	15	15	35.3	35.3	35.3	68.962	0	59.551	39618000	26	0.491325	0.574319	0.380917	0.250631	sp|P28249|ASMA_ECOLI	sp|P28249|ASMA_ECOLI	asmA	Protein AsmA	asmA	1.35693
-3.10812	-2.43365	0.342791	-0.337377	-4.01913	-4.21016	-0.747801	-0.401297			21	21	21	38	38	38	71.843	0	150.97	173160000	82	0.492769	0.379782	-0.960506	-0.414841	sp|P63389|YHES_ECOLI	sp|P63389|YHES_ECOLI	yheS	Uncharacterized ABC transporter ATP-binding protein YheS	yheS	0.622001
-1.39312	-3.83543	-0.793549	-0.473005	-1.17995	-1.0731	-0.813015	-1.19279			12	12	12	52.4	52.4	52.4	34.746	0	118.89	206710000	74	0.493282	0.479709	0.559064	0.316471	sp|P13024|FDHE_ECOLI	sp|P13024|FDHE_ECOLI	fdhE	Protein FdhE	fdhE	1.10018
4.47298	3.8533	4.84962	5.11634	4.48891	4.68782	4.1763	4.03209			31	31	31	93.9	93.9	93.9	36.511	0	323.31	6560200000	514	0.494002	0.705268	-0.226781	-0.172919	sp|P0A7Z4|RPOA_ECOLI	sp|P0A7Z4|RPOA_ECOLI	rpoA	DNA-directed RNA polymerase subunit alpha	rpoA	0.825184
-2.27203	-1.90961	-1.3824	-2.10267	-1.98726	-3.36811	-1.8243	-1.72809			6	6	6	45	45	45	18.269	0	57.905	199860000	31	0.497555	0.631716	-0.310264	-0.216993	sp|P0A832|SSRP_ECOLI	sp|P0A832|SSRP_ECOLI	smpB	SsrA-binding protein	smpB	0.856541
-4.18644	-3.46731	-2.74401	-3.00146	-3.67032	-4.31698	-1.7053	-1.49958			9	9	9	56.9	56.9	56.9	27.176	0	68.73	96413000	44	0.501588	0.486803	0.55176	0.311392	sp|P22255|CYSQ_ECOLI	sp|P22255|CYSQ_ECOLI	cysQ	3(2),5-bisphosphate nucleotidase CysQ	cysQ	1.88097
1.22958	-0.644417	1.07619	1.43195	1.2856	1.1127	1.07934	0.984215			17	17	17	63.6	63.6	63.6	39.038	0	323.31	671620000	131	0.504685	0.608446	0.34214	0.23082	sp|P0A9K3|PHOL_ECOLI	sp|P0A9K3|PHOL_ECOLI	ybeZ	PhoH-like protein	ybeZ	1.11556
-1.58472	-1.59333	-1.69687	-1.83068	-4.46976	-0.993477	-1.68823	-1.70638			14	14	14	24.6	24.6	24.6	87.982	0	133.29	83139000	64	0.511904	0.496179	-0.538064	-0.303648	sp|P0AEC3|ARCB_ECOLI	sp|P0AEC3|ARCB_ECOLI	arcB	Aerobic respiration control sensor protein ArcB	arcB	0.928051
0.887892	-4.60771	0.448753	-0.698607	-0.235123	0.252556	-0.0395889	-0.476797			9	9	9	45	45	45	39.359	0	50.009	289910000	84	0.516821	0.407753	0.867679	0.383908	sp|P25437|FRMA_ECOLI	sp|P25437|FRMA_ECOLI	frmA	S-(hydroxymethyl)glutathione dehydrogenase	frmA	0.963827
1.82585	1.99172	0.722086	1.03941	1.33787	0.380157	1.382	1.40173			18	18	18	51.9	51.9	51.9	47.607	0	304.98	811780000	183	0.519852	0.663625	-0.269326	-0.193191	sp|P0A6J5|DADA_ECOLI	sp|P0A6J5|DADA_ECOLI	dadA	D-amino acid dehydrogenase	dadA	0.808548
1.71646	2.17324	2.76727	2.94616	2.33481	2.42039	2.64201	3.1004			33	33	33	58.7	58.7	58.7	70.707	0	323.31	1832500000	416	0.522855	0.710006	0.223622	0.168179	sp|P0AAI3|FTSH_ECOLI	sp|P0AAI3|FTSH_ECOLI	ftsH	ATP-dependent zinc metalloprotease FtsH	ftsH	1.13019
-1.83305	-2.74212	-1.30566	-0.950932	-2.2638	-2.17719	-2.11263	-1.44847			18	18	18	51.7	51.7	51.7	52.801	0	264.21	240770000	43	0.523333	0.650945	-0.292583	-0.204339	sp|P23830|PSS_ECOLI	sp|P23830|PSS_ECOLI	pssA	CDP-diacylglycerol--serine O-phosphatidyltransferase	pssA	0.759605
0.0653076	0	-1.66328	-1.5558	-0.477758	-0.328676	-1.93714	-2.22961			10	10	10	51.2	51.2	51.2	27.19	0	150.76	185550000	53	0.529611	0.536247	-0.454853	-0.270423	sp|P0AEQ3|GLNH_ECOLI	sp|P0AEQ3|GLNH_ECOLI	glnH	Glutamine-binding periplasmic protein	glnH	0.735968
0.0606232	-1.12999	-0.233669	0.429674	-1.11362	0.0532913	-0.0931549	2.51443			40	40	40	46.6	46.6	46.6	128.82	0	320.38	269950000	141	0.530144	0.49689	0.558578	0.303798	sp|P52647|NIFJ_ECOLI	sp|P52647|NIFJ_ECOLI	ydbK	Probable pyruvate-flavodoxin oxidoreductase	ydbK	2.20461
-1.98134	-4.84486	-3.31267	-1.77757	-2.55088	-2.37221	-2.39826	-2.70435			5	5	5	20.1	20.1	20.1	37.094	0	113.18	42029000	25	0.532052	0.53053	0.472685	0.275922	sp|P0ADQ2|YIID_ECOLI	sp|P0ADQ2|YIID_ECOLI	yiiD	Uncharacterized protein YiiD	yiiD	1.03903
-0.358408	-0.0189648	0.0778408	0.397621	-0.381765	-0.12991	-0.00205612	0.112524			14	14	14	40.7	40.7	40.7	43.517	0	162.12	485880000	79	0.532083	0.810412	-0.124824	-0.105042	sp|P69924|RIR2_ECOLI	sp|P69924|RIR2_ECOLI	nrdB	Ribonucleoside-diphosphate reductase 1 subunit beta	nrdB	0.908531
0.525921	0.306881	0.111895	0.0868168	0.360779	0.201324	0.375658	-0.538313			10	10	10	49.5	49.5	49.5	23.586	0	122.07	486900000	94	0.533372	0.770217	-0.158016	-0.127516	sp|P69441|KAD_ECOLI	sp|P69441|KAD_ECOLI	adk	Adenylate kinase	adk	0.917072
-0.178589	-3.45256	2.2609	2.33357	0.249765	0.264134	2.18685	2.12867			9	9	9	38.7	38.7	38.7	34.911	0	174.82	1696100000	204	0.534958	0.400823	0.966528	0.391481	sp|P0ABJ1|CYOA_ECOLI	sp|P0ABJ1|CYOA_ECOLI	cyoA	Cytochrome bo(3) ubiquinol oxidase subunit 2	cyoA	1.04699
0.028305	-1.24157	2.3912	2.80638	-0.642319	-0.61298	1.18837	1.21772			21	21	21	63.1	63.1	63.1	35.562	0	323.31	1269400000	141	0.543396	0.454618	-0.708382	-0.337328	sp|P09169|OMPT_ECOLI	sp|P09169|OMPT_ECOLI	ompT	Protease 7	ompT	0.431109
0.553783	0.836641	1.35766	1.74139	0.575739	0.623766	1.11161	1.35149			26	26	26	67.4	67.4	67.4	49.292	0	304.07	1062900000	134	0.548994	0.729411	-0.206718	-0.155937	sp|P31979|NUOF_ECOLI	sp|P31979|NUOF_ECOLI	nuoF	NADH-quinone oxidoreductase subunit F	nuoF	0.845402
-1.16098	-4.7625	-1.82438	-1.33337	-1.82149	-4.02613	0.133513	-0.164234			14	14	14	48.6	48.6	48.6	37.023	0	146.54	145430000	45	0.552582	0.436312	0.80072	0.352246	sp|P0AG82|PSTS_ECOLI	sp|P0AG82|PSTS_ECOLI	pstS	Phosphate-binding protein PstS	pstS	2.00616
-0.382095	-3.58974	-0.908167	-0.43079	-0.927887	-0.737246	-0.762279	-0.959316			8	8	8	30.9	30.9	30.9	33.675	0	57.267	148210000	34	0.552858	0.533946	0.481016	0.27247	sp|P76187|YDHF_ECOLI	sp|P76187|YDHF_ECOLI	ydhF	Oxidoreductase YdhF	ydhF	1.04907
-3.2361	-4.0705	-2.89699	-2.32791	-2.91998	-4.17756	-2.19863	-1.56623			19	19	19	49.9	49.9	49.9	52.728	0	233.12	110530000	33	0.555406	0.575226	0.417274	0.250107	sp|P32131|HEMN_ECOLI	sp|P32131|HEMN_ECOLI	hemN	Oxygen-independent coproporphyrinogen-III oxidase	hemN	1.48861
-1.92231	-3.22348	-3.43943	-4.3555	-2.51687	-5.42651	-2.78241	-4.29717			6	6	6	32.4	32.4	32.4	20.563	0	146.18	36264000	30	0.560913	0.52611	-0.520562	-0.282004	sp|P0ACR9|MPRA_ECOLI	sp|P0ACR9|MPRA_ECOLI	mprA	Transcriptional repressor MprA	mprA	0.770014
-2.81618	-4.0627	-1.44484	-0.501259	-3.82566	-2.43712	-2.22973	-2.44299			9	9	9	42.8	42.8	42.8	33.823	0	51.385	124820000	25	0.563094	0.524637	-0.527627	-0.283311	sp|P41409|RIHA_ECOLI	sp|P41409|RIHA_ECOLI	rihA	Pyrimidine-specific ribonucleoside hydrolase RihA	rihA	0.511333
-3.09671	-3.3514	-2.32272	-1.8463	-2.70101	-3.05378	-2.1635	-1.52487			16	16	16	70.8	70.8	70.8	20.115	0	241.29	225740000	62	0.564255	0.658369	0.29349	0.198149	sp|P0A9M2|HPRT_ECOLI	sp|P0A9M2|HPRT_ECOLI	hpt	Hypoxanthine phosphoribosyltransferase	hpt	1.21948
-4.20394	-3.70694	-0.496481	0.189156	-3.1617	-2.22514	0.162359	0.449373			26	26	26	40.3	40.3	40.3	94.291	0	227.26	252380000	106	0.567311	0.434643	0.860775	0.355302	sp|P02919|PBPB_ECOLI	sp|P02919|PBPB_ECOLI	mrcB	Penicillin-binding protein 1B	mrcB	1.41945
2.05361	1.74236	2.61798	2.65286	2.07729	2.63192	2.2798	2.71919			46	46	46	55.4	55.4	55.4	109.77	0	323.31	1256600000	334	0.571997	0.771691	0.160352	0.126425	sp|P60240|RAPA_ECOLI	sp|P60240|RAPA_ECOLI	rapA	RNA polymerase-associated protein RapA	rapA	1.09709
-1.41356	-4.12217	1.0542	1.05	-3.34932	-1.04444	-1.45462	-0.831654			6	6	6	27.8	27.8	27.8	36.589	0	29.318	238430000	30	0.572454	0.444	-0.812124	-0.344005	sp|P0ABI4|CORA_ECOLI	sp|P0ABI4|CORA_ECOLI	corA	Magnesium transport protein CorA	corA	0.329634
0.0840473	-4.59505	0.17975	0.459347	-0.29575	-0.519707	-0.170847	0			20	20	20	62.9	62.9	62.9	37.197	0	154.5	402310000	131	0.574849	0.466082	0.7214	0.325458	sp|P77737|OPPF_ECOLI	sp|P77737|OPPF_ECOLI	oppF	Oligopeptide transport ATP-binding protein OppF	oppF	0.942231
-1.10098	-3.19482	-1.32211	-1.45391	-1.70468	-1.03509	-1.58688	-1.56079			10	10	10	29.2	29.2	29.2	48.722	0	68.474	131390000	54	0.578059	0.660791	0.296098	0.196916	sp|P0AB67|PNTB_ECOLI	sp|P0AB67|PNTB_ECOLI	pntB	NAD(P) transhydrogenase subunit beta	pntB	1.09418
-1.25121	-2.33624	0.371984	0.874445	-3.98805	-1.16379	-0.0290241	0.0360947			36	36	36	55.7	55.7	55.7	95.246	0	323.31	317690000	116	0.579572	0.474531	-0.70094	-0.31901	sp|P23909|MUTS_ECOLI	sp|P23909|MUTS_ECOLI	mutS	DNA mismatch repair protein MutS	mutS	0.671402
-0.427769	-0.864365	-3.79372	-3.67982	-3.64122	-3.31378	-1.86647	-2.2393			12	12	12	42.9	42.9	42.9	29.039	0	72.118	85611000	41	0.584004	0.518481	-0.573777	-0.288052	sp|P0AEM9|FLIY_ECOLI	sp|P0AEM9|FLIY_ECOLI	fliY	Cystine-binding periplasmic protein	fliY	0.462107
0.731073	0.508934	1.13749	2.03941	0.857817	0.949844	0.64349	1.15196			25	25	25	70.2	70.2	70.2	35.241	0	323.31	1134300000	216	0.586258	0.734476	-0.203447	-0.150269	sp|P0ABD5|ACCA_ECOLI	sp|P0ABD5|ACCA_ECOLI	accA	Acetyl-coenzyme A carboxylase carboxyl transferase subunit alpha	accA	0.801419
1.79816	0.415295	1.6558	1.63411	0.739176	1.05343	1.33133	1.54761			29	29	29	59.9	59.9	59.9	59.573	0	323.31	749190000	179	0.591247	0.733361	-0.207953	-0.152154	sp|P0A7I4|RF3_ECOLI	sp|P0A7I4|RF3_ECOLI	prfC	Peptide chain release factor 3	prfC	0.829941
-0.934229	-0.906401	-0.852144	-0.363348	-1.29026	-1.63474	-0.384262	-0.50038			13	13	13	46.9	46.9	46.9	45.405	0	79.105	236800000	43	0.591251	0.74533	-0.188379	-0.141403	sp|P08192|FOLC_ECOLI	sp|P08192|FOLC_ECOLI	folC	Bifunctional protein FolC	folC	0.922887
1.70562	1.80149	0.443439	0.550869	0.540152	1.19663	1.171	0.686304			20	20	20	70.9	70.9	70.9	45.682	0	249.36	589640000	128	0.591744	0.719442	-0.226831	-0.161956	sp|P19926|AGP_ECOLI	sp|P19926|AGP_ECOLI	agp	Glucose-1-phosphatase	agp	0.79469
0.563135	-0.609608	1.9108	1.84872	0.337452	0.466452	1.08829	0.413618			16	16	16	28.5	28.5	28.5	58.204	0	279.49	637800000	152	0.593177	0.629325	-0.351808	-0.216665	sp|P0ABJ9|CYDA_ECOLI	sp|P0ABJ9|CYDA_ECOLI	cydA	Cytochrome bd-I ubiquinol oxidase subunit 1	cydA	0.642821
-2.41024	-3.14544	1.37139	1.33793	-4.6208	-2.50972	0.574573	-0.088541			6	6	6	43.5	43.5	43.5	9.1244	0	50.708	417290000	54	0.594705	0.437153	-0.949528	-0.352899	sp|P0A7L8|RL27_ECOLI	sp|P0A7L8|RL27_ECOLI	rpmA	50S ribosomal protein L27	rpmA	0.488524
-4.58057	-3.58985	-2.53907	-2.4242	-4.57934	-2.32054	-2.51642	-1.98056			9	9	9	12.7	12.7	12.7	108.42	0	56.206	40081000	17	0.595566	0.584571	0.43421	0.244629	sp|P30870|GLNE_ECOLI	sp|P30870|GLNE_ECOLI	glnE	Glutamate-ammonia-ligase adenylyltransferase	glnE	1.38695
2.07318	2.30971	2.4549	2.63074	1.44907	2.45139	2.36692	2.56968			50	50	50	61.2	61.2	61.2	102.02	0	323.31	1527000000	439	0.5966	0.77743	-0.157867	-0.123086	sp|P10408|SECA_ECOLI	sp|P10408|SECA_ECOLI	secA	Protein translocase subunit SecA	secA	0.925764
-2.61229	-3.40599	-2.93787	-2.44902	-3.74106	-3.0562	-1.52751	-1.83354			8	8	8	35.3	35.3	35.3	28.145	0	53.349	96342000	28	0.598109	0.655769	0.311713	0.199777	sp|P0A9L8|P5CR_ECOLI	sp|P0A9L8|P5CR_ECOLI	proC	Pyrroline-5-carboxylate reductase	proC	1.43909
-0.450638	-1.39942	-0.359308	-0.189774	-0.784319	-0.826241	-0.583765	-0.823372			12	12	12	53.6	53.6	53.6	32.839	0	122.51	211330000	57	0.598174	0.78014	-0.15464	-0.121	sp|P07862|DDLB_ECOLI	sp|P07862|DDLB_ECOLI	ddlB	D-alanine--D-alanine ligase B	ddlB	0.859014
0.0361481	-0.33322	-1.07509	-0.912764	0.376305	0.171484	-0.736385	-1.11769			8	8	8	65.7	65.7	65.7	15.463	0	152.89	192560000	61	0.598963	0.708438	0.244659	0.169804	sp|P0A763|NDK_ECOLI	sp|P0A763|NDK_ECOLI	ndk	Nucleoside diphosphate kinase	ndk	1.23376
-2.13691	-4.09753	2.39773	3.07843	-5.47048	-3.03633	-0.402563	2.68928			43	43	43	47.3	47.3	47.3	117.84	0	323.31	710690000	223	0.600595	0.399319	-1.36545	-0.39332	sp|P00968|CARB_ECOLI	sp|P00968|CARB_ECOLI	carB	Carbamoyl-phosphate synthase large chain	carB	0.524972
1.44217	-0.212494	2.52548	2.32305	1.89554	1.8984	2.18619	1.50338			19	19	19	63.5	63.5	63.5	37.973	0	323.31	1157200000	214	0.602285	0.632523	0.351324	0.214357	sp|P0A7G6|RECA_ECOLI	sp|P0A7G6|RECA_ECOLI	recA	Protein RecA	recA	1.03436
-3.2364	-2.3665	-2.49313	-2.20715	-2.09987	-3.64732	-1.20201	-2.13719			9	9	9	58.5	58.5	58.5	25.97	0	204.71	163070000	41	0.603919	0.660734	0.304195	0.195522	sp|P0A7E9|PYRH_ECOLI	sp|P0A7E9|PYRH_ECOLI	pyrH	Uridylate kinase	pyrH	1.40459
-1.55799	-3.68242	-0.645327	-1.78919	-4.6485	-4.61608	-0.645233	-0.635744			13	13	13	55.9	55.9	55.9	30.029	0	147.95	152870000	56	0.605459	0.48796	-0.717656	-0.309734	sp|P76268|KDGR_ECOLI	sp|P76268|KDGR_ECOLI	kdgR	Transcriptional regulator KdgR	kdgR	1.01296
0.00147629	0.686039	1.62685	0.983505	0.176859	0.507097	0.969383	0.816065			9	9	9	54.9	54.9	54.9	18.824	0	136.94	750990000	90	0.605618	0.733634	-0.207117	-0.150056	sp|P0A912|PAL_ECOLI	sp|P0A912|PAL_ECOLI	pal	Peptidoglycan-associated lipoprotein	pal	0.816909
-0.444319	-1.16178	-1.00481	-0.458038	-3.84791	-0.329912	-0.33905	-0.446346			8	8	8	48.8	48.8	48.8	27.249	0	276.89	282660000	81	0.61337	0.574936	-0.473568	-0.250703	sp|P39831|YDFG_ECOLI	sp|P39831|YDFG_ECOLI	ydfG	NADP-dependent 3-hydroxy acid dehydrogenase YdfG	ydfG	0.992231
0.978502	-3.44759	0.952679	1.07629	0.246613	0.268673	0.644964	0.724585			17	17	17	53.6	53.6	53.6	36.833	0	323.31	594740000	142	0.622297	0.531879	0.581238	0.274198	sp|P0A993|F16PA_ECOLI	sp|P0A993|F16PA_ECOLI	fbp	Fructose-1,6-bisphosphatase class 1	fbp	0.918295
-1.96417	-3.41326	-1.79567	-1.53623	-2.3853	-2.04538	-2.34028	-2.8823			12	12	12	55	55	55	40.644	0	53.427	96364000	30	0.623039	0.72012	-0.235982	-0.162118	sp|P75863|YCBX_ECOLI	sp|P75863|YCBX_ECOLI	ycbX	Uncharacterized protein YcbX	ycbX	0.780041
2.19588	1.3502	1.50096	2.13402	2.59679	2.89201	1.1447	1.52198			15	15	15	68	68	68	31.54	0	213.8	1375300000	194	0.623758	0.715181	0.243601	0.165566	sp|P0ABF6|CDD_ECOLI	sp|P0ABF6|CDD_ECOLI	cdd	Cytidine deaminase	cdd	1.29297
-1.75797	-1.55739	-1.29742	-0.820093	-1.31205	-1.80062	-1.66776	0.53985			19	19	19	55.9	55.9	55.9	49.914	0	175.39	371230000	90	0.62555	0.673813	0.298073	0.18868	sp|P21507|SRMB_ECOLI	sp|P21507|SRMB_ECOLI	srmB	ATP-dependent RNA helicase SrmB	srmB	1.52818
-2.52979	-3.84246	0.502668	0.238958	-1.31445	-2.0579	-0.0560436	0.206743			14	13	13	37.7	37.7	37.7	48.906	0	222.17	410390000	76	0.630542	0.531071	0.602241	0.275133	sp|P16095|SDHL_ECOLI	sp|P16095|SDHL_ECOLI	sdaA	L-serine dehydratase 1	sdaA	0.971257
4.74078	3.30028	4.33803	3.91312	4.9449	5.08678	3.62616	3.64176			20	20	20	58.8	58.8	58.8	39.147	0	323.31	5342000000	505	0.635643	0.71076	0.251849	0.167357	sp|P0AB71|ALF_ECOLI	sp|P0AB71|ALF_ECOLI	fbaA	Fructose-bisphosphate aldolase class 2	fbaA	1.24676
-1.78854	-1.3879	-2.01659	-2.50955	-1.24056	-1.27875	-1.92626	-2.50241			5	5	5	45	45	45	11.806	0	48.196	62435000	29	0.637472	0.753138	0.188653	0.136678	sp|P0AA25|THIO_ECOLI	sp|P0AA25|THIO_ECOLI	trxA	Thioredoxin-1	trxA	1.16505
-3.77298	-4.34434	-1.4388	-2.22607	-3.55252	-2.94485	-1.76436	-1.94678			17	17	17	67.1	67.1	67.1	45.329	0	206.68	179860000	41	0.638003	0.628649	0.393424	0.219261	sp|P0ABH0|FTSA_ECOLI	sp|P0ABH0|FTSA_ECOLI	ftsA	Cell division protein FtsA	ftsA	1.09058
-3.35271	-1.0193	-1.908	-0.779386	-2.98516	-1.08475	-0.830973	-0.598431			12	12	12	36.8	36.8	36.8	44.175	0	75.22	135760000	39	0.642433	0.629979	0.390022	0.216901	sp|P0A9T0|SERA_ECOLI	sp|P0A9T0|SERA_ECOLI	serA	D-3-phosphoglycerate dehydrogenase	serA	1.26388
0.81258	0.963543	2.27154	2.10547	1.47637	1.55098	2.0379	1.86675			28	28	28	68.6	68.6	68.6	47.526	0	312.24	1359000000	192	0.644196	0.750349	0.194718	0.139021	sp|P0AGJ9|SYY_ECOLI	sp|P0AGJ9|SYY_ECOLI	tyrS	Tyrosine--tRNA ligase	tyrS	1.04892
1.3147	0.931299	1.72678	1.78238	1.14123	1.21994	1.48552	1.49039			14	14	14	56	56	56	32.942	0	216.88	985550000	124	0.64894	0.841441	-0.104521	-0.0857968	sp|P0AEP3|GALU_ECOLI	sp|P0AEP3|GALU_ECOLI	galU	UTP--glucose-1-phosphate uridylyltransferase	galU	0.910319
-1.51656	-0.759541	-1.94948	-1.60595	-1.82031	-1.28007	-1.63915	-1.61679			12	12	12	43.5	43.5	43.5	44.225	0	313.01	132640000	51	0.650086	0.814284	-0.131197	-0.102907	sp|P77808|CINAL_ECOLI	sp|P77808|CINAL_ECOLI	yfaY	NMN amidohydrolase-like protein YfaY	yfaY	0.878511
-0.249554	0.641594	-1.32838	-1.13229	-0.0179615	-0.262459	-0.520555	-0.3825			10	10	10	39.1	39.1	39.1	42.849	0	146.91	205420000	98	0.650518	0.734944	0.221288	0.15112	sp|P00946|MANA_ECOLI	sp|P00946|MANA_ECOLI	manA	Mannose-6-phosphate isomerase	manA	1.00918
-1.05064	-2.63995	2.57662	2.0856	-0.290602	-2.26464	0.185442	0.658892			39	39	39	56.1	56.1	56.1	89.67	0	323.31	750920000	180	0.650613	0.528935	-0.670636	-0.278551	sp|P31554|LPTD_ECOLI	sp|P31554|LPTD_ECOLI	lptD	LPS-assembly protein LptD	lptD	0.344758
0.829731	0.535774	1.89462	2.14536	1.08399	0.955017	1.16895	1.425			42	42	42	62.6	62.6	62.6	85.119	0	323.31	927240000	206	0.651346	0.752427	-0.193135	-0.137336	sp|P46837|YHGF_ECOLI	sp|P46837|YHGF_ECOLI	yhgF	Protein YhgF	yhgF	0.790907
-3.84849	-4.24316	-2.34803	-3.04382	-2.55067	-4.58701	-2.52772	-2.59075			6	6	6	14.3	14.3	14.3	54.5	0	16.227	41534000	7	0.658681	0.679435	0.306838	0.184774	sp|P04995|EX1_ECOLI	sp|P04995|EX1_ECOLI	sbcB	Exodeoxyribonuclease I	sbcB	1.25414
4.39457	4.27988	5.04108	5.04258	3.72427	4.22632	5.06743	5.0275			22	22	22	71.9	71.9	71.9	42.613	0	323.31	10265000000	711	0.65993	0.769674	-0.17815	-0.128621	sp|P0A953|FABB_ECOLI	sp|P0A953|FABB_ECOLI	fabB	3-oxoacyl-[acyl-carrier-protein] synthase 1	fabB	0.922323
-2.3837	-4.06252	-0.970804	-0.619566	-3.82297	-3.81789	-1.26823	-1.13106			9	9	9	32.4	32.4	32.4	35.96	0	86.841	152660000	35	0.661883	0.596	-0.50089	-0.23972	sp|P00803|LEP_ECOLI	sp|P00803|LEP_ECOLI	lepB	Signal peptidase I	lepB	0.717365
-2.57509	-3.26965	-1.05726	-1.3084	-3.40962	-2.94794	-0.145077	0.265047			31	31	31	28.1	28.1	28.1	181.58	0	195.55	97304000	81	0.663778	0.600228	0.493201	0.237194	sp|P76578|YFHM_ECOLI	sp|P76578|YFHM_ECOLI	yfhM	Uncharacterized lipoprotein YfhM	yfhM	2.01563
-1.53326	-4.40478	-0.942503	-0.536207	-2.90407	-2.59561	-1.73432	-1.86032			16	16	16	76	76	76	34.031	0	107.05	139460000	47	0.664259	0.629782	-0.419394	-0.218523	sp|P17115|GUTQ_ECOLI	sp|P17115|GUTQ_ECOLI	gutQ	Arabinose 5-phosphate isomerase GutQ	gutQ	0.545983
-3.46081	-4.42359	-0.651405	-0.338654	-4.41423	-2.05836	0.134611	0.17115			21	21	21	53.8	53.8	53.8	60.52	0	216.65	169170000	84	0.665679	0.534603	0.676908	0.2718	sp|P43671|PQIB_ECOLI	sp|P43671|PQIB_ECOLI	pqiB	Paraquat-inducible protein B	pqiB	1.60445
-1.1126	-1.2121	-0.245636	-0.103357	-0.562723	-0.793068	-0.729227	0.0339165			6	6	6	28.7	28.7	28.7	18.975	0	52.359	303920000	32	0.666582	0.787973	0.155647	0.115833	sp|P0AGE0|SSB_ECOLI	sp|P0AGE0|SSB_ECOLI	ssb	Single-stranded DNA-binding protein	ssb	1.07973
-0.816378	-2.12778	-0.262512	-0.0242653	-1.57106	-1.30985	-0.788466	-0.514645			12	12	12	53.1	53.1	53.1	37.624	0	291.84	238910000	52	0.667751	0.728379	-0.23827	-0.155918	sp|P39406|RSMC_ECOLI	sp|P39406|RSMC_ECOLI	rsmC	Ribosomal RNA small subunit methyltransferase C	rsmC	0.77243
1.93819	0.62818	1.64548	2.2333	1.60943	1.01981	1.54177	1.59802			14	14	14	70.9	70.9	70.9	32.417	0	311.89	1539100000	204	0.669319	0.77528	-0.169028	-0.122786	sp|P0AAI9|FABD_ECOLI	sp|P0AAI9|FABD_ECOLI	fabD	Malonyl CoA-acyl carrier protein transacylase	fabD	0.834145
0.845867	-0.331301	-0.402924	0.767294	-0.0222759	0.449894	-0.223875	0.0200539			23	23	23	81.1	81.1	81.1	32.829	0	244.61	642250000	143	0.671786	0.780873	-0.163785	-0.119736	sp|P0AAB6|GALF_ECOLI	sp|P0AAB6|GALF_ECOLI	galF	UTP--glucose-1-phosphate uridylyltransferase	galF	0.835724
-4.02914	-2.55702	-1.4784	-1.55527	-2.19746	-4.44975	-0.638153	-0.371393			12	12	12	27.5	27.5	27.5	64.638	0	35.889	100420000	35	0.673619	0.607355	0.490768	0.232698	sp|P0ADF6|EDD_ECOLI	sp|P0ADF6|EDD_ECOLI	edd	Phosphogluconate dehydratase	edd	1.80512
-0.492996	-0.255304	-1.17491	-0.56053	-1.14387	-0.930836	-0.691521	-0.209404			14	14	14	58.9	58.9	58.9	28.882	0	286.92	273510000	63	0.676402	0.826522	-0.122973	-0.0960375	sp|P45523|FKBA_ECOLI	sp|P45523|FKBA_ECOLI	fkpA	FKBP-type peptidyl-prolyl cis-trans isomerase FkpA	fkpA	0.922029
-1.36217	-2.33931	0.186006	-0.536854	-0.274988	-1.72372	-0.445587	-0.506485			7	7	7	38.9	38.9	38.9	32.321	0	52.273	188780000	44	0.680652	0.710849	0.275388	0.168219	sp|P09158|SPEE_ECOLI	sp|P09158|SPEE_ECOLI	speE	Polyamine aminopropyltransferase	speE	1.06379
-1.05205	-1.415	-3.63566	-2.75254	-1.21621	-1.86466	-2.32395	-2.32413			8	8	8	53.3	53.3	53.3	21.226	0	74.594	104020000	27	0.681585	0.70856	0.281577	0.170297	sp|P0A8E1|YCFP_ECOLI	sp|P0A8E1|YCFP_ECOLI	ycfP	UPF0227 protein YcfP	ycfP	1.01683
3.00839	3.00932	3.87645	3.7516	3.07461	3.82928	3.67528	3.55746			48	48	48	60.5	60.5	60.5	96.962	0	323.31	2722900000	499	0.681834	0.827108	0.122715	0.0954962	sp|P0AES4|GYRA_ECOLI	sp|P0AES4|GYRA_ECOLI	gyrA	DNA gyrase subunit A	gyrA	1.06628
0.093874	-0.998835	-0.0572395	-0.207588	-0.22069	0.155724	-0.660675	-1.06055			17	17	17	67.3	67.3	67.3	38.19	0	169.78	292240000	90	0.682799	0.792281	-0.154102	-0.113386	sp|P0A9C3|GALM_ECOLI	sp|P0A9C3|GALM_ECOLI	galM	Aldose 1-epimerase	galM	0.908518
2.26965	2.11616	2.471	2.73909	2.42292	2.16363	2.46746	2.28545			33	33	33	63.7	63.7	63.7	53.815	0	323.31	2102400000	239	0.686534	0.898755	-0.0641074	-0.0556829	sp|P04805|SYE_ECOLI	sp|P04805|SYE_ECOLI	gltX	Glutamate--tRNA ligase	gltX	0.947172
-0.888756	-0.279686	0.981161	0.11533	-0.283693	0.00597954	0.138224	0.843458			19	19	19	41.4	41.4	41.4	54.513	0	289.21	424990000	122	0.687406	0.759831	0.19398	0.132939	sp|P10121|FTSY_ECOLI	sp|P10121|FTSY_ECOLI	ftsY	Signal recognition particle receptor FtsY	ftsY	1.06772
-3.71465	-1.04903	0.510433	0.468944	-2.41499	-2.92329	-0.270348	-0.223839			16	16	16	34.9	34.9	34.9	64.46	0	265.02	314230000	83	0.688784	0.609084	-0.512044	-0.230881	sp|P60752|MSBA_ECOLI	sp|P60752|MSBA_ECOLI	msbA	Lipid A export ATP-binding/permease protein MsbA	msbA	0.595223
-1.97565	-3.31771	-4.04794	-4.04694	-2.39424	-2.20948	-4.43027	-3.18372			7	7	7	34.2	34.2	34.2	31.791	0	81.601	26086000	17	0.691495	0.706884	0.292632	0.171883	sp|P77395|YBBN_ECOLI	sp|P77395|YBBN_ECOLI	ybbN	Uncharacterized protein YbbN	ybbN	1.18373
-0.909546	-4.38634	-0.379168	-0.0741444	-1.49996	-1.40067	-0.598908	-0.551611			11	11	11	49.2	49.2	49.2	34.877	0	62.667	218050000	55	0.694487	0.64307	0.42451	0.209143	sp|P60390|RSMH_ECOLI	sp|P60390|RSMH_ECOLI	rsmH	Ribosomal RNA small subunit methyltransferase H	rsmH	0.902508
-1.02068	-1.4469	-0.331997	-0.132812	-0.609812	-1.16355	-0.00349426	-0.518574			6	6	6	35.9	35.9	35.9	20.815	0	90.413	199190000	36	0.694515	0.789585	0.159237	0.114864	sp|P63224|GMHA_ECOLI	sp|P63224|GMHA_ECOLI	gmhA	Phosphoheptose isomerase	gmhA	1.09008
-2.09782	-4.17919	-1.57951	-1.48285	-1.91958	-2.68277	-1.94245	-1.70353			12	12	12	45.9	45.9	45.9	37.851	0	77.471	107710000	41	0.695823	0.717274	0.272756	0.163843	sp|P08373|MURB_ECOLI	sp|P08373|MURB_ECOLI	murB	UDP-N-acetylenolpyruvoylglucosamine reductase	murB	1.00621
-2.35242	-3.02789	-1.05772	-0.88139	-2.02583	-2.0674	-1.45253	-0.799953			7	7	7	22.2	22.2	22.2	40.149	0	85.674	148550000	55	0.697216	0.733454	0.243423	0.152505	sp|P0ADA3|NLPD_ECOLI	sp|P0ADA3|NLPD_ECOLI	nlpD	Murein hydrolase activator NlpD	nlpD	1.0613
-2.09574	-3.36965	-1.3742	-2.68873	-2.59248	-4.23734	-0.878544	-0.210901			9	9	9	47.1	47.1	47.1	29.68	0	101.49	181860000	48	0.701203	0.65296	0.402264	0.201213	sp|P0AD12|YEEZ_ECOLI	sp|P0AD12|YEEZ_ECOLI	yeeZ	Protein YeeZ	yeeZ	1.86646
-1.46349	-4.66549	-0.00973511	0.322855	-3.30869	-1.94794	-1.31885	-1.22377			6	6	6	21.1	21.1	21.1	36.038	0	71.395	234820000	37	0.702164	0.625327	-0.495845	-0.221768	sp|P21645|LPXD_ECOLI	sp|P21645|LPXD_ECOLI	lpxD	UDP-3-O-(3-hydroxymyristoyl)glucosamine N-acyltransferase	lpxD	0.449389
-0.710081	-0.768463	1.23415	0.818865	0.537489	0.1423	0.357924	0.356256			8	8	8	14.8	14.8	14.8	74.367	0	14.519	506880000	74	0.708873	0.757519	0.204875	0.134507	sp|P0ABI8|CYOB_ECOLI	sp|P0ABI8|CYOB_ECOLI	cyoB	Cytochrome bo(3) ubiquinol oxidase subunit 1	cyoB	0.962749
-3.39154	-3.3789	-2.74794	-2.3014	-4.6557	-2.48298	-2.71836	-2.83488			6	6	6	36.8	36.8	36.8	32.159	0	115.8	60717000	28	0.713064	0.750562	-0.218035	-0.139286	sp|P22939|ISPA_ECOLI	sp|P22939|ISPA_ECOLI	ispA	Farnesyl diphosphate synthase	ispA	0.940174
0.683743	-0.0994797	2.10135	1.91064	0.0470085	0.683113	1.42739	1.48605			16	16	16	65.1	65.1	65.1	33.322	0	274.56	1033700000	183	0.715426	0.739481	-0.238173	-0.146746	sp|P0A9Q5|ACCD_ECOLI	sp|P0A9Q5|ACCD_ECOLI	accD	Acetyl-coenzyme A carboxylase carboxyl transferase subunit beta	accD	0.767622
-2.99516	-4.30063	-0.585133	-0.743563	-1.56355	-2.97601	-1.47207	-1.1111			18	18	18	54.9	54.9	54.9	51.363	0	323.31	184190000	57	0.717855	0.673098	0.375437	0.188564	sp|P0AGG8|TLDD_ECOLI	sp|P0AGG8|TLDD_ECOLI	tldD	Metalloprotease TldD	tldD	0.895003
-2.1552	-2.34648	-4.15231	-4.00282	-2.14963	-2.68614	-3.28198	-3.60893			6	6	6	28.7	28.7	28.7	27.975	0	7.3238	11932000	9	0.720722	0.742814	0.232528	0.143495	sp|P17854|CYSH_ECOLI	sp|P17854|CYSH_ECOLI	cysH	Phosphoadenosine phosphosulfate reductase	cysH	1.04775
-1.34367	-3.29707	1.21712	1.46864	-0.88615	-0.561932	0.753885	0.532425			14	14	14	49.7	49.7	49.7	41.887	0	323.31	498240000	76	0.721751	0.651202	0.448301	0.203692	sp|P77774|BAMB_ECOLI	sp|P77774|BAMB_ECOLI	bamB	Outer membrane protein assembly factor BamB	bamB	0.77863
-3.93497	-3.11918	-4.84462	-2.76779	-2.86618	-4.75882	-3.08464	-3.01213			6	6	6	22.3	22.3	22.3	43.156	0	37.289	40596000	13	0.725543	0.742951	0.236196	0.143853	sp|P19934|TOLA_ECOLI	sp|P19934|TOLA_ECOLI	tolA	Protein TolA	tolA	1.14861
-1.81686	-0.965155	-0.93708	-0.655739	-1.03373	-0.804306	-1.16712	-0.98423			28	28	28	40.6	40.6	40.6	88.887	0	119.22	186300000	59	0.725601	0.857101	0.0963626	0.0763601	sp|P00562|AK2H_ECOLI	sp|P00562|AK2H_ECOLI	metL	Bifunctional aspartokinase/homoserine dehydrogenase 2	metL	1.0301
2.0672	2.39132	2.9843	3.24041	2.30038	2.01712	2.77554	3.06556			35	35	35	67.5	67.5	67.5	49.593	0	323.31	2558700000	326	0.725791	0.826055	-0.13116	-0.0966684	sp|P0A6H5|HSLU_ECOLI	sp|P0A6H5|HSLU_ECOLI	hslU	ATP-dependent protease ATPase subunit HslU	hslU	0.902679
-1.22026	-3.22437	-2.4535	-2.49399	-2.0615	-2.14231	-3.11286	-2.78229			7	7	7	33.7	33.7	33.7	35.217	0	54.244	76493000	27	0.729126	0.782214	-0.176707	-0.118839	sp|P0AD57|ISPB_ECOLI	sp|P0AD57|ISPB_ECOLI	ispB	Octaprenyl-diphosphate synthase	ispB	0.811173
-1.65641	-1.35679	-0.947182	-0.719383	-1.85309	-1.54784	-0.864437	-0.882677			17	17	17	57.4	57.4	57.4	44.541	0	104.69	150450000	67	0.729725	0.835299	-0.117072	-0.0884656	sp|P0AF20|NAGC_ECOLI	sp|P0AF20|NAGC_ECOLI	nagC	N-acetylglucosamine repressor	nagC	0.932791
-3.10833	-2.3611	-0.944891	-1.51257	-3.45358	-2.00384	-1.63358	-1.73742			10	10	10	37.5	37.5	37.5	40.517	0	79.26	115770000	42	0.73515	0.753401	-0.225383	-0.137771	sp|P0A7I0|RF1_ECOLI	sp|P0A7I0|RF1_ECOLI	prfA	Peptide chain release factor 1	prfA	0.815553
-0.669079	-5.57056	1.0452	0.403389	-4.24346	-4.68332	-0.119085	1.27275			40	40	40	47.7	47.7	47.7	141.4	0	323.31	229380000	129	0.73602	0.595226	-0.745518	-0.239656	sp|P15254|PUR4_ECOLI	sp|P15254|PUR4_ECOLI	purL	Phosphoribosylformylglycinamidine synthase	purL	0.849485
2.08618	0.87715	2.8161	2.96181	2.29828	2.16683	2.44966	2.50566			47	47	47	61.3	61.3	61.3	89.949	0	323.31	1625100000	444	0.736872	0.789471	0.169796	0.114543	sp|P0AES6|GYRB_ECOLI	sp|P0AES6|GYRB_ECOLI	gyrB	DNA gyrase subunit B	gyrB	0.982524
-3.59032	-2.30232	-3.50306	-3.62813	-4.50172	-2.55933	-2.67119	-2.51128			4	4	4	18.4	18.4	18.4	31.923	0	16.924	46374000	22	0.747032	0.777016	0.195075	0.12366	sp|P23894|HTPX_ECOLI	sp|P23894|HTPX_ECOLI	htpX	Protease HtpX	htpX	1.20085
3.77385	3.86892	4.31483	4.10479	4.2817	4.17868	4.28723	3.59151			58	58	58	82	82	82	76.812	0	323.31	4094800000	739	0.748447	0.895825	0.0691843	0.0573656	sp|P00961|SYGB_ECOLI	sp|P00961|SYGB_ECOLI	glyS	Glycine--tRNA ligase beta subunit	glyS	1.05723
1.29964	1.76961	2.74977	1.14136	2.06361	2.03099	1.53444	1.84098			25	25	25	64.8	64.8	64.8	58.36	0	323.31	880870000	161	0.749978	0.830495	0.12741	0.0922031	sp|P36938|PGM_ECOLI	sp|P36938|PGM_ECOLI	pgm	Phosphoglucomutase	pgm	0.996161
-3.36405	-2.24021	-2.58425	-2.5103	-3.57511	-4.25918	-0.922657	-0.69459			13	13	13	37.2	37.2	37.2	67.812	0	108.37	68192000	33	0.75159	0.721377	0.311821	0.160663	sp|P22525|YCBB_ECOLI	sp|P22525|YCBB_ECOLI	ycbB	Probable L,D-transpeptidase YcbB	ycbB	1.96845
-2.68057	-1.78064	-0.909428	-1.41813	-1.54805	-1.74491	-2.03764	-0.867821			18	18	18	45.6	45.6	45.6	65.818	0	155.5	138820000	66	0.753277	0.816841	0.147586	0.101891	sp|P75867|LONH_ECOLI	sp|P75867|LONH_ECOLI	ycbZ	Putative Lon protease homolog	ycbZ	1.0578
-3.58492	-3.27868	-1.43302	-1.22747	-2.21409	-4.38495	-1.60127	-2.44511			10	10	10	56.4	56.4	56.4	26.384	0	109.67	126280000	41	0.754861	0.734396	-0.280335	-0.150912	sp|P0A794|PDXJ_ECOLI	sp|P0A794|PDXJ_ECOLI	pdxJ	Pyridoxine 5-phosphate synthase	pdxJ	0.789391
2.21656	2.2041	2.99817	3.16924	1.65492	2.62872	3.06225	2.72633			39	39	39	57.9	57.9	57.9	100.3	0	323.31	1938000000	446	0.755268	0.830753	-0.128962	-0.0924321	sp|P33602|NUOG_ECOLI	sp|P33602|NUOG_ECOLI	nuoG	NADH-quinone oxidoreductase subunit G	nuoG	0.926184
0.5508	-2.23179	1.73452	1.40888	-0.126781	0.495527	1.43357	0.901085			24	24	24	70.7	70.7	70.7	40.683	0	323.31	680370000	152	0.757377	0.726	0.310247	0.15834	sp|P62620|ISPG_ECOLI	sp|P62620|ISPG_ECOLI	ispG	4-hydroxy-3-methylbut-2-en-1-yl diphosphate synthase	ispG	0.89995
-1.68587	-1.01794	-0.237606	-0.13109	-1.16919	-0.956034	-0.863598	-0.579229			16	16	16	52.5	52.5	52.5	44.356	0	127.78	234390000	64	0.758062	0.834496	-0.123886	-0.0894989	sp|P75876|RLMI_ECOLI	sp|P75876|RLMI_ECOLI	rlmI	Ribosomal RNA large subunit methyltransferase I	rlmI	0.849222
-0.414448	-0.907393	-0.464544	-1.08293	0.249722	0.197664	-1.15255	-3.23157			9	9	9	37.5	37.5	37.5	19.703	0	82.889	147830000	44	0.759525	0.741382	-0.266853	-0.145594	sp|P0A7A9|IPYR_ECOLI	sp|P0A7A9|IPYR_ECOLI	ppa	Inorganic pyrophosphatase	ppa	1.16607
-2.37074	-2.73527	-0.0889893	-0.550484	-1.67884	-1.37274	-0.383337	-1.39739			13	13	13	51.4	51.4	51.4	25.056	0	272.93	258670000	61	0.760149	0.760218	0.228295	0.13316	sp|P0AFC7|NUOB_ECOLI	sp|P0AFC7|NUOB_ECOLI	nuoB	NADH-quinone oxidoreductase subunit B	nuoB	0.9381
-1.56426	-1.47769	-3.61814	-2.01711	-1.86004	-1.71754	-3.30915	-2.57095			6	6	6	25.2	25.2	25.2	27.967	0	137.11	143590000	37	0.762695	0.779855	-0.195119	-0.120635	sp|P0A9E5|FNR_ECOLI	sp|P0A9E5|FNR_ECOLI	fnr	Fumarate and nitrate reduction regulatory protein	fnr	0.827449
-2.17548	-2.31134	-4.53775	-2.79441	-2.26667	-3.90788	-3.35935	-3.09211			5	5	5	19.2	19.2	19.2	36.475	0	125.83	70043000	30	0.764151	0.777369	-0.201763	-0.122835	sp|P77173|ZIPA_ECOLI	sp|P77173|ZIPA_ECOLI	zipA	Cell division protein ZipA	zipA	0.801811
-3.163	-0.663174	-1.25789	-0.817377	-2.33644	-2.19725	0.0322037	-0.34721			18	18	18	41.1	41.1	41.1	60.823	0	255.16	132630000	67	0.765336	0.743148	0.263186	0.142837	sp|P07024|USHA_ECOLI	sp|P07024|USHA_ECOLI	ushA	Protein UshA	ushA	1.28689
3.62394	3.57674	2.47308	3.47577	3.346	3.25491	3.24978	2.94706			29	29	29	78.8	78.8	78.8	51.357	0	323.31	3037900000	387	0.769401	0.872536	-0.087945	-0.0683492	sp|P21599|KPYK2_ECOLI	sp|P21599|KPYK2_ECOLI	pykA	Pyruvate kinase II	pykA	0.902299
-2.00925	-1.85068	-1.75107	-1.87564	-1.67895	-1.3555	-2.55924	-2.23071			6	6	6	39.3	39.3	39.3	20.997	0	28.906	92464000	29	0.769558	0.87653	-0.0844421	-0.0662044	sp|P63020|NFUA_ECOLI	sp|P63020|NFUA_ECOLI	nfuA	Fe/S biogenesis protein NfuA	nfuA	0.991395
3.12336	3.23828	3.6148	3.55174	3.26627	3.39941	3.58195	3.44474			50	50	50	69.9	69.9	69.9	74.013	0	323.31	2748600000	466	0.772717	0.93239	0.0410466	0.0361378	sp|P0A8M3|SYT_ECOLI	sp|P0A8M3|SYT_ECOLI	thrS	Threonine--tRNA ligase	thrS	1.02156
-3.34344	-4.72174	-3.31945	-2.43284	-3.74447	-3.36549	-3.20468	-2.89978			5	5	5	12.1	12.1	12.1	61.366	0	28.407	21642000	18	0.775041	0.81834	0.150762	0.100224	sp|P17109|MEND_ECOLI	sp|P17109|MEND_ECOLI	menD	2-succinyl-5-enolpyruvyl-6-hydroxy-3-cyclohexene-1-carboxylate synthase	menD	0.981756
4.66667	4.79402	7.44206	7.46328	4.62559	5.05981	6.8303	6.72617			26	26	26	80.9	80.9	80.9	37.2	0	323.31	34761000000	1215	0.781535	0.742497	-0.28104	-0.142739	sp|P0A910|OMPA_ECOLI	sp|P0A910|OMPA_ECOLI	ompA	Outer membrane protein A	ompA	0.688237
0.242167	-0.414463	1.34822	1.40539	1.07358	1.57451	-0.234806	-0.627186			25	25	25	41.4	41.4	41.4	99.465	0	323.31	357280000	143	0.781593	0.783866	-0.198801	-0.117943	sp|P0ABB8|ATMA_ECOLI	sp|P0ABB8|ATMA_ECOLI	mgtA	Magnesium-transporting ATPase, P-type 1	mgtA	0.923163
-0.0432053	-0.960941	-0.0112266	-0.183897	-0.0573196	-0.239525	-0.590395	-0.0127583			16	16	16	66.6	66.6	66.6	37.265	0	323.31	352020000	80	0.782605	0.892065	0.0748181	0.0594147	sp|P09147|GALE_ECOLI	sp|P09147|GALE_ECOLI	galE	UDP-glucose 4-epimerase	galE	1.03177
0.49682	-0.20974	0.529427	0.822706	0.709271	0.496559	0.0743332	0.654238			14	14	14	52.5	52.5	52.5	37.784	0	174.13	589010000	129	0.787685	0.893459	0.0737967	0.0584746	sp|P0AGJ5|YFIF_ECOLI	sp|P0AGJ5|YFIF_ECOLI	yfiF	Uncharacterized tRNA/rRNA methyltransferase YfiF	yfiF	1.03364
-1.78374	-1.25705	1.55593	0.994595	-0.538771	-1.09248	0.405943	1.91915			31	31	31	51.9	51.9	51.9	82.181	0	323.31	540250000	178	0.788194	0.743483	0.296024	0.144142	sp|P06971|FHUA_ECOLI	sp|P06971|FHUA_ECOLI	fhuA	Ferrichrome-iron receptor	fhuA	1.11037
2.36953	2.23394	3.44046	2.72939	2.71238	2.32115	3.25508	2.85729			14	14	14	57	57	57	18.969	0	99.227	2443600000	248	0.788424	0.870484	0.093143	0.0699317	sp|P0A6Q3|FABA_ECOLI	sp|P0A6Q3|FABA_ECOLI	fabA	3-hydroxydecanoyl-[acyl-carrier-protein] dehydratase	fabA	1.03601
-3.90301	-3.49967	-3.0177	-3.34635	-2.89115	-4.45977	-3.85971	-3.01711			6	6	5	36.6	36.6	30.7	22.869	0	18.749	36700000	13	0.789547	0.846802	-0.115254	-0.0815691	sp|P18776|DMSB_ECOLI	sp|P18776|DMSB_ECOLI	dmsB	Anaerobic dimethyl sulfoxide reductase chain B	dmsB	0.988322
2.75006	1.82572	0.445213	1.38456	2.58629	2.6644	0.990236	0.905424			22	22	22	73.7	73.7	73.7	26.972	0	257.12	1648400000	287	0.794936	0.799302	0.185201	0.110136	sp|P0A858|TPIS_ECOLI	sp|P0A858|TPIS_ECOLI	tpiA	Triosephosphate isomerase	tpiA	1.1376
-2.42479	-1.41272	0.616432	0.732159	-1.32662	-1.98542	-0.676454	0.503435			18	18	18	50.4	50.4	50.4	59.857	0	269.69	328910000	93	0.800076	0.768874	-0.249034	-0.128321	sp|P0A9U3|YBIT_ECOLI	sp|P0A9U3|YBIT_ECOLI	ybiT	Uncharacterized ABC transporter ATP-binding protein YbiT	ybiT	0.717385
-4.99558	-3.71541	-4.34892	-2.80628	-3.76041	-4.12003	-3.6395	-3.84716			3	3	3	10.5	10.5	10.5	45.94	0	21.001	19407000	6	0.802713	0.841977	0.124772	0.0844318	sp|P15640|PUR2_ECOLI	sp|P15640|PUR2_ECOLI	purD	Phosphoribosylamine--glycine ligase	purD	0.938288
-3.60942	-2.82565	-1.95555	-2.63727	-1.90068	-3.22601	-2.71347	-3.72725			12	12	12	23.2	23.2	23.2	71.137	0	25.445	43292000	34	0.803025	0.835159	-0.134883	-0.088894	sp|P06710|DPO3X_ECOLI	sp|P06710|DPO3X_ECOLI	dnaX	DNA polymerase III subunit tau	dnaX	0.939389
-0.573196	-4.06449	1.50698	1.29095	-0.255945	-0.760765	0.108623	0.414085			19	19	19	57.7	57.7	57.7	36.454	0	323.31	486490000	84	0.806413	0.740745	0.336439	0.145418	sp|P76372|WZZB_ECOLI	sp|P76372|WZZB_ECOLI	wzzB	Chain length determinant protein	wzzB	0.637489
-2.51676	-3.55221	1.72574	1.92909	-2.01187	-0.284897	0.805918	0.675402			19	19	19	38.4	38.4	38.4	50.676	0	215.65	814870000	198	0.806547	0.730309	0.399673	0.156025	sp|P69786|PTGCB_ECOLI	sp|P69786|PTGCB_ECOLI	ptsG	PTS system glucose-specific EIICB component	ptsG	0.598464
-3.06775	-2.57461	-1.66711	-1.91816	-4.74841	-1.57888	-1.01479	-0.922794			6	6	6	60.9	60.9	60.9	17.36	0	36.758	98091000	23	0.810365	0.776323	0.240692	0.122812	sp|P0A8R0|RRAA_ECOLI	sp|P0A8R0|RRAA_ECOLI	rraA	Regulator of ribonuclease activity A	rraA	1.60896
1.77373	1.46783	0.0601444	-0.0201321	1.62713	1.69328	0.661085	-0.0805645			26	26	26	41.7	41.7	41.7	87.434	0	323.31	298160000	155	0.814116	0.827411	0.15484	0.0949795	sp|P23538|PPSA_ECOLI	sp|P23538|PPSA_ECOLI	ppsA	Phosphoenolpyruvate synthase	ppsA	1.07739
-1.05963	-4.10772	-0.271055	-1.02094	-2.6911	-1.34793	-1.53551	-1.7692			10	10	10	38.9	38.9	38.9	37.999	0	107.75	229040000	36	0.814363	0.787627	-0.221101	-0.116297	sp|P0ACP1|CRA_ECOLI	sp|P0ACP1|CRA_ECOLI	cra	Catabolite repressor/activator	cra	0.637901
-0.0198536	0.0637341	1.72506	1.40276	0.290068	0.426525	0.988182	0.994278			25	25	25	73.4	73.4	73.4	47.125	0	323.31	875610000	118	0.816276	0.851279	-0.118163	-0.0794777	sp|P0A8J8|RHLB_ECOLI	sp|P0A8J8|RHLB_ECOLI	rhlB	ATP-dependent RNA helicase RhlB	rhlB	0.819701
1.74037	0.794245	1.7822	1.77997	1.21473	1.63477	1.524	1.47222			54	54	54	62.5	62.5	62.5	103.12	0	323.31	903620000	355	0.816751	0.909769	-0.062768	-0.0498458	sp|P00582|DPO1_ECOLI	sp|P00582|DPO1_ECOLI	polA	DNA polymerase I	polA	0.926992
-0.255827	0.793259	3.10107	3.32347	-0.462294	0.717938	0.986216	4.4179			52	52	52	64.3	64.3	64.3	118.2	0	323.31	1818700000	578	0.819794	0.753026	-0.325552	-0.137491	sp|P21513|RNE_ECOLI	sp|P21513|RNE_ECOLI	rne	Ribonuclease E	rne	1.21575
-2.88095	-3.00878	-2.95595	-3.54637	-1.40556	-3.08115	-3.48744	-3.88311			8	8	8	35.4	35.4	35.4	24.073	0	49.091	55966000	37	0.820966	0.840951	0.1337	0.085404	sp|P0A761|NANE_ECOLI	sp|P0A761|NANE_ECOLI	nanE	Putative N-acetylmannosamine-6-phosphate 2-epimerase	nanE	1.37539
-0.938507	-1.33467	-3.7249	-2.65196	-1.30014	-3.16847	-1.58767	-1.88305			7	7	7	73.3	73.3	73.3	16.865	0	87.436	285100000	56	0.822559	0.817185	0.177676	0.101044	sp|P0AF96|TABA_ECOLI	sp|P0AF96|TABA_ECOLI	tabA	Toxin-antitoxin biofilm protein TabA	tabA	0.972366
-1.96835	-4.72093	-1.29653	-1.48873	-2.5796	-2.59803	-1.98821	-1.53121			15	15	15	49.4	49.4	49.4	34.774	0	213.04	113750000	47	0.824104	0.809627	0.194374	0.105804	sp|P62623|ISPH_ECOLI	sp|P62623|ISPH_ECOLI	ispH	4-hydroxy-3-methylbut-2-enyl diphosphate reductase	ispH	0.8804
3.62262	2.90825	2.8795	1.88555	3.26938	1.3931	2.99425	3.11525			14	14	14	52.8	52.8	52.8	30.812	0	108.69	2233400000	228	0.82412	0.843077	-0.130988	-0.0837421	sp|P0C8J6|GATY_ECOLI	sp|P0C8J6|GATY_ECOLI	gatY	D-tagatose-1,6-bisphosphate aldolase subunit GatY	gatY	0.936001
1.15732	1.8949	2.49981	2.05159	1.30992	1.95844	2.13839	2.54948			30	30	29	43.9	43.9	42.3	70.263	0	323.31	1192400000	355	0.824265	0.881253	0.0881538	0.0638791	sp|P00579|RPOD_ECOLI	sp|P00579|RPOD_ECOLI	rpoD	RNA polymerase sigma factor RpoD	rpoD	1.05533
0.19779	0.475227	-0.412733	-0.708902	0.0421677	-0.663708	0.012516	-0.132221			16	16	16	61.9	61.9	61.9	47.113	0	323.31	300490000	94	0.825455	0.897973	-0.0731568	-0.0555246	sp|P00934|THRC_ECOLI	sp|P00934|THRC_ECOLI	thrC	Threonine synthase	thrC	0.91846
3.07609	2.62312	2.98696	2.47738	3.15145	2.20648	2.9516	2.624			25	25	25	57.8	57.8	57.8	45.316	0	323.31	2410100000	257	0.826652	0.91696	-0.0575023	-0.0459517	sp|P0A825|GLYA_ECOLI	sp|P0A825|GLYA_ECOLI	glyA	Serine hydroxymethyltransferase	glyA	0.975462
-2.36505	-2.86469	-1.64808	-1.5033	-3.21813	-2.39986	-1.60214	-1.61182			10	10	10	50.7	50.7	50.7	33.52	0	88.771	96068000	39	0.828997	0.859018	-0.112706	-0.0751588	sp|P24202|MRR_ECOLI	sp|P24202|MRR_ECOLI	mrr	Mrr restriction system protein	mrr	0.950465
-2.07048	-3.21399	-1.07763	-1.3747	-1.62177	-4.47388	-1.22586	-1.19151			10	10	10	39.4	39.4	39.4	32.587	0	74.05	140030000	39	0.839895	0.81799	-0.194059	-0.10108	sp|Q46920|QUEF_ECOLI	sp|Q46920|QUEF_ECOLI	queF	NADPH-dependent 7-cyano-7-deazaguanine reductase	queF	1.02492
-1.22856	-0.123188	1.11634	0.873722	-0.11491	-0.202932	0.690052	0.76491			11	11	11	43.9	43.9	43.9	46.161	0	126.22	353840000	87	0.840492	0.853349	0.124701	0.0782639	sp|P11557|DAMX_ECOLI	sp|P11557|DAMX_ECOLI	damX	Protein DamX	damX	0.955023
-1.1031	-1.23091	-1.02074	-1.58242	-0.710335	-3.51946	-0.177227	0.169346			14	14	14	54.3	54.3	54.3	18.887	0	44.688	235790000	60	0.843587	0.827303	0.174874	0.0945872	sp|P0ACJ0|LRP_ECOLI	sp|P0ACJ0|LRP_ECOLI	lrp	Leucine-responsive regulatory protein	lrp	1.57554
4.30339	4.38227	4.70076	4.59272	4.02203	4.66563	4.89561	4.54868			45	45	32	79.2	79.2	64.6	57.603	0	323.31	4799400000	576	0.859323	0.942102	0.0382032	0.0316644	sp|P0A8N3|SYK1_ECOLI	sp|P0A8N3|SYK1_ECOLI	lysS	Lysine--tRNA ligase	lysS	1.04478
-1.1889	-0.988251	-3.49349	-2.03572	-1.90621	-1.96347	-2.08597	-2.17263			12	12	12	44.4	44.4	44.4	47.204	0	156.66	78270000	38	0.859923	0.875429	-0.105481	-0.0670724	sp|P39099|DEGQ_ECOLI	sp|P39099|DEGQ_ECOLI	degQ	Periplasmic pH-dependent serine endoprotease DegQ	degQ	0.768815
-4.33274	-2.2444	-2.06459	-1.47468	-3.10829	-4.64682	-2.15693	-0.933067			13	13	13	33.6	33.6	33.6	62.757	0	106.32	86397000	30	0.861645	0.832047	-0.182173	-0.0910204	sp|P40120|OPGD_ECOLI	sp|P40120|OPGD_ECOLI	mdoD	Glucans biosynthesis protein D	mdoD	1.05156
-2.75059	-4.30608	-1.36685	-1.91086	-2.93941	-2.46568	-2.3333	-2.12284			10	10	10	43.6	43.6	43.6	36.008	0	67.206	102110000	39	0.864431	0.869362	0.118287	0.0710949	sp|P05852|TSAD_ECOLI	sp|P05852|TSAD_ECOLI	tsaD	tRNA N6-adenosine threonylcarbamoyltransferase	tsaD	0.867033
4.79478	4.14537	4.7783	5.33996	4.94135	5.02373	4.68985	4.591			34	34	34	88	88	88	30.423	0	323.31	8419100000	544	0.865263	0.931711	0.0468798	0.0370673	sp|P0A6P1|EFTS_ECOLI	sp|P0A6P1|EFTS_ECOLI	tsf	Elongation factor Ts	tsf	0.997957
1.45624	1.19122	0.786457	2.01775	1.51975	1.43812	1.2948	1.3845			27	27	27	72.9	72.9	72.9	47.029	0	323.31	1146100000	152	0.865501	0.931746	0.0463805	0.0367409	sp|P60906|SYH_ECOLI	sp|P60906|SYH_ECOLI	hisS	Histidine--tRNA ligase	hisS	0.985154
0.188009	0.0825138	0.129427	0.518654	0.522757	0.0036583	0.284695	0.00126457			19	19	19	51.8	51.8	51.8	44.63	0	237.39	394900000	110	0.873439	0.957586	-0.0265574	-0.022899	sp|P07004|PROA_ECOLI	sp|P07004|PROA_ECOLI	proA	Gamma-glutamyl phosphate reductase	proA	0.985975
-0.899385	-3.27903	-1.07552	-0.652693	-0.954422	-0.651022	-1.54143	-2.29045			12	12	12	42.1	42.1	42.1	41.083	0	105.16	128590000	44	0.873536	0.872638	0.117325	0.0687575	sp|P39377|IADA_ECOLI	sp|P39377|IADA_ECOLI	iadA	Isoaspartyl dipeptidase	iadA	0.972058
-1.7543	-1.83362	0.467697	0.347126	-2.11976	-1.08274	0.234453	0.792652			29	29	29	48.2	48.2	48.2	91.38	0	257.07	363190000	144	0.875487	0.852949	0.149428	0.0780757	sp|P0A7A7|PLSB_ECOLI	sp|P0A7A7|PLSB_ECOLI	plsB	Glycerol-3-phosphate acyltransferase	plsB	1.11728
2.03003	1.69187	2.18037	1.87675	2.43044	2.32975	1.87844	0.910995			24	24	24	71.4	71.4	71.4	41.367	0	264.67	548400000	138	0.879431	0.924562	-0.0573483	-0.0420958	sp|P05459|PDXB_ECOLI	sp|P05459|PDXB_ECOLI	pdxB	Erythronate-4-phosphate dehydrogenase	pdxB	1.02931
2.35637	1.45399	1.61711	2.366	2.13006	2.65571	1.75347	1.47329			21	21	21	84.9	84.9	84.9	27.733	0	323.31	1833500000	247	0.881194	0.927616	0.0547657	0.0405313	sp|P0A6L0|DEOC_ECOLI	sp|P0A6L0|DEOC_ECOLI	deoC	Deoxyribose-phosphate aldolase	deoC	1.04626
-0.207485	-0.113016	0.742422	0.729166	-0.0621395	-0.0487042	0.931127	0.548733			26	26	26	49.3	49.3	49.3	73.605	0	320.6	360420000	141	0.883094	0.927749	0.0544825	0.0402052	sp|P15042|DNLJ_ECOLI	sp|P15042|DNLJ_ECOLI	ligA	DNA ligase	ligA	1.03375
-2.24913	-2.92694	-2.79537	-2.42803	-4.56772	-1.67974	-2.16128	-1.55761			10	10	10	66.7	66.7	66.7	16.156	0	192	191510000	59	0.885641	0.882628	0.108278	0.0628938	sp|P61714|RISB_ECOLI	sp|P61714|RISB_ECOLI	ribE	6,7-dimethyl-8-ribityllumazine synthase	ribE	1.36603
-0.396889	-0.302221	0.947683	0.8692	-0.0350265	-0.00650597	0.414347	0.516912			11	11	11	37.4	37.4	37.4	36.191	0	246.39	515700000	110	0.88878	0.926394	-0.0570116	-0.040993	sp|P27434|RODZ_ECOLI	sp|P27434|RODZ_ECOLI	rodZ	Cytoskeleton protein RodZ	rodZ	0.889067
-0.673492	-0.742043	1.01541	1.08396	-1.46009	0.129847	0.884358	1.6083			37	37	37	51.9	51.9	51.9	86.746	0	323.31	580270000	212	0.890145	0.877693	0.119642	0.0653672	sp|P15877|DHG_ECOLI	sp|P15877|DHG_ECOLI	gcd	Quinoprotein glucose dehydrogenase	gcd	1.1838
-2.72787	-3.18092	-3.8331	-2.5525	-3.00254	-3.09102	-3.13178	-2.91195			10	10	10	81.6	81.6	81.6	17.641	0	105.06	79339000	26	0.896645	0.944583	0.0392752	0.0304495	sp|P0A6W5|GREA_ECOLI	sp|P0A6W5|GREA_ECOLI	greA	Transcription elongation factor GreA	greA	0.974597
-2.06078	-3.82414	-1.68729	-1.15168	-3.31784	-1.6881	-1.88285	-1.48047			19	19	19	28.4	28.4	28.4	107.71	0	142.55	95308000	39	0.905111	0.905184	0.0886562	0.0517537	sp|P05458|PTRA_ECOLI	sp|P05458|PTRA_ECOLI	ptrA	Protease 3	ptrA	0.971274
-2.22174	-3.10582	-0.816585	-1.20513	-1.79459	-1.36208	-1.8282	-2.65024			9	9	9	39.5	39.5	39.5	35.793	0	97.739	93109000	49	0.906308	0.918007	-0.0714619	-0.0451679	sp|P29131|FTSN_ECOLI	sp|P29131|FTSN_ECOLI	ftsN	Cell division protein FtsN	ftsN	0.83944
0.455116	0.794603	2.61758	2.015	1.15999	0.69519	2.12488	2.211			20	20	20	58.5	58.5	58.5	45.544	0	311.7	1080800000	268	0.906365	0.914903	0.0771885	0.0473789	sp|P0ABC7|HFLK_ECOLI	sp|P0ABC7|HFLK_ECOLI	hflK	Modulator of FtsH protease HflK	hflK	0.966936
0.550358	-0.032526	-0.0870285	0.132355	0.146635	0.221537	-0.0194149	0.291172			14	14	14	58.9	58.9	58.9	35.706	0	76.681	428850000	86	0.907824	0.96648	0.0191927	0.0165607	sp|P0AAC0|USPE_ECOLI	sp|P0AAC0|USPE_ECOLI	uspE	Universal stress protein E	uspE	1.00079
-0.994936	-3.85632	-0.847546	-1.08919	-3.51475	-0.439016	-0.878708	-1.52712			11	11	11	38.4	38.4	38.4	33.298	0	15.2	74547000	18	0.917464	0.900936	0.1071	0.0537912	sp|P0AE78|CORC_ECOLI	sp|P0AE78|CORC_ECOLI	corC	Magnesium and cobalt efflux protein CorC	corC	1.07478
-3.671	-3.18394	-0.446674	-0.654358	-2.11122	-2.39842	-2.00504	-1.78498			14	14	14	40.2	40.2	40.2	51.193	0	68.327	174680000	35	0.92252	0.916347	-0.0859199	-0.0465148	sp|P76403|YEGQ_ECOLI	sp|P76403|YEGQ_ECOLI	yegQ	Uncharacterized protease YegQ	yegQ	0.616596
-3.45418	-3.49127	-1.73652	-2.08206	-2.43644	-3.98841	-2.05124	-2.53895			9	9	9	40.3	40.3	40.3	34.734	0	56.797	77237000	23	0.923145	0.930015	-0.0627539	-0.0386464	sp|P0AG40|RIBF_ECOLI	sp|P0AG40|RIBF_ECOLI	ribF	Riboflavin biosynthesis protein RibF	ribF	0.922745
-1.98358	-3.34833	-0.680584	-0.759556	-2.31214	-1.91325	-1.3025	-1.5119			11	11	11	44.3	44.3	44.3	39.193	0	147.65	164520000	51	0.923201	0.92665	-0.0669342	-0.0401805	sp|P39286|RSGA_ECOLI	sp|P39286|RSGA_ECOLI	rsgA	Putative ribosome biogenesis GTPase RsgA	rsgA	0.781105
-5.16364	-2.19709	-2.09719	-1.12545	-5.12151	-1.45492	-0.913111	-2.58915			4	4	4	35.7	35.7	35.7	20.853	0	73.642	207420000	45	0.924656	0.897352	0.126168	0.0553513	sp|P0A9K9|SLYD_ECOLI	sp|P0A9K9|SLYD_ECOLI	slyD	FKBP-type peptidyl-prolyl cis-trans isomerase SlyD	slyD	1.16276
-3.11775	-3.55464	2.64788	2.16557	-5.25281	-2.97759	2.8382	2.50701			34	34	34	50.8	50.8	50.8	106.82	0	323.31	1138400000	236	0.924972	0.868406	-0.256561	-0.0710176	sp|P39180|AG43_ECOLI	sp|P39180|AG43_ECOLI	flu	Antigen 43	flu	1.18575
0.443724	-0.0118465	-0.522093	-1.13945	1.08033	0.392132	-0.612368	-1.82428			10	10	10	39.6	39.6	39.6	23.186	0	167.69	383760000	48	0.929332	0.92892	0.0663705	0.0386388	sp|P0A6G7|CLPP_ECOLI	sp|P0A6G7|CLPP_ECOLI	clpP	ATP-dependent Clp protease proteolytic subunit	clpP	1.24588
-4.70834	-2.29507	-1.98561	-1.92305	-2.85264	-4.71997	-1.38172	-1.61206			9	9	9	43.8	43.8	43.8	26.242	0	37.177	102620000	24	0.934805	0.923002	0.0864194	0.0429257	sp|P0AEN1|FRE_ECOLI	sp|P0AEN1|FRE_ECOLI	fre	NAD(P)H-flavin reductase	fre	1.17023
-2.97645	-3.84733	-2.02141	-1.74049	-3.12795	-2.94023	-2.49138	-2.19418			18	18	18	48.5	48.5	48.5	42.593	0	311.89	180520000	45	0.938761	0.950327	-0.0420197	-0.0275616	sp|P0A847|TGT_ECOLI	sp|P0A847|TGT_ECOLI	tgt	Queuine tRNA-ribosyltransferase	tgt	0.863784
-1.48433	-3.57864	-1.57272	-1.69799	-1.95064	-1.9357	-2.37821	-2.22216			6	6	6	26.9	26.9	26.9	37.127	0	58.356	79523000	23	0.942847	0.953198	-0.0382577	-0.0253054	sp|P0A962|ASPG1_ECOLI	sp|P0A962|ASPG1_ECOLI	ansA	L-asparaginase 1	ansA	0.853764
-4.42376	-4.79702	-2.1282	-1.89631	-4.79254	-2.98535	-2.61061	-2.60977			9	9	9	34.8	34.8	34.8	41.431	0	23.637	79499000	20	0.948557	0.941671	0.0617561	0.0321964	sp|P0A6F1|CARA_ECOLI	sp|P0A6F1|CARA_ECOLI	carA	Carbamoyl-phosphate synthase small chain	carA	0.844774
1.35257	0.175133	0.642393	1.98455	0.642473	0.68368	1.49537	1.21598			13	13	13	56.2	56.2	56.2	33.515	0	237.39	935030000	124	0.950073	0.96263	-0.0292873	-0.0202169	sp|P0A6R0|FABH_ECOLI	sp|P0A6R0|FABH_ECOLI	fabH	3-oxoacyl-[acyl-carrier-protein] synthase 3	fabH	0.903112
-1.35747	-1.08964	0.177147	0.210064	-1.28987	-0.557184	-0.191145	0.108042			11	11	11	49.2	49.2	49.2	46.082	0	323.31	387820000	74	0.951469	0.960736	0.0324354	0.0214635	sp|P46130|YBHC_ECOLI	sp|P46130|YBHC_ECOLI	ybhC	Putative acyl-CoA thioester hydrolase YbhC	ybhC	0.966564
-3.60689	-2.07627	-1.37192	-1.59841	-3.63067	-2.96074	-1.27388	-0.592442			16	16	16	45.7	45.7	45.7	54.623	0	98.503	189220000	61	0.956945	0.951661	0.0489436	0.0261782	sp|P07001|PNTA_ECOLI	sp|P07001|PNTA_ECOLI	pntA	NAD(P) transhydrogenase subunit alpha	pntA	1.24148
0.0596447	-0.775711	0.750948	1.4087	-0.0149193	-0.03339	0.682892	0.917372			9	9	9	42.2	42.2	42.2	34.774	0	123.98	689580000	117	0.960708	0.966974	0.0270939	0.0177368	sp|P00960|SYGA_ECOLI	sp|P00960|SYGA_ECOLI	glyQ	Glycine--tRNA ligase alpha subunit	glyQ	0.915609
-4.07839	-3.643	0.811619	-0.399696	-1.87472	-3.71026	-0.991302	-1.01254			4	4	4	10.6	10.6	10.6	48.511	0	13.193	233380000	26	0.960766	0.945272	-0.069839	-0.029569	sp|P0AGA2|SECY_ECOLI	sp|P0AGA2|SECY_ECOLI	secY	Protein translocase subunit SecY	secY	0.508127
-2.66949	-3.84112	-1.43265	-1.28192	-2.62085	-2.38819	-1.9649	-2.37657			13	13	13	58.3	58.3	58.3	38.467	0	113.39	98740000	43	0.960955	0.964115	-0.031333	-0.0194137	sp|P32695|DUSA_ECOLI	sp|P32695|DUSA_ECOLI	dusA	tRNA-dihydrouridine synthase A	dusA	0.795431
-2.3821	-2.96232	-1.39092	-2.47768	-2.40388	-4.71858	-1.21883	-1.05299			10	10	10	52.2	52.2	52.2	29.721	0	211.22	147170000	54	0.961784	0.956145	-0.0453192	-0.023761	sp|P0A8Y5|YIDA_ECOLI	sp|P0A8Y5|YIDA_ECOLI	yidA	Sugar phosphatase YidA	yidA	1.29233
-2.57822	-4.15713	-0.177504	0.0183029	-4.13785	-2.75452	-0.854113	1.12889			40	40	40	44.2	44.2	44.2	136	0	323.31	180080000	95	0.965219	0.94954	0.0692397	0.0274411	sp|P13009|METH_ECOLI	sp|P13009|METH_ECOLI	metH	Methionine synthase	metH	1.38887
1.41125	2.14947	3.28301	3.09334	2.27827	2.22275	2.69622	2.66005			50	50	50	76.6	76.6	76.6	68.149	0	323.31	1649900000	338	0.966274	0.969213	-0.0199461	-0.0137319	sp|P0ADY1|PPID_ECOLI	sp|P0ADY1|PPID_ECOLI	ppiD	Peptidyl-prolyl cis-trans isomerase D	ppiD	0.879971
-0.98637	-1.17681	-3.00921	-1.67308	-1.5855	-1.13998	-2.53325	-1.49263			13	13	13	66	66	66	24.305	0	125.71	245010000	47	0.966948	0.968635	0.0235291	0.0152319	sp|P0ACA3|SSPA_ECOLI	sp|P0ACA3|SSPA_ECOLI	sspA	Stringent starvation protein A	sspA	0.949617
-2.44573	-3.35385	-1.27101	-2.25075	-2.8291	-2.83966	-1.59221	-2.14504			13	13	13	46.1	46.1	46.1	49.898	0	47.51	99228000	44	0.968997	0.96969	-0.0211655	-0.0139027	sp|P0A6E4|ASSY_ECOLI	sp|P0A6E4|ASSY_ECOLI	argG	Argininosuccinate synthase	argG	0.925282
-0.937794	-2.6443	-0.303425	-0.409445	-1.36505	-1.59248	-0.690891	-0.735317			16	16	16	41.4	41.4	41.4	35.852	0	158.26	211800000	67	0.971063	0.970489	-0.0221913	-0.0139844	sp|P0A9C9|GLPX_ECOLI	sp|P0A9C9|GLPX_ECOLI	glpX	Fructose-1,6-bisphosphatase 1 class 2	glpX	0.864049
-3.99217	-2.11298	-1.72662	-2.07646	-2.0101	-4.48702	-1.61315	-1.92096			12	12	12	36.1	36.1	36.1	53.989	0	224.98	77565000	36	0.971977	0.967522	-0.030749	-0.0167139	sp|P24255|RP54_ECOLI	sp|P24255|RP54_ECOLI	rpoN	RNA polymerase sigma-54 factor	rpoN	1.06066
3.40227	3.32544	2.678	3.27201	3.33989	3.27963	3.14688	2.88411			40	40	40	75.5	75.5	75.5	82.416	0	323.31	2148700000	534	0.973215	0.986771	-0.00680399	-0.00569656	sp|P76558|MAO2_ECOLI	sp|P76558|MAO2_ECOLI	maeB	NADP-dependent malic enzyme	maeB	0.984165
-0.298195	-4.41289	-0.842964	-0.174583	-1.41036	-2.19291	-1.19262	-0.793312			16	16	16	65.1	65.1	65.1	34.168	0	323.31	283210000	61	0.974508	0.967804	0.034855	0.0170325	sp|P23882|FMT_ECOLI	sp|P23882|FMT_ECOLI	fmt	Methionyl-tRNA formyltransferase	fmt	0.698627
1.76279	1.93667	3.0857	3.01865	2.3165	1.78611	3.07257	2.6793			43	43	43	69	69	69	68.235	0	323.31	1548600000	270	0.978141	0.980142	0.0126691	0.00877611	sp|P33599|NUOCD_ECOLI	sp|P33599|NUOCD_ECOLI	nuoC	NADH-quinone oxidoreductase subunit C/D	nuoC	0.976183
-1.08467	-2.81238	0.358604	0.244	-1.10278	-1.01277	-0.409468	-0.696232			13	13	13	43.6	43.6	43.6	39.056	0	130.3	270350000	69	0.981477	0.978409	0.0182998	0.0104205	sp|P0A7B5|PROB_ECOLI	sp|P0A7B5|PROB_ECOLI	proB	Glutamate 5-kinase	proB	0.756836
-5.29077	-1.68958	-1.78494	-0.968538	-3.78842	-3.3563	-1.61696	-1.0614			14	14	14	49.2	49.2	49.2	48.347	0	161.84	208370000	51	0.985444	0.977684	-0.0223123	-0.0102667	sp|P36929|RSMB_ECOLI	sp|P36929|RSMB_ECOLI	rsmB	Ribosomal RNA small subunit methyltransferase B	rsmB	0.857872
0.191986	0.207399	-1.44973	-1.08557	-0.747576	-1.93035	0.309967	0.192884			24	24	24	53.4	53.4	53.4	62.658	0	323.31	180670000	83	0.988885	0.987725	-0.0097909	-0.00584797	sp|P22106|ASNB_ECOLI	sp|P22106|ASNB_ECOLI	asnB	Asparagine synthetase B [glutamine-hydrolyzing]	asnB	1.03397
-1.33858	-2.02318	-0.908327	-0.799322	-1.29543	-1.45896	-1.34312	-0.954742			6	6	6	47.5	47.5	47.5	19.859	0	187.47	192700000	46	0.988979	0.992491	0.00428963	0.00330496	sp|P69503|APT_ECOLI	sp|P69503|APT_ECOLI	apt	Adenine phosphoribosyltransferase	apt	0.96136
-3.3003	-3.30099	-1.13099	-1.95145	-2.62997	-2.6542	-2.07727	-2.3008			6	6	6	34.2	34.2	34.2	26.731	0	101.57	93041000	34	0.992555	0.993185	0.00537348	0.00346124	sp|P10346|GLNQ_ECOLI	sp|P10346|GLNQ_ECOLI	glnQ	Glutamine transport ATP-binding protein GlnQ	glnQ	0.828115
-3.30268	-2.26764	-2.64215	-2.48748	-2.68566	-2.40756	-2.70051	-2.89722			9	9	9	13	13	13	84.336	0	29.541	43523000	31	0.992965	0.995237	0.00224781	0.00180608	sp|P07762|GLGB_ECOLI	sp|P07762|GLGB_ECOLI	glgB	1,4-alpha-glucan branching enzyme GlgB	glgB	0.97599
-2.6866	-2.2839	-2.64883	-2.32459	-1.329	-1.88448	-4.14068	-2.58868			6	6	6	70.1	70.1	70.1	16.066	0	27.42	129410000	28	0.999663	0.999652	0.000271797	0.000167986	sp|P0AED0|USPA_ECOLI	sp|P0AED0|USPA_ECOLI	uspA	Universal stress protein A	uspA	1.23906
0mM	0mM	0mM	0mM	10mM	10mM	10mM	10mM

## Sheet: Table S3 Legend
Table S3. Statistical analysis of the label free quantification data using Perseus. The list of 850 proteins that were reproducibly quantified with their normalised LFQ intensities are shown. Imputed protein intensity values are highlighted in yellow and a ‘+’ indicates that the abundance of proteins between control and vanillin grown samples was significantly different as assessed by t-testing w…
