# Supplementary material for: Proteomic Profiling, Transcription Factor Modeling, and Genomics of Evolved Tolerant Strains Elucidate Mechanisms of Vanillin Toxicity in Escherichia coli
Source: mSystems. 2019 Jun 11;4(4):e00163-19. doi: 10.1128/mSystems.00163-19 (PMC6561319; doi:10.1128/mSystems.00163-19)
Supplement: TABLE S4 [file mSystems.00163-19-st004.xlsx]

## Sheet: Table S4
Activites:
AcrR	9.38724727098368E-323	1.44761234231485E-321
AdiY	-2.68221e-38	-1.31652e-36
AraC	0	0
ArcA	0	0
ArgP	0.0157977	1.25989
ArgR	0	0
AscG	0	0
AsnC	0	0
BaeR	0	0
BolA	0	0
CadC	0	0
CdaR	0	0
CpxR	6.42285339593621E-323	-3.0138004396316E-322
CreB	-0.033366	-6.53465
CRP	0	2.66795448754273E-322
CsgD	0	0
CsiR	-1.23516411460312E-322	-4.09086354756552E-321
CspA	0	0
CueR	7.75683063970757E-322	1.62152344965097E-320
CusR	1.23516411460312E-322	1.58002193540031E-320
CysB	0	-2.96439387504748E-323
CytR	0	0
DcuR	0	0
DeoR	0	0
DgsA	0	0
DhaR	-6.42285339593621E-323	-2.11460096420054E-321
DnaA	0	0
DpiA	0	0
DsdC	0	0
EnvR	-9.38724727098368E-323	-1.44761234231485E-321
ExuR	0.053419	1.36776
FabR	0	0
FadR	-1.79667e-238	8.95353e-238
Fis	0	0
FlhDC	0	0
FNR	0	0
Cra	0	0
FucR	0	0
Fur	-0.059577	-8.47815
GadE	-1.49391e-202	1.79029e-201
GadW	1.10188e-97	3.41694e-96
GadX	0	0
GalR	1.97626258336499E-323	6.16099860364034E-321
GalS	1.97626258336499E-323	6.16099860364034E-321
GatR	0	0
GcvA	0	0
GlcC	0	0
GlpR	0	0
GntR	0	0
GutM	-4.44659081257122E-323	1.27468936627042E-321
GutR	4.44659081257122E-323	-1.27468936627042E-321
HdfR	0	0
HipB	0	0
IclR	0	0
IlvY	0	0
IscR	0	0
KdgR	0	0
LexA	0	0
LldR	0.0936268	-1.22108
LrhA	0	0
Lrp	0.0288877	-1.05557
MalT	0.0507613	1.72415
MarA	0.151989	2.92818
MetJ	-1.48219693752374E-323	1.28457067918724E-322
MetR	0	0
MntR	0	0
ModE	-0.0614006	-1.94723
MprA	0	0
MtlR	0	0
Nac	0.0333661	-1.2469
NagC	0	0
NanR	0	0
NarL	0	0
NarP	0	0
NemR	0	0
NrdR	0	0
NsrR	0	0
NtrC	6.85579e-85	-9.67486e-84
OmpR	0	0
OxyR	0.0362104	1.06324
PaaX	0	0
PdhR	0	0
PepA	0	0
PhoB	0.036907	1.27772
PhoP	0	-4.94065645841247E-324
PurR	0	0
PutA	-6.91691904177745E-323	-1.36856183898025E-321
RbsR	2.01168e-233	-3.51996e-233
RcsB	1.32839e-143	3.2717e-142
Rob	3.07395e-171	6.95883e-170
RstA	-4.94065645841247E-324	4.94065645841247E-324
RutR	0	0
SdiA	0	0
SgrR	0	0
SoxR	0	0
SoxS	0.00447285	0.393655
StpA	0	0
TdcA	0	0
TdcR	0	0
TorR	-0.0569816	-2.2394
TreR	0	0
TrpR	-0.048886	-1.34294
TyrR	0.0279112	-1.16692
UxuR	0.144785	3.99403
YdeO	6.42285339593621E-323	1.36362118252184E-321
ZntR	0	0
YedW	1.23516411460312E-322	1.58002193540031E-320
YqjI	0	0
SutR	-1.25492674043677E-321	8.5226323907615E-321
CecR	0	0
MraZ	0	0
YqhC	0.0356533	5.51077
PgrR	0	0
HypT	0	0
EnvY	0	0
MurR	0	0
MlrA	0	0
UidR	0	0
FrmR	0	0
HNS	-0.0417169	1.06024
HU	0	0
IHF	0	0
DksA	0.056347	-1.63651
RpoS	0.0380495	1.31618
RpoN	0.0362233	-0.548368
RpoH	0	0
RpoE	0	0
Confidence Intervals:
AcrR	0.568277	0.568277
AdiY	0.297322	0.297322
AraC	0.775812	0.775812
ArcA	0.064384	0.064384
ArgP	0.176053	0.176053
ArgR	0.181285	0.181285
AscG	0.568277	0.568277
AsnC	0.568277	0.568277
BaeR	0.775812	0.775812
BolA	0.568277	0.568277
CadC	0.775812	0.775812
CdaR	0.568277	0.568277
CpxR	0.141674	0.141674
CreB	0.0809729	0.0809729
CRP	0.0419194	0.0419194
CsgD	0.428763	0.428763
CsiR	0.428763	0.428763
CspA	0.568277	0.568277
CueR	0.347596	0.347596
CusR	0.568277	0.568277
CysB	0.219324	0.219324
CytR	0.191715	0.191715
DcuR	0.428763	0.428763
DeoR	0.297322	0.297322
DgsA	0.297322	0.297322
DhaR	0.568277	0.568277
DnaA	0.219324	0.219324
DpiA	0.775812	0.775812
DsdC	0.775812	0.775812
EnvR	0.568277	0.568277
ExuR	0.302134	0.302134
FabR	0.568277	0.568277
FadR	0.16466	0.16466
Fis	0.0657241	0.0657241
FlhDC	0.23837	0.23837
FNR	0.0568513	0.0568513
Cra	0.0874061	0.0874061
FucR	0.775812	0.775812
Fur	0.0515666	0.0515666
GadE	0.151884	0.151884
GadW	0.347596	0.347596
GadX	0.181285	0.181285
GalR	0.263211	0.263211
GalS	0.263211	0.263211
GatR	0.297322	0.297322
GcvA	0.568277	0.568277
GlcC	0.775812	0.775812
GlpR	0.263211	0.263211
GntR	0.428763	0.428763
GutM	0.428763	0.428763
GutR	0.428763	0.428763
HdfR	0.568277	0.568277
HipB	0.775812	0.775812
IclR	0.568277	0.568277
IlvY	0.775812	0.775812
IscR	0.297322	0.297322
KdgR	0.568277	0.568277
LexA	0.12621	0.12621
LldR	0.489305	0.489305
LrhA	0.775812	0.775812
Lrp	0.112367	0.112367
MalT	0.238921	0.238921
MarA	0.111822	0.111822
MetJ	0.219324	0.219324
MetR	0.347596	0.347596
MntR	0.775812	0.775812
ModE	0.147595	0.147595
MprA	0.428763	0.428763
MtlR	0.568277	0.568277
Nac	0.185906	0.185906
NagC	0.172379	0.172379
NanR	0.347596	0.347596
NarL	0.120158	0.120158
NarP	0.775812	0.775812
NemR	0.775812	0.775812
NrdR	0.428763	0.428763
NsrR	0.129599	0.129599
NtrC	0.23837	0.23837
OmpR	0.428763	0.428763
OxyR	0.161016	0.161016
PaaX	0.775812	0.775812
PdhR	0.129599	0.129599
PepA	0.428763	0.428763
PhoB	0.185094	0.185094
PhoP	0.129599	0.129599
PurR	0.129599	0.129599
PutA	0.775812	0.775812
RbsR	0.263211	0.263211
RcsB	0.297322	0.297322
Rob	0.16466	0.16466
RstA	0.428763	0.428763
RutR	0.428763	0.428763
SdiA	0.568277	0.568277
SgrR	0.775812	0.775812
SoxR	0.775812	0.775812
SoxS	0.129248	0.129248
StpA	0.775812	0.775812
TdcA	0.775812	0.775812
TdcR	0.775812	0.775812
TorR	0.219057	0.219057
TreR	0.775812	0.775812
TrpR	0.305509	0.305509
TyrR	0.326821	0.326821
UxuR	0.149093	0.149093
YdeO	0.775812	0.775812
ZntR	0.775812	0.775812
YedW	0.568277	0.568277
YqjI	0.775812	0.775812
SutR	0.568277	0.568277
CecR	0.775812	0.775812
MraZ	0.191715	0.191715
YqhC	0.100199	0.100199
PgrR	0.428763	0.428763
HypT	0.23837	0.23837
EnvY	0.568277	0.568277
MurR	0.775812	0.775812
MlrA	0.428763	0.428763
UidR	0.775812	0.775812
FrmR	0.775812	0.775812
HNS	0.106427	0.106427
HU	0.263211	0.263211
IHF	0.0782435	0.0782435
DksA	0.0693827	0.0693827
RpoS	0.0553093	0.0553093
RpoN	0.188702	0.188702
RpoH	0.0798459	0.0798459
RpoE	0.0853166	0.0853166

## Sheet: Table S4 Legend
Table S4. Raw output of TFInfer. A connectivity matrix derived from the known regulons of the transcription factors in E.coli was compiled from the data in Gama-Castro et al. (2016). The fold-changes of the proteins listed in Tables 1 and 2 were used by TFinfer (Asif et al., 2010) to infer the activity of these transcription factors.
